# Supplementary material for: miR-514a promotes neuronal development in human iPSC-derived neurons
Source: Front Cell Dev Biol. 2023 Feb 7;11:1096463. doi: 10.3389/fcell.2023.1096463 (PMC9941156; doi:10.3389/fcell.2023.1096463)
Supplement: Supplementary file 1 [file Table2.XLSX]

## Sheet: TargetScanHuman_8.0
TargetScan8.0__miR-514a-3p.predicted_targets
Target gene	Representative transcript	Gene name	3P-seq tags + 5	Total sites	8mer sites	7mer-m8 sites	7mer-A1 sites	6mer sites	Representative miRNA	Predicted occupancy (low miRNA)	Predicted occupancy (high miRNA)	Predicted occupancy (transfected miRNA)	Cumulative weighted context++ score	Total context++ score	Aggregate PCT
GMFB	ENST00000554908.1	glia maturation factor, beta	15	4	2	0	2	0	hsa-miR-514a-3p	0.0696	0.4347	1.6271	-0.93	-1.05	N/A
LPAR4	ENST00000435339.3	lysophosphatidic acid receptor 4	5	3	1	1	1	0	hsa-miR-514a-3p	0.1043	0.5964	1.755	-0.84	-0.84	N/A
DEFB132	ENST00000382376.3	defensin, beta 132	5	4	2	0	2	1	hsa-miR-514a-3p	0.072	0.4597	1.8415	-0.84	-0.84	N/A
CD200R1	ENST00000471858.1	CD200 receptor 1	6	5	1	1	3	2	hsa-miR-514a-3p	0.082	0.5205	2.1101	-0.8	-0.82	N/A
AGBL3	ENST00000359383.3	ATP/GTP binding protein-like 3	148	2	1	0	1	0	hsa-miR-514a-3p	0.0831	0.42	1.0314	-0.79	-0.79	N/A
RBX1	ENST00000216225.8	ring-box 1, E3 ubiquitin protein ligase	3052	1	1	0	0	0	hsa-miR-514a-3p	0.0455	0.2614	0.7406	-0.75	-0.76	N/A
SPDYA	ENST00000379579.4	speedy/RINGO cell cycle regulator family member A	5	2	1	0	1	1	hsa-miR-514a-3p	0.0815	0.4542	1.4172	-0.72	-0.72	N/A
OR2L2	ENST00000366479.2	olfactory receptor, family 2, subfamily L, member 2	5	1	1	0	0	0	hsa-miR-514a-3p	0.0291	0.1839	0.673	-0.72	-0.72	N/A
TMEM50A	ENST00000374358.4	transmembrane protein 50A	228	2	1	0	1	2	hsa-miR-514a-3p	0.0602	0.3638	1.3464	-0.68	-0.76	N/A
ANKRD7	ENST00000357099.4	ankyrin repeat domain 7	13	1	1	0	0	0	hsa-miR-514a-3p	0.0288	0.1927	0.8695	-0.68	-0.68	N/A
CAPSL	ENST00000397367.2	calcyphosine-like	12	1	1	0	0	0	hsa-miR-514a-3p	0.0297	0.1842	0.6253	-0.67	-0.67	N/A
CLLU1	ENST00000378485.1	chronic lymphocytic leukemia up-regulated 1	5	2	1	1	0	2	hsa-miR-514a-3p	0.0336	0.2212	0.9798	-0.61	-0.61	N/A
PRSS54	ENST00000567164.1	protease, serine, 54	5	1	1	0	0	0	hsa-miR-514a-3p	0.0557	0.3036	0.7631	-0.61	-0.61	N/A
TIMD4	ENST00000274532.2	T-cell immunoglobulin and mucin domain containing 4	10	1	1	0	0	1	hsa-miR-514a-3p	0.0482	0.2929	1.0131	-0.6	-0.61	N/A
DLK1	ENST00000341267.4	delta-like 1 homolog (Drosophila)	1865	1	1	0	0	0	hsa-miR-514a-3p	0.0693	0.3657	0.9372	-0.59	-0.59	N/A
PPIL4	ENST00000340881.2	peptidylprolyl isomerase (cyclophilin)-like 4	1565	2	2	0	0	1	hsa-miR-514a-3p	0.0253	0.1611	0.5871	-0.58	-0.7	N/A
PCCA	ENST00000376286.4	propionyl CoA carboxylase, alpha polypeptide	87	1	1	0	0	0	hsa-miR-514a-3p	0.0527	0.292	0.7641	-0.57	-0.57	N/A
TMEM68	ENST00000523073.1	transmembrane protein 68	77	2	1	0	1	0	hsa-miR-514a-3p	0.0495	0.2827	0.8236	-0.56	-0.73	N/A
MVB12A	ENST00000317040.7	multivesicular body subunit 12A	95	1	1	0	0	0	hsa-miR-514a-3p	0.052	0.2876	0.7448	-0.55	-0.56	N/A
MS4A3	ENST00000278865.3	membrane-spanning 4-domains, subfamily A, member 3 (hematopoietic cell-specific)	5	1	1	0	0	0	hsa-miR-514a-3p	0.0675	0.3486	0.7982	-0.54	-0.54	N/A
LINC00908	ENST00000578613.1	long intergenic non-protein coding RNA 908	5	1	1	0	0	0	hsa-miR-514a-3p	0.0366	0.2226	0.7335	-0.53	-0.53	N/A
ITM2B	ENST00000378565.5	integral membrane protein 2B	10367	1	1	0	0	0	hsa-miR-514a-3p	0.0641	0.3323	0.7699	-0.53	-0.56	N/A
ZNF474	ENST00000296600.4	zinc finger protein 474	5	1	1	0	0	0	hsa-miR-514a-3p	0.0328	0.2021	0.6805	-0.52	-0.52	N/A
COX7A1	ENST00000437291.2	cytochrome c oxidase subunit VIIa polypeptide 1 (muscle)	5	1	0	1	0	0	hsa-miR-514a-3p	0.0381	0.2263	0.6836	-0.52	-0.52	N/A
NPVF	ENST00000222674.2	neuropeptide VF precursor	5	1	1	0	0	0	hsa-miR-514a-3p	0.0419	0.2489	0.7818	-0.52	-0.52	N/A
COL2A1	ENST00000380518.3	collagen, type II, alpha 1	1518	1	1	0	0	0	hsa-miR-514a-3p	0.0469	0.2704	0.7985	-0.5	-0.51	N/A
AIMP2	ENST00000223029.3	aminoacyl tRNA synthetase complex-interacting multifunctional protein 2	2844	1	0	1	0	1	hsa-miR-514a-3p	0.0619	0.3287	0.7969	-0.5	-0.5	N/A
SOCS2	ENST00000548537.1	suppressor of cytokine signaling 2	89	2	1	0	1	1	hsa-miR-514a-3p	0.0769	0.4064	1.1133	-0.49	-0.54	N/A
FAM101A	ENST00000546355.1	family with sequence similarity 101, member A	34	3	1	1	1	0	hsa-miR-514a-3p	0.0568	0.3266	1.0237	-0.49	-0.49	N/A
FABP7	ENST00000356535.4	fatty acid binding protein 7, brain	5	1	1	0	0	0	hsa-miR-514a-3p	0.0273	0.1729	0.6305	-0.48	-0.48	N/A
BTBD1	ENST00000379403.2	BTB (POZ) domain containing 1	84	1	1	0	0	0	hsa-miR-514a-3p	0.0501	0.2768	0.7236	-0.47	-0.51	N/A
USP27X	ENST00000508866.2	ubiquitin specific peptidase 27, X-linked	260	1	1	0	0	0	hsa-miR-514a-3p	0.0253	0.1615	0.5979	-0.46	-0.46	N/A
SESN3	ENST00000536441.1	sestrin 3	260	2	2	0	0	2	hsa-miR-514a-3p	0.0738	0.3713	0.8686	-0.46	-0.62	N/A
NPFF	ENST00000267017.3	neuropeptide FF-amide peptide precursor	14	1	0	1	0	0	hsa-miR-514a-3p	0.0459	0.2625	0.7245	-0.45	-0.45	N/A
FHAD1	ENST00000358897.4	forkhead-associated (FHA) phosphopeptide binding domain 1	6	1	1	0	0	0	hsa-miR-514a-3p	0.0375	0.2268	0.7392	-0.45	-0.45	N/A
ABHD17B	ENST00000333421.6	abhydrolase domain containing 17B	104	1	1	0	0	0	hsa-miR-514a-3p	0.0791	0.3787	0.814	-0.45	-0.51	N/A
AVIL	ENST00000537081.1	advillin	10	1	1	0	0	0	hsa-miR-514a-3p	0.04	0.2353	0.6945	-0.45	-0.45	N/A
RAB28	ENST00000338176.4	RAB28, member RAS oncogene family	302	1	1	0	0	1	hsa-miR-514a-3p	0.0463	0.2675	0.7802	-0.44	-0.44	N/A
B3GALNT1	ENST00000320474.4	beta-1,3-N-acetylgalactosaminyltransferase 1 (globoside blood group)	130	1	1	0	0	0	hsa-miR-514a-3p	0.0318	0.197	0.6742	-0.43	-0.44	N/A
TBPL2	ENST00000247219.5	TATA box binding protein like 2	5	1	1	0	0	0	hsa-miR-514a-3p	0.0076	0.0544	0.3348	-0.43	-0.43	N/A
KCNMB3	ENST00000497599.1	potassium large conductance calcium-activated channel, subfamily M beta member 3	8	1	1	0	0	1	hsa-miR-514a-3p	0.0379	0.2267	0.7061	-0.43	-0.43	N/A
CCR8	ENST00000414803.1	chemokine (C-C motif) receptor 8	5	1	1	0	0	0	hsa-miR-514a-3p	0.0086	0.0602	0.3214	-0.42	-0.42	N/A
SLC26A7	ENST00000309536.2	solute carrier family 26 (anion exchanger), member 7	5	1	1	0	0	0	hsa-miR-514a-3p	0.0616	0.3271	0.7888	-0.42	-0.42	N/A
RNFT1	ENST00000442346.2	ring finger protein, transmembrane 1	6	1	0	1	0	1	hsa-miR-514a-3p	0.0335	0.2111	0.7869	-0.42	-0.42	N/A
ZNF674	ENST00000523374.1	zinc finger protein 674	7	4	0	1	3	0	hsa-miR-514a-3p	0.0296	0.2058	1.0822	-0.41	-0.41	N/A
NAPB	ENST00000377026.4	N-ethylmaleimide-sensitive factor attachment protein, beta	82	2	1	1	0	0	hsa-miR-514a-3p	0.0465	0.2981	1.1312	-0.41	-0.41	N/A
COQ10B	ENST00000263960.2	coenzyme Q10 homolog B (S. cerevisiae)	1070	1	1	0	0	0	hsa-miR-514a-3p	0.0315	0.1939	0.6399	-0.41	-0.41	N/A
ZNF350	ENST00000243644.4	zinc finger protein 350	13	2	0	2	0	0	hsa-miR-514a-3p	0.0423	0.2641	0.9314	-0.41	-0.54	N/A
BCAP29	ENST00000005259.4	B-cell receptor-associated protein 29	326	1	1	0	0	2	hsa-miR-514a-3p	0.0246	0.1646	0.7427	-0.41	-0.42	N/A
DEXI	ENST00000331808.4	Dexi homolog (mouse)	1646	1	1	0	0	0	hsa-miR-514a-3p	0.0468	0.2658	0.7259	-0.41	-0.41	N/A
EFCAB12	ENST00000505956.1	EF-hand calcium binding domain 12	37	1	1	0	0	0	hsa-miR-514a-3p	0.0224	0.1446	0.5555	-0.41	-0.41	N/A
UFL1	ENST00000369278.4	UFM1-specific ligase 1	298	2	1	0	1	0	hsa-miR-514a-3p	0.0453	0.2799	1.0239	-0.4	-0.4	N/A
S100A7A	ENST00000368729.4	S100 calcium binding protein A7A	5	2	0	1	1	2	hsa-miR-514a-3p	0.0288	0.204	1.1815	-0.4	-0.4	N/A
FAM96A	ENST00000557835.1	family with sequence similarity 96, member A	191	1	1	0	0	1	hsa-miR-514a-3p	0.0325	0.1979	0.6385	-0.4	-0.43	N/A
TMEM126B	ENST00000534341.1	transmembrane protein 126B	529	2	0	1	1	0	hsa-miR-514a-3p	0.028	0.1763	0.6473	-0.4	-0.43	N/A
SIGLECL1	ENST00000316401.7	SIGLEC family like 1	5	1	1	0	0	0	hsa-miR-514a-3p	0.008	0.0572	0.3348	-0.4	-0.4	N/A
ANKRD13A	ENST00000261739.4	ankyrin repeat domain 13A	1644	3	0	2	1	0	hsa-miR-514a-3p	0.0437	0.2914	1.2811	-0.4	-0.4	N/A
ARL14EPL	ENST00000601302.2	ADP-ribosylation factor-like 14 effector protein-like	10	2	0	1	1	1	hsa-miR-514a-3p	0.024	0.1594	0.7022	-0.4	-0.46	N/A
QSER1	ENST00000399302.2	glutamine and serine rich 1	34	2	1	0	1	2	hsa-miR-514a-3p	0.0596	0.3888	1.8029	-0.39	-0.4	N/A
DNASE2	ENST00000222219.3	deoxyribonuclease II, lysosomal	75	1	1	0	0	0	hsa-miR-514a-3p	0.0238	0.1507	0.5377	-0.39	-0.44	N/A
ZNF800	ENST00000393313.1	zinc finger protein 800	239	1	1	0	0	0	hsa-miR-514a-3p	0.0441	0.2546	0.7209	-0.39	-0.39	N/A
TIGIT	ENST00000486257.1	T cell immunoreceptor with Ig and ITIM domains	5	1	1	0	0	0	hsa-miR-514a-3p	0.017	0.1134	0.4859	-0.39	-0.39	N/A
FOXO4	ENST00000374259.3	forkhead box O4	48	1	1	0	0	0	hsa-miR-514a-3p	0.0312	0.1963	0.7176	-0.39	-0.39	N/A
PYGL	ENST00000544180.2	phosphorylase, glycogen, liver	581	1	0	1	0	0	hsa-miR-514a-3p	0.0653	0.3735	1.1483	-0.38	-0.39	N/A
RPE	ENST00000429907.1	ribulose-5-phosphate-3-epimerase	333	2	1	0	1	0	hsa-miR-514a-3p	0.0565	0.3033	0.8543	-0.38	-0.49	N/A
ASAH2B	ENST00000374007.1	N-acylsphingosine amidohydrolase (non-lysosomal ceramidase) 2B	5	1	1	0	0	1	hsa-miR-514a-3p	0.0543	0.3156	0.9858	-0.38	-0.38	N/A
SUCLG2	ENST00000307227.5	succinate-CoA ligase, GDP-forming, beta subunit	88	1	1	0	0	0	hsa-miR-514a-3p	0.0274	0.1735	0.6314	-0.38	-0.38	N/A
AQP4	ENST00000383168.4	aquaporin 4	10	3	0	1	2	1	hsa-miR-514a-3p	0.0298	0.2066	1.0838	-0.38	-0.44	N/A
TAC1	ENST00000319273.5	tachykinin, precursor 1	22	1	0	1	0	1	hsa-miR-514a-3p	0.0321	0.2027	0.7609	-0.37	-0.37	N/A
OSTN	ENST00000445281.1	osteocrin	14	2	0	1	1	1	hsa-miR-514a-3p	0.055	0.3287	1.1266	-0.37	-0.37	N/A
USO1	ENST00000538159.1	USO1 vesicle transport factor	1862	1	1	0	0	0	hsa-miR-514a-3p	0.0396	0.2432	0.8677	-0.37	-0.39	N/A
GULP1	ENST00000409843.1	GULP, engulfment adaptor PTB domain containing 1	196	2	0	1	1	0	hsa-miR-514a-3p	0.0618	0.3499	1.0759	-0.37	-0.37	N/A
ZNF675	ENST00000359788.4	zinc finger protein 675	81	1	1	0	0	0	hsa-miR-514a-3p	0.0285	0.1793	0.6457	-0.37	-0.37	N/A
RBFOX3	ENST00000583458.1	RNA binding protein, fox-1 homolog (C. elegans) 3	5	1	1	0	0	0	hsa-miR-514a-3p	0.0701	0.3577	0.8045	-0.37	-0.37	N/A
RAB3A	ENST00000222256.4	RAB3A, member RAS oncogene family	10	1	1	0	0	0	hsa-miR-514a-3p	0.0376	0.2243	0.6823	-0.37	-0.37	N/A
ZNF536	ENST00000355537.3	zinc finger protein 536	5	1	1	0	0	0	hsa-miR-514a-3p	0.0806	0.3967	0.8707	-0.37	-0.37	N/A
GBP2	ENST00000370466.3	guanylate binding protein 2, interferon-inducible	1309	1	1	0	0	0	hsa-miR-514a-3p	0.0553	0.3097	0.8773	-0.37	-0.37	N/A
LRRTM3	ENST00000361320.4	leucine rich repeat transmembrane neuronal 3	5	3	0	1	2	1	hsa-miR-514a-3p	0.036	0.248	1.2623	-0.37	-0.37	N/A
EML6	ENST00000356458.6	echinoderm microtubule associated protein like 6	39	1	1	0	0	0	hsa-miR-514a-3p	0.0404	0.2461	0.8586	-0.37	-0.37	N/A
SLC39A9	ENST00000031146.4	solute carrier family 39, member 9	824	3	1	0	2	1	hsa-miR-514a-3p	0.0577	0.3365	1.1491	-0.37	-0.41	N/A
SYT11	ENST00000368324.4	synaptotagmin XI	750	1	1	0	0	0	hsa-miR-514a-3p	0.0624	0.332	0.8226	-0.37	-0.37	N/A
NCOA7	ENST00000392477.2	nuclear receptor coactivator 7	2967	1	1	0	0	0	hsa-miR-514a-3p	0.0575	0.3169	0.8571	-0.37	-0.37	N/A
ITGA10	ENST00000369304.3	integrin, alpha 10	62	1	1	0	0	0	hsa-miR-514a-3p	0.0498	0.2815	0.7791	-0.36	-0.36	N/A
ZNF257	ENST00000594947.1	zinc finger protein 257	5	2	1	0	1	0	hsa-miR-514a-3p	0.0373	0.2326	0.8442	-0.36	-0.36	N/A
C5orf64	ENST00000505642.1	chromosome 5 open reading frame 64	5	1	0	1	0	0	hsa-miR-514a-3p	0.0543	0.2979	0.7582	-0.36	-0.36	N/A
TMLHE	ENST00000334398.3	trimethyllysine hydroxylase, epsilon	5	1	1	0	0	0	hsa-miR-514a-3p	0.0372	0.2248	0.7296	-0.36	-0.36	N/A
ATG12	ENST00000500945.2	autophagy related 12	1822	1	1	0	0	0	hsa-miR-514a-3p	0.0044	0.0312	0.1867	-0.36	-0.43	N/A
AK3	ENST00000381809.3	adenylate kinase 3	323	1	1	0	0	0	hsa-miR-514a-3p	0.0235	0.1512	0.5683	-0.36	-0.36	N/A
TBCEL	ENST00000422003.2	tubulin folding cofactor E-like	89	1	1	0	0	0	hsa-miR-514a-3p	0.0573	0.3398	1.1416	-0.36	-0.42	N/A
ARFGAP2	ENST00000426335.2	ADP-ribosylation factor GTPase activating protein 2	3549	1	1	0	0	0	hsa-miR-514a-3p	0.012	0.0829	0.4116	-0.36	-0.36	N/A
FAM169A	ENST00000380515.3	family with sequence similarity 169, member A	90	2	0	1	1	1	hsa-miR-514a-3p	0.061	0.3549	1.2454	-0.36	-0.39	N/A
SCARA5	ENST00000524352.1	scavenger receptor class A, member 5 (putative)	9	1	1	0	0	0	hsa-miR-514a-3p	0.0453	0.2615	0.7523	-0.35	-0.35	N/A
P2RY1	ENST00000305097.3	purinergic receptor P2Y, G-protein coupled, 1	58	2	2	0	0	0	hsa-miR-514a-3p	0.0745	0.4432	1.39	-0.35	-0.39	N/A
ZNF528	ENST00000391788.2	zinc finger protein 528	15	1	1	0	0	0	hsa-miR-514a-3p	0.0497	0.2799	0.7587	-0.35	-0.35	N/A
GNLY	ENST00000263863.4	granulysin	5	1	0	1	0	0	hsa-miR-514a-3p	0.029	0.1807	0.6197	-0.35	-0.35	N/A
DYNC1LI2	ENST00000258198.2	dynein, cytoplasmic 1, light intermediate chain 2	137	3	0	2	1	1	hsa-miR-514a-3p	0.0446	0.2887	1.2261	-0.35	-0.46	N/A
TSPAN12	ENST00000222747.3	tetraspanin 12	554	1	0	1	0	0	hsa-miR-514a-3p	0.0438	0.2518	0.7092	-0.35	-0.36	N/A
BAALC	ENST00000438105.2	brain and acute leukemia, cytoplasmic	137	2	0	2	0	0	hsa-miR-514a-3p	0.0188	0.1254	0.5576	-0.35	-0.64	N/A
IFNA8	ENST00000380205.1	interferon, alpha 8	5	1	0	1	0	0	hsa-miR-514a-3p	0.0262	0.1656	0.5946	-0.34	-0.34	N/A
TLDC1	ENST00000343629.6	TBC/LysM-associated domain containing 1	545	1	1	0	0	0	hsa-miR-514a-3p	0.0478	0.2706	0.7327	-0.34	-0.34	N/A
C1orf131	ENST00000318906.2	chromosome 1 open reading frame 131	4176	3	0	0	3	0	hsa-miR-514a-3p	0.0106	0.0772	0.5033	-0.34	-0.34	N/A
MDH1B	ENST00000374412.3	malate dehydrogenase 1B, NAD (soluble)	20	1	1	0	0	0	hsa-miR-514a-3p	0.009	0.0616	0.302	-0.34	-0.46	N/A
RP11-793H13.10	ENST00000591834.1	Uncharacterized protein	14	1	0	1	0	0	hsa-miR-514a-3p	0.0459	0.2625	0.7245	-0.34	-0.34	N/A
SAMD13	ENST00000370667.3	sterile alpha motif domain containing 13	253	2	0	1	1	0	hsa-miR-514a-3p	0.0178	0.122	0.6081	-0.34	-0.34	N/A
TEK	ENST00000380036.4	TEK tyrosine kinase, endothelial	1007	1	1	0	0	0	hsa-miR-514a-3p	0.0339	0.2062	0.6651	-0.34	-0.34	N/A
SLC41A2	ENST00000258538.3	solute carrier family 41 (magnesium transporter), member 2	224	1	1	0	0	0	hsa-miR-514a-3p	0.0282	0.1762	0.606	-0.34	-0.37	N/A
LCMT2	ENST00000567039.1	leucine carboxyl methyltransferase 2	274	3*	0	1	1	0	hsa-miR-514a-3p	0.0407	0.2381	0.6958	-0.34	-0.38	N/A
UPF3B	ENST00000276201.2	UPF3 regulator of nonsense transcripts homolog B (yeast)	11	1	1	0	0	2	hsa-miR-514a-3p	0.0454	0.2911	1.1986	-0.34	-0.34	N/A
TRIAP1	ENST00000546954.1	TP53 regulated inhibitor of apoptosis 1	2541	1	0	0	1	2	hsa-miR-514a-3p	0.0173	0.1232	0.7264	-0.34	-0.34	N/A
B3GNT5	ENST00000326505.3	UDP-GlcNAc:betaGal beta-1,3-N-acetylglucosaminyltransferase 5	57	2	1	0	1	1	hsa-miR-514a-3p	0.066	0.3921	1.4192	-0.34	-0.34	N/A
STARD7	ENST00000337288.5	StAR-related lipid transfer (START) domain containing 7	17	1	1	0	0	0	hsa-miR-514a-3p	0.0444	0.2607	0.799	-0.34	-0.34	N/A
PRR15	ENST00000319694.2	proline rich 15	244	1	0	1	0	0	hsa-miR-514a-3p	0.0324	0.1982	0.6461	-0.34	-0.34	N/A
IL26	ENST00000229134.4	interleukin 26	5	1	0	1	0	0	hsa-miR-514a-3p	0.0246	0.1586	0.6148	-0.34	-0.34	N/A
GPR64	ENST00000379873.2	G protein-coupled receptor 64	175	1	1	0	0	0	hsa-miR-514a-3p	0.0455	0.2685	0.8551	-0.33	-0.33	N/A
FAM117A	ENST00000240364.2	family with sequence similarity 117, member A	185	1	1	0	0	0	hsa-miR-514a-3p	0.0338	0.2054	0.6585	-0.33	-0.33	N/A
LOH12CR2	ENST00000381800.2	loss of heterozygosity, 12, chromosomal region 2 (non-protein coding)	8	1	0	1	0	0	hsa-miR-514a-3p	0.0486	0.2738	0.7359	-0.33	-0.33	N/A
PP13439	ENST00000331659.2		289	1	1	0	0	1	hsa-miR-514a-3p	0.041	0.2527	0.9712	-0.33	-0.42	N/A
DPY19L2	ENST00000324472.4	dpy-19-like 2 (C. elegans)	17	1	1	0	0	0	hsa-miR-514a-3p	0.0135	0.0933	0.4822	-0.33	-0.33	N/A
SERBP1	ENST00000370994.4	SERPINE1 mRNA binding protein 1	926	3	0	2	1	0	hsa-miR-514a-3p	0.0335	0.2306	1.159	-0.33	-0.34	N/A
CPNE8	ENST00000331366.5	copine VIII	343	2	1	0	1	1	hsa-miR-514a-3p	0.026	0.1742	0.8115	-0.33	-0.46	N/A
KISS1R	ENST00000234371.5	KISS1 receptor	70	1	0	1	0	0	hsa-miR-514a-3p	0.0252	0.1609	0.6023	-0.33	-0.33	N/A
AMER3	ENST00000423981.1	APC membrane recruitment protein 3	5	1	1	0	0	2	hsa-miR-514a-3p	0.054	0.3119	0.9842	-0.33	-0.33	N/A
TGDS	ENST00000261296.5	TDP-glucose 4,6-dehydratase	7	2	0	0	2	1	hsa-miR-514a-3p	0.0166	0.1187	0.6991	-0.33	-0.33	N/A
PCOLCE2	ENST00000485766.1	procollagen C-endopeptidase enhancer 2	105	2	0	1	1	0	hsa-miR-514a-3p	0.0244	0.1624	0.719	-0.32	-0.34	N/A
TRAPPC11	ENST00000357207.4	trafficking protein particle complex 11	46	1	1	0	0	0	hsa-miR-514a-3p	0.098	0.4527	0.941	-0.32	-0.32	N/A
TTC23	ENST00000394129.2	tetratricopeptide repeat domain 23	109	1	0	1	0	0	hsa-miR-514a-3p	0.0793	0.3896	0.8335	-0.32	-0.32	N/A
UNC50	ENST00000357765.2	unc-50 homolog (C. elegans)	163	1	0	1	0	0	hsa-miR-514a-3p	0.0128	0.0871	0.4114	-0.32	-0.33	N/A
NGFRAP1	ENST00000361298.4	nerve growth factor receptor (TNFRSF16) associated protein 1	114	1	0	1	0	0	hsa-miR-514a-3p	0.0189	0.1245	0.5124	-0.32	-0.32	N/A
DKFZP434O1614	ENST00000554299.1		5	1	0	1	0	1	hsa-miR-514a-3p	0.039	0.2373	0.8012	-0.32	-0.32	N/A
SMC1B	ENST00000357450.4	structural maintenance of chromosomes 1B	5	1	1	0	0	0	hsa-miR-514a-3p	0.0173	0.1234	0.7307	-0.32	-0.32	N/A
AMBN	ENST00000322937.6	ameloblastin (enamel matrix protein)	5	1	0	1	0	0	hsa-miR-514a-3p	0.0372	0.2221	0.6784	-0.32	-0.32	N/A
ERMN	ENST00000410096.1	ermin, ERM-like protein	5	1	1	0	0	0	hsa-miR-514a-3p	0.0596	0.319	0.7758	-0.32	-0.32	N/A
RP5-1052I5.2	ENST00000370548.2	Heparan sulfate 2-O-sulfotransferase 1	21	1	1	0	0	0	hsa-miR-514a-3p	0.0239	0.1534	0.58	-0.32	-0.32	N/A
RP11-863K10.7	ENST00000330539.1	Uncharacterized protein	5	1	0	1	0	0	hsa-miR-514a-3p	0.0257	0.1632	0.5903	-0.32	-0.32	N/A
PTPRG	ENST00000474889.1	protein tyrosine phosphatase, receptor type, G	696	2	1	0	1	1	hsa-miR-514a-3p	0.0526	0.3118	1.0437	-0.32	-0.32	N/A
HBS1L	ENST00000367837.5	HBS1-like (S. cerevisiae)	2367	1	1	0	0	0	hsa-miR-514a-3p	0.0355	0.2072	0.61	-0.31	-0.39	N/A
SLC26A11	ENST00000361193.3	solute carrier family 26 (anion exchanger), member 11	115	1	1	0	0	0	hsa-miR-514a-3p	0.0336	0.2045	0.66	-0.31	-0.31	N/A
AGBL2	ENST00000525123.1	ATP/GTP binding protein-like 2	7	1	1	0	0	0	hsa-miR-514a-3p	0.0235	0.1541	0.6433	-0.31	-0.31	N/A
ECE1	ENST00000415912.2	endothelin converting enzyme 1	1166	1	1	0	0	0	hsa-miR-514a-3p	0.0492	0.2864	0.8903	-0.31	-0.31	N/A
FGFR1OP	ENST00000366847.4	FGFR1 oncogene partner	552	4	0	4	0	1	hsa-miR-514a-3p	0.0323	0.2147	0.9587	-0.31	-0.55	N/A
RAB39A	ENST00000320578.2	RAB39A, member RAS oncogene family	15	2	1	0	1	0	hsa-miR-514a-3p	0.0436	0.2421	0.6957	-0.31	-0.49	N/A
ATXN3	ENST00000545170.1	ataxin 3	115	2	1	0	1	0	hsa-miR-514a-3p	0.0325	0.201	0.6861	-0.31	-0.31	N/A
MTRNR2L13	ENST00000604093.1	MT-RNR2-like 13 (pseudogene)	5	1	0	0	1	0	hsa-miR-514a-3p	0.007	0.0495	0.2779	-0.31	-0.31	N/A
ZCCHC8	ENST00000536306.1	zinc finger, CCHC domain containing 8	297	1	0	1	0	0	hsa-miR-514a-3p	0.0429	0.2513	0.7495	-0.31	-0.31	N/A
IGBP1	ENST00000342206.6	immunoglobulin (CD79A) binding protein 1	836	1	0	1	0	0	hsa-miR-514a-3p	0.0251	0.1597	0.584	-0.31	-0.31	N/A
PIGH	ENST00000216452.4	phosphatidylinositol glycan anchor biosynthesis, class H	107	2	0	1	1	1	hsa-miR-514a-3p	0.0064	0.0465	0.2982	-0.31	-0.41	N/A
MID1IP1	ENST00000336949.6	MID1 interacting protein 1	356	1	0	1	0	0	hsa-miR-514a-3p	0.0311	0.1905	0.6236	-0.31	-0.32	N/A
KLF13	ENST00000307145.3	Kruppel-like factor 13	5	2	1	0	1	0	hsa-miR-514a-3p	0.0199	0.1377	0.7123	-0.31	-0.31	N/A
DNAJC5B	ENST00000276570.5	DnaJ (Hsp40) homolog, subfamily C, member 5 beta	5	1	0	1	0	0	hsa-miR-514a-3p	0.0185	0.1223	0.5149	-0.31	-0.31	N/A
HAPLN1	ENST00000274341.4	hyaluronan and proteoglycan link protein 1	5	2	1	0	1	1	hsa-miR-514a-3p	0.0553	0.3157	0.9614	-0.31	-0.31	N/A
SEMA3C	ENST00000265361.3	sema domain, immunoglobulin domain (Ig), short basic domain, secreted, (semaphorin) 3C	45	2	0	1	1	0	hsa-miR-514a-3p	0.0631	0.3545	1.0467	-0.3	-0.3	N/A
HTN1	ENST00000511674.1	histatin 1	5	1	0	1	0	0	hsa-miR-514a-3p	0.0261	0.1651	0.5936	-0.3	-0.3	N/A
RP11-321M21.3	ENST00000578340.1	HCG1996301; Uncharacterized protein	5	1	0	0	1	0	hsa-miR-514a-3p	0.0042	0.0301	0.1864	-0.3	-0.3	N/A
RNF19B	ENST00000356990.5	ring finger protein 19B	45	2	1	0	1	0	hsa-miR-514a-3p	0.0164	0.1103	0.4902	-0.3	-0.33	N/A
IDNK	ENST00000405990.3	idnK, gluconokinase homolog (E. coli)	137	1	0	1	0	0	hsa-miR-514a-3p	0.0185	0.1215	0.4972	-0.3	-0.31	N/A
CENPN	ENST00000305850.5	centromere protein N	532	1	1	0	0	1	hsa-miR-514a-3p	0.0064	0.0457	0.2661	-0.3	-0.36	N/A
LRP2BP	ENST00000362004.3	LRP2 binding protein	5	1	1	0	0	0	hsa-miR-514a-3p	0.0665	0.3494	0.8557	-0.3	-0.3	N/A
H3F3C	ENST00000340398.3	H3 histone, family 3C	7	1	0	1	0	0	hsa-miR-514a-3p	0.025	0.1592	0.5831	-0.3	-0.3	N/A
SLMO2	ENST00000355937.4	slowmo homolog 2 (Drosophila)	374	1	1	0	0	1	hsa-miR-514a-3p	0.0406	0.2315	0.6437	-0.3	-0.35	N/A
USH2A	ENST00000307340.3	Usher syndrome 2A (autosomal recessive, mild)	5	1	1	0	0	1	hsa-miR-514a-3p	0.0787	0.4714	1.8434	-0.29	-0.29	N/A
TRIB2	ENST00000155926.4	tribbles pseudokinase 2	68	2	0	2	0	0	hsa-miR-514a-3p	0.0341	0.2228	0.9312	-0.29	-0.29	N/A
RCAN2	ENST00000330430.6	regulator of calcineurin 2	32	2	0	1	1	0	hsa-miR-514a-3p	0.0244	0.1617	0.7226	-0.29	-0.34	N/A
RP1-127H14.3	ENST00000535109.1	Uncharacterized protein	5	1	0	1	0	0	hsa-miR-514a-3p	0.0024	0.0173	0.1152	-0.29	-0.29	N/A
PEG3	ENST00000423103.2	paternally expressed 3	5	5	2	1	2	1	hsa-miR-514a-3p	0.0982	0.6275	2.435	-0.29	-0.29	N/A
CUL4A	ENST00000326335.4	cullin 4A	4084	1	1	0	0	0	hsa-miR-514a-3p	0.0325	0.2014	0.6958	-0.29	-0.29	N/A
SAA4	ENST00000278222.4	serum amyloid A4, constitutive	5	1	0	0	1	0	hsa-miR-514a-3p	0.0029	0.0209	0.1362	-0.29	-0.29	N/A
PTPRZ1	ENST00000393386.2	protein tyrosine phosphatase, receptor-type, Z polypeptide 1	7	1	1	0	0	0	hsa-miR-514a-3p	0.065	0.344	0.8546	-0.29	-0.29	N/A
ITGBL1	ENST00000545560.2	integrin, beta-like 1 (with EGF-like repeat domains)	106	1	1	0	0	2	hsa-miR-514a-3p	0.0316	0.2058	0.8622	-0.29	-0.29	N/A
ROPN1L	ENST00000274134.4	rhophilin associated tail protein 1-like	5	1	0	0	1	0	hsa-miR-514a-3p	0.0048	0.0341	0.2095	-0.29	-0.29	N/A
AIDA	ENST00000340020.6	axin interactor, dorsalization associated	48	2	1	0	1	0	hsa-miR-514a-3p	0.0572	0.3316	1.064	-0.29	-0.29	N/A
KIAA0895	ENST00000297063.6	KIAA0895	1104	2	1	0	1	0	hsa-miR-514a-3p	0.0377	0.2376	0.9115	-0.29	-0.34	N/A
HSPBAP1	ENST00000383659.1	HSPB (heat shock 27kDa) associated protein 1	22	1	1	0	0	1	hsa-miR-514a-3p	0.0338	0.2101	0.7917	-0.29	-0.44	N/A
SPATS2L	ENST00000358677.5	spermatogenesis associated, serine-rich 2-like	3387	1	0	1	0	0	hsa-miR-514a-3p	0.0329	0.2036	0.7091	-0.28	-0.28	N/A
XK	ENST00000378616.3	X-linked Kx blood group (McLeod syndrome)	39	2	1	0	1	0	hsa-miR-514a-3p	0.0257	0.1748	0.8452	-0.28	-0.28	N/A
SYNE4	ENST00000340477.5	spectrin repeat containing, nuclear envelope family member 4	357	1	0	0	1	0	hsa-miR-514a-3p	0.0042	0.0304	0.1981	-0.28	-0.29	N/A
PAK1	ENST00000278568.4	p21 protein (Cdc42/Rac)-activated kinase 1	374	1	1	0	0	1	hsa-miR-514a-3p	0.0303	0.189	0.6869	-0.28	-0.39	N/A
ZNF23	ENST00000497160.1	zinc finger protein 23	5	1	1	0	0	0	hsa-miR-514a-3p	0.0365	0.229	0.8513	-0.28	-0.28	N/A
ELTD1	ENST00000370742.3	EGF, latrophilin and seven transmembrane domain containing 1	13	2	0	1	1	0	hsa-miR-514a-3p	0.0319	0.2005	0.7305	-0.28	-0.28	N/A
GSTA4	ENST00000541324.1	glutathione S-transferase alpha 4	1890	1	0	1	0	0	hsa-miR-514a-3p	0.0216	0.1404	0.5469	-0.28	-0.28	N/A
MVK	ENST00000228510.3	mevalonate kinase	178	1	0	1	0	0	hsa-miR-514a-3p	0.0107	0.0737	0.3702	-0.28	-0.28	N/A
ANKRD34B	ENST00000338682.3	ankyrin repeat domain 34B	5	1	1	0	0	0	hsa-miR-514a-3p	0.0543	0.3098	0.9398	-0.28	-0.28	N/A
PTEN	ENST00000371953.3	phosphatase and tensin homolog	118	1	1	0	0	0	hsa-miR-514a-3p	0.019	0.1308	0.6592	-0.28	-0.29	N/A
SCEL	ENST00000377246.3	sciellin	5	1	1	0	0	2	hsa-miR-514a-3p	0.0476	0.2797	0.8921	-0.28	-0.31	N/A
CTC-534A2.2	ENST00000510585.2	CDNA FLJ26957 fis, clone SLV00486; Uncharacterized protein	12	1	0	0	1	1	hsa-miR-514a-3p	0.0023	0.0169	0.1185	-0.28	-0.28	N/A
KIAA0195	ENST00000314256.7	KIAA0195	810	1	0	1	0	0	hsa-miR-514a-3p	0.0344	0.2125	0.7413	-0.28	-0.28	N/A
ZMAT2	ENST00000274712.3	zinc finger, matrin-type 2	1926	1	0	1	0	0	hsa-miR-514a-3p	0.0283	0.1771	0.6182	-0.28	-0.28	N/A
VHLL	ENST00000339922.3	von Hippel-Lindau tumor suppressor-like	18	1	1	0	0	0	hsa-miR-514a-3p	0.0294	0.1725	0.5058	-0.28	-0.4	N/A
TRPC5	ENST00000262839.2	transient receptor potential cation channel, subfamily C, member 5	5	2	1	0	1	1	hsa-miR-514a-3p	0.0608	0.363	1.2541	-0.28	-0.28	N/A
SLC20A1	ENST00000272542.3	solute carrier family 20 (phosphate transporter), member 1	205	1	0	1	0	0	hsa-miR-514a-3p	0.0342	0.2126	0.7557	-0.28	-0.28	N/A
C6orf195	ENST00000296847.3	chromosome 6 open reading frame 195	5	1	0	1	0	0	hsa-miR-514a-3p	0.0687	0.3599	0.8929	-0.28	-0.28	N/A
ANO5	ENST00000324559.8	anoctamin 5	12	3	1	1	1	0	hsa-miR-514a-3p	0.0678	0.3959	1.1881	-0.28	-0.38	N/A
GPATCH2	ENST00000366935.3	G patch domain containing 2	108	1	0	1	0	1	hsa-miR-514a-3p	0.0651	0.3451	0.8632	-0.28	-0.28	N/A
TEP1	ENST00000262715.5	telomerase-associated protein 1	39	1	1	0	0	0	hsa-miR-514a-3p	0.0541	0.3016	0.8253	-0.27	-0.32	N/A
MYRIP	ENST00000302541.6	myosin VIIA and Rab interacting protein	9	1	0	1	0	2	hsa-miR-514a-3p	0.0529	0.3055	0.9553	-0.27	-0.27	N/A
RABL3	ENST00000273375.3	RAB, member of RAS oncogene family-like 3	165	3	0	1	2	0	hsa-miR-514a-3p	0.0167	0.1152	0.5955	-0.27	-0.42	N/A
AFF4	ENST00000265343.5	AF4/FMR2 family, member 4	2755	3	1	1	1	0	hsa-miR-514a-3p	0.0792	0.485	1.7168	-0.27	-0.28	N/A
ZNF182	ENST00000376943.3	zinc finger protein 182	20	2	0	1	1	0	hsa-miR-514a-3p	0.0282	0.185	0.786	-0.27	-0.27	N/A
SPTLC3	ENST00000399002.2	serine palmitoyltransferase, long chain base subunit 3	24	1	1	0	0	0	hsa-miR-514a-3p	0.0512	0.2952	0.8965	-0.27	-0.27	N/A
ZNF286B	ENST00000285274.5	zinc finger protein 286B	5	1	0	1	0	2	hsa-miR-514a-3p	0.0237	0.1664	0.9332	-0.27	-0.27	N/A
CABLES1	ENST00000256925.7	Cdk5 and Abl enzyme substrate 1	341	1	1	0	0	0	hsa-miR-514a-3p	0.0379	0.2252	0.6788	-0.27	-0.27	N/A
RTN1	ENST00000395090.1	reticulon 1	80	1	0	1	0	0	hsa-miR-514a-3p	0.0239	0.153	0.5716	-0.27	-0.27	N/A
PACRGL	ENST00000502374.1	PARK2 co-regulated-like	314	1	0	1	0	1	hsa-miR-514a-3p	0.0189	0.1316	0.6953	-0.27	-0.34	N/A
C6orf89	ENST00000480824.2	chromosome 6 open reading frame 89	1972	2	1	0	1	0	hsa-miR-514a-3p	0.0398	0.2403	0.7922	-0.27	-0.27	N/A
MYO1F	ENST00000338257.8	myosin IF	33	1	1	0	0	0	hsa-miR-514a-3p	0.0183	0.122	0.5274	-0.27	-0.27	N/A
ZNF667	ENST00000591790.1	zinc finger protein 667	24	1	1	0	0	0	hsa-miR-514a-3p	0.0241	0.1542	0.5738	-0.27	-0.27	N/A
HECTD2	ENST00000371667.1	HECT domain containing E3 ubiquitin protein ligase 2	1514	1	1	0	0	0	hsa-miR-514a-3p	0.0248	0.1609	0.6468	-0.27	-0.27	N/A
RP13-512J5.1	ENST00000438485.1	Uncharacterized protein	204	1	0	0	1	1	hsa-miR-514a-3p	0.0039	0.0284	0.1905	-0.27	-0.27	N/A
RBM41	ENST00000372487.1	RNA binding motif protein 41	41	2	1	0	1	1	hsa-miR-514a-3p	0.042	0.2513	0.8507	-0.27	-0.32	N/A
GCSAML	ENST00000366488.4	germinal center-associated, signaling and motility-like	5	2	0	0	2	1	hsa-miR-514a-3p	0.022	0.1579	0.9631	-0.27	-0.27	N/A
ITIH1	ENST00000542827.1	inter-alpha-trypsin inhibitor heavy chain 1	202	1	1	0	0	0	hsa-miR-514a-3p	0.0246	0.1568	0.5722	-0.26	-0.27	N/A
OR51E1	ENST00000396952.5	olfactory receptor, family 51, subfamily E, member 1	5	1	0	1	0	0	hsa-miR-514a-3p	0.0175	0.1164	0.5003	-0.26	-0.26	N/A
GIMAP4	ENST00000255945.2	GTPase, IMAP family member 4	5	1	0	1	0	0	hsa-miR-514a-3p	0.0353	0.2138	0.688	-0.26	-0.26	N/A
ELOVL6	ENST00000394607.3	ELOVL fatty acid elongase 6	901	2	0	1	1	0	hsa-miR-514a-3p	0.0624	0.3581	1.1005	-0.26	-0.35	N/A
AC012215.1	ENST00000437887.1	Uncharacterized protein	31	1	1	0	0	0	hsa-miR-514a-3p	0.0139	0.0956	0.4807	-0.26	-0.26	N/A
REPS2	ENST00000357277.3	RALBP1 associated Eps domain containing 2	36	2	1	0	1	2	hsa-miR-514a-3p	0.0165	0.1137	0.5749	-0.26	-0.27	N/A
ARHGEF9	ENST00000253401.6	Cdc42 guanine nucleotide exchange factor (GEF) 9	13	2	1	0	1	0	hsa-miR-514a-3p	0.0631	0.3379	0.8601	-0.26	-0.26	N/A
TMEM127	ENST00000258439.3	transmembrane protein 127	296	1	1	0	0	0	hsa-miR-514a-3p	0.0936	0.4328	0.8494	-0.26	-0.26	N/A
CHST10	ENST00000264249.3	carbohydrate sulfotransferase 10	33	1	0	1	0	0	hsa-miR-514a-3p	0.027	0.1703	0.6096	-0.26	-0.26	N/A
VHL	ENST00000256474.2	von Hippel-Lindau tumor suppressor, E3 ubiquitin protein ligase	2386	1	1	0	0	0	hsa-miR-514a-3p	0.0303	0.1864	0.6154	-0.26	-0.27	N/A
IL13RA1	ENST00000371666.3	interleukin 13 receptor, alpha 1	494	2	0	1	1	0	hsa-miR-514a-3p	0.0242	0.1617	0.7375	-0.26	-0.27	N/A
DNAJB14	ENST00000442697.2	DnaJ (Hsp40) homolog, subfamily B, member 14	10	1	1	0	0	1	hsa-miR-514a-3p	0.0251	0.1674	0.7584	-0.26	-0.26	N/A
NPY5R	ENST00000338566.3	neuropeptide Y receptor Y5	5	1	0	1	0	0	hsa-miR-514a-3p	0.0282	0.1773	0.6309	-0.26	-0.26	N/A
ZC3H14	ENST00000251038.5	zinc finger CCCH-type containing 14	395	2	1	0	1	1	hsa-miR-514a-3p	0.0167	0.1037	0.426	-0.26	-0.42	N/A
ZNF43	ENST00000594012.1	zinc finger protein 43	42	1	1	0	0	0	hsa-miR-514a-3p	0.0364	0.2148	0.6522	-0.26	-0.3	N/A
ZNF365	ENST00000395254.3	zinc finger protein 365	173	1	1	0	0	0	hsa-miR-514a-3p	0.0372	0.221	0.6871	-0.26	-0.28	N/A
NPAS3	ENST00000346562.2	neuronal PAS domain protein 3	9	2	2	0	0	1	hsa-miR-514a-3p	0.0509	0.307	1.0686	-0.26	-0.26	N/A
PAX3	ENST00000350526.4	paired box 3	7	1	1	0	0	3	hsa-miR-514a-3p	0.0491	0.3184	1.3447	-0.26	-0.26	N/A
PWWP2A	ENST00000456329.3	PWWP domain containing 2A	272	1	1	0	0	0	hsa-miR-514a-3p	0.076	0.3798	0.8393	-0.26	-0.26	N/A
PAPPA	ENST00000328252.3	pregnancy-associated plasma protein A, pappalysin 1	350	2	0	0	2	4	hsa-miR-514a-3p	0.0304	0.218	1.3246	-0.25	-0.26	N/A
NCAPD3	ENST00000534548.2	non-SMC condensin II complex, subunit D3	990	3	0	1	2	0	hsa-miR-514a-3p	0.0266	0.1751	0.7579	-0.25	-0.26	N/A
SP140L	ENST00000415673.2	SP140 nuclear body protein-like	7	2	1	1	0	3	hsa-miR-514a-3p	0.024	0.159	0.6956	-0.25	-0.29	N/A
AC137056.1	ENST00000593357.1	Uncharacterized protein; cDNA FLJ34659 fis, clone KIDNE2018863	5	1	0	1	0	0	hsa-miR-514a-3p	0.0432	0.2536	0.7712	-0.25	-0.25	N/A
NR1I2	ENST00000393716.2	nuclear receptor subfamily 1, group I, member 2	14	2	0	1	1	0	hsa-miR-514a-3p	0.0462	0.2945	1.2114	-0.25	-0.25	N/A
COX7B	ENST00000481445.1	cytochrome c oxidase subunit VIIb	83	2	0	1	1	1	hsa-miR-514a-3p	0.0222	0.1459	0.6451	-0.25	-0.35	N/A
ZNF282	ENST00000479907.1	zinc finger protein 282	3014	1	1	0	0	0	hsa-miR-514a-3p	0.0356	0.2224	0.8078	-0.25	-0.25	N/A
ANAPC10	ENST00000507656.1	anaphase promoting complex subunit 10	46	1	1	0	0	0	hsa-miR-514a-3p	0.0378	0.1934	0.4509	-0.25	-0.52	N/A
TMEM47	ENST00000275954.3	transmembrane protein 47	129	1	0	1	0	2	hsa-miR-514a-3p	0.0465	0.2719	0.8351	-0.25	-0.25	N/A
SNX19	ENST00000265909.4	sorting nexin 19	1157	3	2	0	1	1	hsa-miR-514a-3p	0.0954	0.4783	1.2755	-0.25	-0.25	N/A
TMEM133	ENST00000303130.2	transmembrane protein 133	543	1	1	0	0	0	hsa-miR-514a-3p	0.0065	0.0463	0.2642	-0.25	-0.25	N/A
MDM4	ENST00000391947.2	Mdm4 p53 binding protein homolog (mouse)	443	3	0	1	2	3	hsa-miR-514a-3p	0.0359	0.2556	1.5042	-0.25	-0.26	N/A
SSH1	ENST00000360239.3	slingshot protein phosphatase 1	115	4	1	2	1	0	hsa-miR-514a-3p	0.0692	0.3994	1.2851	-0.25	-0.47	N/A
POC1B-GALNT4	ENST00000547474.1	POC1B-GALNT4 readthrough	275	2	0	1	1	1	hsa-miR-514a-3p	0.0263	0.1745	0.7679	-0.25	-0.25	N/A
MFAP3	ENST00000436816.1	microfibrillar-associated protein 3	1139	2	1	0	1	1	hsa-miR-514a-3p	0.0604	0.3368	0.9958	-0.25	-0.26	N/A
TSPAN9	ENST00000537971.1	tetraspanin 9	1410	1	1	0	0	0	hsa-miR-514a-3p	0.0269	0.1527	0.4396	-0.25	-0.52	N/A
PPP1R14C	ENST00000361131.4	protein phosphatase 1, regulatory (inhibitor) subunit 14C	173	2	0	1	1	0	hsa-miR-514a-3p	0.0316	0.2006	0.767	-0.25	-0.26	N/A
AGPAT5	ENST00000285518.6	1-acylglycerol-3-phosphate O-acyltransferase 5	879	4	0	2	2	0	hsa-miR-514a-3p	0.0334	0.2331	1.2437	-0.25	-0.37	N/A
TAC4	ENST00000352793.2	tachykinin 4 (hemokinin)	5	1	0	1	0	0	hsa-miR-514a-3p	0.0164	0.1099	0.477	-0.25	-0.25	N/A
C2CD5	ENST00000333957.4	C2 calcium-dependent domain containing 5	66	1	0	1	0	0	hsa-miR-514a-3p	0.0232	0.1511	0.6033	-0.25	-0.25	N/A
CMSS1	ENST00000421999.2	cms1 ribosomal small subunit homolog (yeast)	423	1	0	1	0	1	hsa-miR-514a-3p	0.0128	0.0877	0.4236	-0.25	-0.25	N/A
NPFFR2	ENST00000344413.5	neuropeptide FF receptor 2	8	1	0	1	0	0	hsa-miR-514a-3p	0.0319	0.1956	0.6424	-0.25	-0.25	N/A
ZNF491	ENST00000323169.5	zinc finger protein 491	8	2	0	1	1	2	hsa-miR-514a-3p	0.0456	0.278	0.9973	-0.25	-0.3	N/A
GNPDA1	ENST00000311337.6	glucosamine-6-phosphate deaminase 1	1130	1	0	1	0	0	hsa-miR-514a-3p	0.0247	0.1595	0.6211	-0.25	-0.25	N/A
UGDH	ENST00000316423.6	UDP-glucose 6-dehydrogenase	735	1	0	1	0	0	hsa-miR-514a-3p	0.0334	0.2009	0.6511	-0.25	-0.29	N/A
DDHD1	ENST00000323669.5	DDHD domain containing 1	103	2	0	1	1	1	hsa-miR-514a-3p	0.0274	0.1888	0.9474	-0.24	-0.34	N/A
ASB2	ENST00000555019.1	ankyrin repeat and SOCS box containing 2	5	1	0	1	0	0	hsa-miR-514a-3p	0.0175	0.1161	0.4925	-0.24	-0.24	N/A
RSPO2	ENST00000517939.1	R-spondin 2	5	1	1	0	0	0	hsa-miR-514a-3p	0.0232	0.1519	0.6234	-0.24	-0.24	N/A
ZNF653	ENST00000293771.5	zinc finger protein 653	48	1	0	1	0	0	hsa-miR-514a-3p	0.0118	0.0808	0.3936	-0.24	-0.24	N/A
RNF11	ENST00000242719.3	ring finger protein 11	5881	1	0	1	0	0	hsa-miR-514a-3p	0.023	0.1518	0.6463	-0.24	-0.24	N/A
ZNF654	ENST00000309495.5	zinc finger protein 654	456	2	0	1	1	1	hsa-miR-514a-3p	0.0417	0.2697	1.136	-0.24	-0.24	N/A
ZDHHC7	ENST00000313732.4	zinc finger, DHHC-type containing 7	4068	1	1	0	0	0	hsa-miR-514a-3p	0.024	0.1539	0.5734	-0.24	-0.24	N/A
HNRNPA3	ENST00000411529.2	heterogeneous nuclear ribonucleoprotein A3	329	1	0	1	0	2	hsa-miR-514a-3p	0.0404	0.2419	0.7788	-0.24	-0.24	N/A
COPRS	ENST00000302362.6	coordinator of PRMT5, differentiation stimulator	170	1	0	1	0	0	hsa-miR-514a-3p	0.0058	0.0414	0.2419	-0.24	-0.24	N/A
ICT1	ENST00000301585.5	immature colon carcinoma transcript 1	857	1	0	0	1	0	hsa-miR-514a-3p	0.0083	0.058	0.3128	-0.24	-0.24	N/A
VGLL3	ENST00000398399.2	vestigial like 3 (Drosophila)	187	3	1	2	0	1	hsa-miR-514a-3p	0.0421	0.2668	1.0852	-0.24	-0.52	N/A
CHORDC1	ENST00000320585.6	cysteine and histidine-rich domain (CHORD) containing 1	891	3	0	0	3	0	hsa-miR-514a-3p	0.0121	0.0858	0.4899	-0.24	-0.35	N/A
ATP5J	ENST00000400094.1	ATP synthase, H+ transporting, mitochondrial Fo complex, subunit F6	32351	1	0	0	1	0	hsa-miR-514a-3p	0.0058	0.0413	0.2417	-0.24	-0.24	N/A
CDH22	ENST00000372262.3	cadherin 22, type 2	5	2	0	1	1	0	hsa-miR-514a-3p	0.0227	0.1545	0.7306	-0.24	-0.24	N/A
RPL37	ENST00000274242.5	ribosomal protein L37	1785	2	1	0	1	0	hsa-miR-514a-3p	0.0378	0.2297	0.7995	-0.24	-0.28	N/A
SPRY4	ENST00000344120.4	sprouty homolog 4 (Drosophila)	110	1	1	0	0	0	hsa-miR-514a-3p	0.0373	0.2224	0.6788	-0.24	-0.24	N/A
ARCN1	ENST00000359415.4	archain 1	1139	1	0	1	0	0	hsa-miR-514a-3p	0.0627	0.343	0.9542	-0.24	-0.24	N/A
DTD1	ENST00000377452.3	D-tyrosyl-tRNA deacylase 1	58	1	0	1	0	0	hsa-miR-514a-3p	0.0182	0.1214	0.5232	-0.24	-0.24	N/A
DHX36	ENST00000496811.1	DEAH (Asp-Glu-Ala-His) box polypeptide 36	108	2	0	1	1	0	hsa-miR-514a-3p	0.0525	0.2894	0.7438	-0.24	-0.28	N/A
KATNAL1	ENST00000380615.3	katanin p60 subunit A-like 1	335	1	1	0	0	1	hsa-miR-514a-3p	0.0285	0.1806	0.6751	-0.24	-0.24	N/A
LRP6	ENST00000261349.4	low density lipoprotein receptor-related protein 6	157	2	0	0	2	0	hsa-miR-514a-3p	0.019	0.1361	0.8286	-0.24	-0.25	N/A
CYBRD1	ENST00000375252.3	cytochrome b reductase 1	4467	1	1	0	0	0	hsa-miR-514a-3p	0.0415	0.2411	0.7044	-0.24	-0.26	N/A
KRBOX1	ENST00000426937.1	KRAB box domain containing 1	28	1	0	0	1	0	hsa-miR-514a-3p	0.0053	0.0378	0.225	-0.24	-0.24	N/A
P2RX5	ENST00000551178.1	purinergic receptor P2X, ligand-gated ion channel, 5	260	1	0	1	0	0	hsa-miR-514a-3p	0.004	0.0288	0.1798	-0.24	-0.24	N/A
LSMEM1	ENST00000312849.4	leucine-rich single-pass membrane protein 1	10	1	0	1	0	0	hsa-miR-514a-3p	0.0251	0.1665	0.7261	-0.24	-0.24	N/A
TSHZ1	ENST00000322038.5	teashirt zinc finger homeobox 1	174	1	1	0	0	0	hsa-miR-514a-3p	0.0453	0.2663	0.8294	-0.24	-0.24	N/A
MYOT	ENST00000239926.4	myotilin	5	1	0	0	1	0	hsa-miR-514a-3p	0.0031	0.0225	0.1494	-0.24	-0.24	N/A
C20orf196	ENST00000303142.6	chromosome 20 open reading frame 196	18	1	1	0	0	1	hsa-miR-514a-3p	0.03	0.1784	0.564	-0.24	-0.34	N/A
SPATA6	ENST00000371847.3	spermatogenesis associated 6	23	2	0	1	1	0	hsa-miR-514a-3p	0.0179	0.1204	0.5399	-0.24	-0.25	N/A
BACH1	ENST00000286800.3	BTB and CNC homology 1, basic leucine zipper transcription factor 1	273	2	0	0	2	0	hsa-miR-514a-3p	0.0275	0.1949	1.1287	-0.23	-0.23	N/A
CCNE2	ENST00000520509.1	cyclin E2	76	2	2	0	0	0	hsa-miR-514a-3p	0.0333	0.2063	0.7215	-0.23	-0.56	N/A
HEATR5A	ENST00000389961.3	HEAT repeat containing 5A	367	1	1	0	0	0	hsa-miR-514a-3p	0.0421	0.275	1.1076	-0.23	-0.24	N/A
MCTP1	ENST00000515393.1	multiple C2 domains, transmembrane 1	81	1	1	0	0	1	hsa-miR-514a-3p	0.0346	0.2205	0.8657	-0.23	-0.23	N/A
PPP1R21	ENST00000281394.4	protein phosphatase 1, regulatory subunit 21	56	1	0	0	1	1	hsa-miR-514a-3p	0.0181	0.1287	0.7364	-0.23	-0.29	N/A
NRXN3	ENST00000281127.7	neurexin 3	14	2	1	0	1	1	hsa-miR-514a-3p	0.0258	0.1635	0.5912	-0.23	-0.24	N/A
TAF1D	ENST00000448108.2	TATA box binding protein (TBP)-associated factor, RNA polymerase I, D, 41kDa	132	2	2	0	0	0	hsa-miR-514a-3p	0.0234	0.1582	0.7537	-0.23	-0.32	N/A
ATAD1	ENST00000308448.7	ATPase family, AAA domain containing 1	276	1	1	0	0	0	hsa-miR-514a-3p	0.0227	0.1486	0.6404	-0.23	-0.31	N/A
KANK4	ENST00000317477.4	KN motif and ankyrin repeat domains 4	80	2	0	0	2	0	hsa-miR-514a-3p	0.0093	0.067	0.4163	-0.23	-0.26	N/A
DCLK3	ENST00000416516.2	doublecortin-like kinase 3	5	2	0	1	1	0	hsa-miR-514a-3p	0.0219	0.1471	0.667	-0.23	-0.23	N/A
KLHL13	ENST00000371882.1	kelch-like family member 13	13	2	0	0	2	1	hsa-miR-514a-3p	0.0198	0.1392	0.7692	-0.23	-0.23	N/A
EMILIN2	ENST00000254528.3	elastin microfibril interfacer 2	272	1	0	1	0	0	hsa-miR-514a-3p	0.0295	0.1847	0.6537	-0.23	-0.23	N/A
BTF3L4	ENST00000489308.2	basic transcription factor 3-like 4	1245	1	0	1	0	0	hsa-miR-514a-3p	0.0193	0.1283	0.5611	-0.23	-0.24	N/A
FCER1A	ENST00000368115.1	Fc fragment of IgE, high affinity I, receptor for; alpha polypeptide	5	1	0	0	1	0	hsa-miR-514a-3p	0.0127	0.0868	0.4127	-0.23	-0.23	N/A
PTGFR	ENST00000370756.3	prostaglandin F receptor (FP)	20	2	1	0	1	0	hsa-miR-514a-3p	0.007	0.0509	0.3404	-0.23	-0.23	N/A
SREK1IP1	ENST00000513458.4	SREK1-interacting protein 1	145	1	1	0	0	1	hsa-miR-514a-3p	0.033	0.1964	0.6494	-0.23	-0.33	N/A
DPY30	ENST00000342166.5	dpy-30 homolog (C. elegans)	935	1	0	0	1	0	hsa-miR-514a-3p	0.0031	0.0228	0.1465	-0.23	-0.24	N/A
AMIGO2	ENST00000266581.4	adhesion molecule with Ig-like domain 2	860	1	0	1	0	0	hsa-miR-514a-3p	0.0431	0.2419	0.6437	-0.23	-0.27	N/A
PPP2R1A	ENST00000322088.6	protein phosphatase 2, regulatory subunit A, alpha	65937	2	0	1	1	0	hsa-miR-514a-3p	0.0128	0.0885	0.4454	-0.23	-0.32	N/A
CSNK1A1	ENST00000261798.5	casein kinase 1, alpha 1	769	3	0	2	1	0	hsa-miR-514a-3p	0.0258	0.1679	0.6792	-0.23	-0.44	N/A
EMX2	ENST00000442245.4	empty spiracles homeobox 2	54	1	0	0	1	4	hsa-miR-514a-3p	0.0098	0.071	0.4455	-0.23	-0.25	N/A
P4HA2	ENST00000401867.1	prolyl 4-hydroxylase, alpha polypeptide II	1077	2	0	1	1	1	hsa-miR-514a-3p	0.0176	0.1217	0.6293	-0.23	-0.39	N/A
AKAP4	ENST00000376056.2	A kinase (PRKA) anchor protein 4	5	1	0	1	0	0	hsa-miR-514a-3p	0.0102	0.0737	0.4724	-0.23	-0.23	N/A
ATG3	ENST00000402314.2	autophagy related 3	177	2	0	1	1	0	hsa-miR-514a-3p	0.0267	0.1748	0.738	-0.23	-0.24	N/A
CREBRF	ENST00000540014.1	CREB3 regulatory factor	24	1	1	0	0	3	hsa-miR-514a-3p	0.0457	0.2959	1.2023	-0.23	-0.29	N/A
IDS	ENST00000422081.2	Iduronate 2-sulfatase (Hunter syndrome), isoform CRA_e; Iduronate 2-sulfatase 14 kDa chain; cDNA FLJ42669 fis, clone BRAMY2022168, highly similar to IDURONATE 2-SULFATASE	810	2	0	1	1	2	hsa-miR-514a-3p	0.0589	0.3423	1.1374	-0.23	-0.28	N/A
MBL2	ENST00000373968.3	mannose-binding lectin (protein C) 2, soluble	5	3	1	1	1	0	hsa-miR-514a-3p	0.0334	0.2107	0.7902	-0.23	-0.41	N/A
ST20-MTHFS	ENST00000479961.1	ST20-MTHFS readthrough	1604	1	0	0	1	0	hsa-miR-514a-3p	0.0024	0.0177	0.1172	-0.22	-0.23	N/A
CNST	ENST00000366513.4	consortin, connexin sorting protein	303	2	0	1	1	1	hsa-miR-514a-3p	0.0242	0.1647	0.809	-0.22	-0.23	N/A
TMEM140	ENST00000275767.3	transmembrane protein 140	858	1	1	0	0	0	hsa-miR-514a-3p	0.0165	0.1106	0.4816	-0.22	-0.22	N/A
CMTM8	ENST00000307526.3	CKLF-like MARVEL transmembrane domain containing 8	541	1	0	1	0	1	hsa-miR-514a-3p	0.0114	0.0763	0.3349	-0.22	-0.33	N/A
INSM2	ENST00000307169.3	insulinoma-associated 2	5	1	1	0	0	0	hsa-miR-514a-3p	0.0086	0.0603	0.3216	-0.22	-0.22	N/A
EEF1E1	ENST00000379715.5	eukaryotic translation elongation factor 1 epsilon 1	766	1	0	0	1	0	hsa-miR-514a-3p	0.0035	0.0256	0.1621	-0.22	-0.23	N/A
SLC1A5	ENST00000542575.2	solute carrier family 1 (neutral amino acid transporter), member 5	681	1	0	1	0	0	hsa-miR-514a-3p	0.015	0.1009	0.4529	-0.22	-0.23	N/A
PPIL1	ENST00000373699.5	peptidylprolyl isomerase (cyclophilin)-like 1	662	1	0	1	0	0	hsa-miR-514a-3p	0.0059	0.0421	0.2459	-0.22	-0.22	N/A
MTHFS	ENST00000258874.3	5,10-methenyltetrahydrofolate synthetase (5-formyltetrahydrofolate cyclo-ligase)	1604	1	0	0	1	0	hsa-miR-514a-3p	0.0024	0.0177	0.1176	-0.22	-0.22	N/A
ANKRD30A	ENST00000602533.1	ankyrin repeat domain 30A	5	1	0	1	0	0	hsa-miR-514a-3p	0.0313	0.2101	0.9518	-0.22	-0.22	N/A
SNAP25	ENST00000254976.2	synaptosomal-associated protein, 25kDa	54	1	0	0	1	6	hsa-miR-514a-3p	0.0099	0.0723	0.4878	-0.22	-0.29	N/A
TPR	ENST00000367478.4	translocated promoter region, nuclear basket protein	529	1	1	0	0	2	hsa-miR-514a-3p	0.0738	0.4261	1.4682	-0.22	-0.63	N/A
BCAS4	ENST00000371608.2	breast carcinoma amplified sequence 4	492	1	0	1	0	0	hsa-miR-514a-3p	0.0025	0.0185	0.1221	-0.22	-0.22	N/A
WFDC10B	ENST00000330523.5	WAP four-disulfide core domain 10B	5	1	0	0	1	0	hsa-miR-514a-3p	0.0018	0.0133	0.0908	-0.22	-0.22	N/A
ATF1	ENST00000262053.3	activating transcription factor 1	1599	1	0	1	0	0	hsa-miR-514a-3p	0.0197	0.1291	0.5269	-0.22	-0.25	N/A
SEC31A	ENST00000348405.4	SEC31 homolog A (S. cerevisiae)	44	1	0	1	0	0	hsa-miR-514a-3p	0.0452	0.2485	0.6484	-0.22	-0.27	N/A
C21orf91	ENST00000400558.3	chromosome 21 open reading frame 91	998	2	0	0	2	3	hsa-miR-514a-3p	0.0181	0.1315	0.8516	-0.22	-0.23	N/A
CCNG2	ENST00000316355.5	cyclin G2	1056	2	0	0	2	0	hsa-miR-514a-3p	0.0132	0.0937	0.5396	-0.22	-0.22	N/A
PTAFR	ENST00000373857.3	platelet-activating factor receptor	5	1	1	0	0	0	hsa-miR-514a-3p	0.0236	0.1532	0.6041	-0.22	-0.22	N/A
PDK4	ENST00000005178.5	pyruvate dehydrogenase kinase, isozyme 4	5549	1	0	1	0	1	hsa-miR-514a-3p	0.0249	0.1671	0.7608	-0.22	-0.22	N/A
UBL3	ENST00000380680.4	ubiquitin-like 3	431	1	0	1	0	0	hsa-miR-514a-3p	0.0351	0.2175	0.7665	-0.22	-0.22	N/A
IGFBP6	ENST00000548547.1	insulin-like growth factor binding protein 6	1219	1	0	1	0	0	hsa-miR-514a-3p	0.0024	0.0172	0.1147	-0.22	-0.22	N/A
LMBRD2	ENST00000296603.4	LMBR1 domain containing 2	211	1	0	1	0	1	hsa-miR-514a-3p	0.0424	0.2547	0.8474	-0.21	-0.21	N/A
NOL11	ENST00000253247.4	nucleolar protein 11	271	1	0	1	0	0	hsa-miR-514a-3p	0.0197	0.1342	0.6501	-0.21	-0.21	N/A
SENP6	ENST00000541192.1	SUMO1/sentrin specific peptidase 6	298	1	0	0	1	1	hsa-miR-514a-3p	0.0145	0.1033	0.6046	-0.21	-0.21	N/A
NDUFS5	ENST00000372969.3	NADH dehydrogenase (ubiquinone) Fe-S protein 5, 15kDa (NADH-coenzyme Q reductase)	32	1	0	0	1	0	hsa-miR-514a-3p	0.0021	0.0153	0.1028	-0.21	-0.21	N/A
ABCC9	ENST00000261200.4	ATP-binding cassette, sub-family C (CFTR/MRP), member 9	5	2	0	2	0	0	hsa-miR-514a-3p	0.0927	0.5372	1.5983	-0.21	-0.21	N/A
WFDC9	ENST00000326000.1	WAP four-disulfide core domain 9	5	1	0	0	1	0	hsa-miR-514a-3p	0.0024	0.0176	0.1168	-0.21	-0.21	N/A
NMRK1	ENST00000376811.1	nicotinamide riboside kinase 1	178	2	0	0	2	0	hsa-miR-514a-3p	0.0065	0.0464	0.2797	-0.21	-0.33	N/A
GRM8	ENST00000358373.3	glutamate receptor, metabotropic 8	26	1	0	1	0	0	hsa-miR-514a-3p	0.0254	0.1614	0.5871	-0.21	-0.21	N/A
COX7C	ENST00000509578.1	cytochrome c oxidase subunit VIIc	387	1	0	1	0	1	hsa-miR-514a-3p	0.0106	0.0764	0.4721	-0.21	-0.21	N/A
IL24	ENST00000367093.3	interleukin 24	10	2	0	1	1	0	hsa-miR-514a-3p	0.0117	0.0814	0.4406	-0.21	-0.3	N/A
CHUK	ENST00000370397.7	conserved helix-loop-helix ubiquitous kinase	18	1	0	1	0	0	hsa-miR-514a-3p	0.0346	0.2096	0.6638	-0.21	-0.21	N/A
GUF1	ENST00000281543.5	GUF1 GTPase homolog (S. cerevisiae)	110	1	1	0	0	1	hsa-miR-514a-3p	0.0716	0.3273	0.6679	-0.21	-0.32	N/A
TRAM1L1	ENST00000310754.4	translocation associated membrane protein 1-like 1	7	1	0	0	1	0	hsa-miR-514a-3p	0.0078	0.0564	0.3565	-0.21	-0.21	N/A
ATP5L	ENST00000300688.3	ATP synthase, H+ transporting, mitochondrial Fo complex, subunit G	5386	1	0	0	1	0	hsa-miR-514a-3p	0.0033	0.024	0.154	-0.21	-0.21	N/A
JAM2	ENST00000480456.1	junctional adhesion molecule 2	41	1	1	0	0	0	hsa-miR-514a-3p	0.0283	0.1708	0.5718	-0.21	-0.32	N/A
FZD1	ENST00000287934.2	frizzled family receptor 1	391	3	2	0	1	0	hsa-miR-514a-3p	0.0432	0.2313	0.5863	-0.21	-0.43	N/A
METTL4	ENST00000319888.6	methyltransferase like 4	107	2	1	0	1	0	hsa-miR-514a-3p	0.031	0.1749	0.5053	-0.21	-0.41	N/A
FAS	ENST00000352159.4	Fas cell surface death receptor	378	1	0	1	0	1	hsa-miR-514a-3p	0.0068	0.0483	0.2899	-0.21	-0.21	N/A
DCAF4L2	ENST00000319675.3	DDB1 and CUL4 associated factor 4-like 2	10	1	1	0	0	0	hsa-miR-514a-3p	0.0386	0.2296	0.6997	-0.21	-0.21	N/A
PDIK1L	ENST00000374271.4	PDLIM1 interacting kinase 1 like	5	2	0	0	2	0	hsa-miR-514a-3p	0.0226	0.1599	0.9166	-0.21	-0.21	N/A
SESTD1	ENST00000428443.3	SEC14 and spectrin domains 1	478	1	0	1	0	1	hsa-miR-514a-3p	0.0278	0.1842	0.8047	-0.21	-0.21	N/A
PRKAB2	ENST00000254101.3	protein kinase, AMP-activated, beta 2 non-catalytic subunit	363	1	0	1	0	1	hsa-miR-514a-3p	0.0608	0.3448	1.125	-0.21	-0.23	N/A
C20orf197	ENST00000313426.1	chromosome 20 open reading frame 197	5	2	0	0	2	0	hsa-miR-514a-3p	0.0164	0.1164	0.6673	-0.21	-0.21	N/A
CDX4	ENST00000373514.2	caudal type homeobox 4	5	1	0	0	1	0	hsa-miR-514a-3p	0.0048	0.0346	0.2303	-0.21	-0.21	N/A
PORCN	ENST00000355961.4	porcupine homolog (Drosophila)	35	1	0	0	1	1	hsa-miR-514a-3p	0.0071	0.0512	0.3235	-0.21	-0.21	N/A
SCCPDH	ENST00000366510.3	saccharopine dehydrogenase (putative)	1752	1	0	0	1	1	hsa-miR-514a-3p	0.0072	0.0513	0.3084	-0.21	-0.23	N/A
FAM8A1	ENST00000259963.3	family with sequence similarity 8, member A1	1064	2	1	0	1	1	hsa-miR-514a-3p	0.0339	0.2195	0.9133	-0.21	-0.21	N/A
NETO2	ENST00000562435.1	neuropilin (NRP) and tolloid (TLL)-like 2	723	2	1	1	0	2	hsa-miR-514a-3p	0.0215	0.141	0.6008	-0.21	-0.34	N/A
C22orf34	ENST00000400023.1	chromosome 22 open reading frame 34	5	1	0	0	1	0	hsa-miR-514a-3p	0.0058	0.042	0.2628	-0.21	-0.21	N/A
EPS8	ENST00000543523.1	epidermal growth factor receptor pathway substrate 8	2643	1	0	1	0	1	hsa-miR-514a-3p	0.0197	0.1359	0.6928	-0.21	-0.29	N/A
METTL9	ENST00000358154.3	methyltransferase like 9	220	1	0	1	0	2	hsa-miR-514a-3p	0.0326	0.2115	0.8855	-0.21	-0.26	N/A
FNBP1L	ENST00000370253.2	formin binding protein 1-like	219	7	1	1	5	0	hsa-miR-514a-3p	0.0184	0.1288	0.7493	-0.21	-0.46	N/A
SYNC	ENST00000409190.3	syncoilin, intermediate filament protein	353	2	0	2	0	1	hsa-miR-514a-3p	0.0146	0.1021	0.554	-0.21	-0.27	N/A
RNF152	ENST00000312828.3	ring finger protein 152	57	4*	0	1	2	0	hsa-miR-514a-3p	0.0347	0.2305	1.0425	-0.21	-0.26	N/A
ZNF124	ENST00000340684.6	zinc finger protein 124	109	1	0	0	1	1	hsa-miR-514a-3p	0.0056	0.0405	0.2602	-0.21	-0.21	N/A
SUFU	ENST00000369902.3	suppressor of fused homolog (Drosophila)	247	1	0	1	0	0	hsa-miR-514a-3p	0.0227	0.1465	0.5614	-0.21	-0.21	N/A
CHD7	ENST00000423902.2	chromodomain helicase DNA binding protein 7	925	1	1	0	0	0	hsa-miR-514a-3p	0.0176	0.1194	0.5629	-0.21	-0.21	N/A
SLC2A9	ENST00000264784.3	solute carrier family 2 (facilitated glucose transporter), member 9	5	2	0	1	1	1	hsa-miR-514a-3p	0.0035	0.0256	0.1627	-0.21	-0.28	N/A
ASB13	ENST00000357700.6	ankyrin repeat and SOCS box containing 13	1578	2	0	1	1	0	hsa-miR-514a-3p	0.0136	0.0973	0.5856	-0.2	-0.2	N/A
TMUB2	ENST00000590235.1	transmembrane and ubiquitin-like domain containing 2	1043	1	0	1	0	0	hsa-miR-514a-3p	0.0074	0.0524	0.2925	-0.2	-0.2	N/A
SGK223	ENST00000330777.4	Tyrosine-protein kinase SgK223	159	1	0	0	1	0	hsa-miR-514a-3p	0.0078	0.055	0.3064	-0.2	-0.2	N/A
ZNF195	ENST00000438262.2	zinc finger protein 195	389	1	0	1	0	1	hsa-miR-514a-3p	0.0215	0.1437	0.6448	-0.2	-0.21	N/A
KHDRBS2	ENST00000281156.4	KH domain containing, RNA binding, signal transduction associated 2	5	1	0	0	1	1	hsa-miR-514a-3p	0.0123	0.0874	0.4988	-0.2	-0.2	N/A
HLA-DOB	ENST00000438763.2	major histocompatibility complex, class II, DO beta	5	1	0	0	1	1	hsa-miR-514a-3p	0.0072	0.0506	0.2826	-0.2	-0.21	N/A
CNRIP1	ENST00000409862.1	cannabinoid receptor interacting protein 1	29	2	0	0	2	1	hsa-miR-514a-3p	0.0141	0.1009	0.6133	-0.2	-0.23	N/A
PGR	ENST00000325455.5	progesterone receptor	8	2	0	1	1	2	hsa-miR-514a-3p	0.0583	0.3403	1.1431	-0.2	-0.21	N/A
KCNAB1	ENST00000302490.8	potassium voltage-gated channel, shaker-related subfamily, beta member 1	5	1	0	1	0	0	hsa-miR-514a-3p	0.0302	0.1877	0.643	-0.2	-0.2	N/A
ADAM18	ENST00000379866.1	ADAM metallopeptidase domain 18	5	1	0	0	1	0	hsa-miR-514a-3p	0.011	0.0788	0.4925	-0.2	-0.2	N/A
IL15	ENST00000296545.7	interleukin 15	504	1	0	0	1	1	hsa-miR-514a-3p	0.0035	0.0255	0.1754	-0.2	-0.2	N/A
EDN3	ENST00000311585.7	endothelin 3	5	1	0	0	1	0	hsa-miR-514a-3p	0.0061	0.0439	0.284	-0.2	-0.2	N/A
VAT1	ENST00000355653.3	vesicle amine transport 1	2844	1	0	1	0	0	hsa-miR-514a-3p	0.0197	0.1292	0.523	-0.2	-0.2	N/A
MUC15	ENST00000455601.2	mucin 15, cell surface associated	7	1	0	0	1	1	hsa-miR-514a-3p	0.0129	0.0909	0.509	-0.2	-0.2	N/A
VWC2	ENST00000340652.4	von Willebrand factor C domain containing 2	5	4	1	1	2	4	hsa-miR-514a-3p	0.1182	0.6839	2.3552	-0.2	-0.2	N/A
RPS9	ENST00000441429.1	ribosomal protein S9	54	2	1	1	0	0	hsa-miR-514a-3p	0.0217	0.1448	0.6435	-0.2	-0.75	N/A
VCPIP1	ENST00000310421.4	valosin containing protein (p97)/p47 complex interacting protein 1	228	1	1	0	0	1	hsa-miR-514a-3p	0.0483	0.2719	0.7578	-0.2	-0.23	N/A
PCDH12	ENST00000231484.3	protocadherin 12	5	1	0	1	0	1	hsa-miR-514a-3p	0.0319	0.2004	0.7348	-0.2	-0.2	N/A
HIGD1A	ENST00000321331.7	HIG1 hypoxia inducible domain family, member 1A	254	2	0	0	2	0	hsa-miR-514a-3p	0.0059	0.0431	0.2809	-0.2	-0.22	N/A
KIAA1644	ENST00000381176.4	KIAA1644	10	2	0	2	0	2	hsa-miR-514a-3p	0.038	0.2482	1.0977	-0.2	-0.23	N/A
ZNF587B	ENST00000442832.4	zinc finger protein 587B	5	1	0	1	0	0	hsa-miR-514a-3p	0.0462	0.2649	0.7462	-0.2	-0.2	N/A
MYADML2	ENST00000409745.2	myeloid-associated differentiation marker-like 2	5	1	0	1	0	0	hsa-miR-514a-3p	0.0363	0.2176	0.6726	-0.2	-0.2	N/A
ZNF286A	ENST00000395894.2	Zinc finger protein 286A	19	1	0	1	0	2	hsa-miR-514a-3p	0.0218	0.1526	0.8395	-0.2	-0.2	N/A
LETM1	ENST00000302787.2	leucine zipper-EF-hand containing transmembrane protein 1	198	1	0	1	0	0	hsa-miR-514a-3p	0.0381	0.2322	0.7902	-0.2	-0.2	N/A
C7	ENST00000313164.9	complement component 7	5	1	1	0	0	0	hsa-miR-514a-3p	0.0354	0.2138	0.6764	-0.2	-0.2	N/A
SLC39A14	ENST00000381237.1	solute carrier family 39 (zinc transporter), member 14	2413	2	1	0	1	0	hsa-miR-514a-3p	0.0679	0.3674	1.0252	-0.2	-0.2	N/A
PPP2R2A	ENST00000380737.3	protein phosphatase 2, regulatory subunit B, alpha	236	1	1	0	0	1	hsa-miR-514a-3p	0.0613	0.3315	0.9207	-0.2	-0.24	N/A
TCF12	ENST00000267811.5	transcription factor 12	101	1	1	0	0	0	hsa-miR-514a-3p	0.0376	0.2189	0.6524	-0.2	-0.24	N/A
RNASE11	ENST00000610205.1	ribonuclease, RNase A family, 11 (non-active)	5	1	0	1	0	0	hsa-miR-514a-3p	0.0334	0.2036	0.6538	-0.2	-0.2	N/A
ZNF345	ENST00000589046.1	zinc finger protein 345	24	2	0	0	2	0	hsa-miR-514a-3p	0.0094	0.0671	0.4068	-0.2	-0.2	N/A
HRK	ENST00000257572.5	harakiri, BCL2 interacting protein (contains only BH3 domain)	19	2	0	1	1	0	hsa-miR-514a-3p	0.0238	0.1534	0.6328	-0.2	-0.3	N/A
SRSF4	ENST00000546138.1	serine/arginine-rich splicing factor 4	2524	1	1	0	0	0	hsa-miR-514a-3p	0.0241	0.1547	0.5882	-0.2	-0.2	N/A
SYT15	ENST00000374323.4	synaptotagmin XV	5	4	1	1	2	2	hsa-miR-514a-3p	0.0537	0.3655	1.7977	-0.2	-0.2	N/A
C10orf32	ENST00000339834.5	chromosome 10 open reading frame 32	642	2	0	0	2	0	hsa-miR-514a-3p	0.0073	0.0525	0.3224	-0.2	-0.24	N/A
CEACAM7	ENST00000006724.3	carcinoembryonic antigen-related cell adhesion molecule 7	5	2	0	0	2	0	hsa-miR-514a-3p	0.0165	0.1148	0.6119	-0.2	-0.2	N/A
ERC1	ENST00000355446.5	ELKS/RAB6-interacting/CAST family member 1	159	3	1	2	0	0	hsa-miR-514a-3p	0.0747	0.445	1.5337	-0.2	-0.2	N/A
GABRQ	ENST00000370306.2	gamma-aminobutyric acid (GABA) A receptor, theta	14	4	1	2	1	0	hsa-miR-514a-3p	0.06	0.3563	1.2096	-0.2	-0.3	N/A
ABI1	ENST00000376170.4	abl-interactor 1	317	1	1	0	0	0	hsa-miR-514a-3p	0.0306	0.1746	0.4988	-0.2	-0.33	N/A
ANXA7	ENST00000372921.5	annexin A7	1433	1	0	0	1	1	hsa-miR-514a-3p	0.0132	0.0917	0.4786	-0.2	-0.2	N/A
UTP14C	ENST00000521776.2	UTP14, U3 small nucleolar ribonucleoprotein, homolog C (yeast)	174	2	1	0	1	1	hsa-miR-514a-3p	0.0517	0.3011	0.9564	-0.2	-0.21	N/A
PRKAR1B	ENST00000537384.1	protein kinase, cAMP-dependent, regulatory, type I, beta	695	1	1	0	0	0	hsa-miR-514a-3p	0.0149	0.1005	0.4521	-0.19	-0.2	N/A
ZBTB41	ENST00000367405.4	zinc finger and BTB domain containing 41	33	1	1	0	0	1	hsa-miR-514a-3p	0.0842	0.4752	1.4574	-0.19	-0.21	N/A
PCDHB6	ENST00000231136.1	protocadherin beta 6	5	1	0	1	0	0	hsa-miR-514a-3p	0.0329	0.2012	0.6533	-0.19	-0.19	N/A
LAMC3	ENST00000361069.4	laminin, gamma 3	17	1	0	1	0	0	hsa-miR-514a-3p	0.0321	0.1977	0.6662	-0.19	-0.19	N/A
LIX1L	ENST00000369308.3	Lix1 homolog (mouse)-like	695	1	1	0	0	0	hsa-miR-514a-3p	0.0068	0.0475	0.2565	-0.19	-0.24	N/A
C12orf42	ENST00000548883.1	chromosome 12 open reading frame 42	5	1	0	0	1	0	hsa-miR-514a-3p	0.003	0.0219	0.1419	-0.19	-0.19	N/A
EIF4ENIF1	ENST00000344710.5	eukaryotic translation initiation factor 4E nuclear import factor 1	1075	1	0	1	0	1	hsa-miR-514a-3p	0.0172	0.1198	0.6298	-0.19	-0.2	N/A
GTF2H2C	ENST00000510979.1	general transcription factor IIH, polypeptide 2C	5	1	0	1	0	0	hsa-miR-514a-3p	0.0306	0.1892	0.6329	-0.19	-0.19	N/A
WFDC10A	ENST00000372643.3	WAP four-disulfide core domain 10A	5	1	0	0	1	0	hsa-miR-514a-3p	0.0026	0.0188	0.1286	-0.19	-0.19	N/A
AC007390.5	ENST00000402297.1	HCG1988162; Uncharacterized protein	223	1	0	0	1	0	hsa-miR-514a-3p	0.0061	0.0435	0.2517	-0.19	-0.19	N/A
ST8SIA4	ENST00000231461.5	ST8 alpha-N-acetyl-neuraminide alpha-2,8-sialyltransferase 4	5	2	0	1	1	2	hsa-miR-514a-3p	0.0309	0.2112	1.0603	-0.19	-0.19	N/A
CLEC6A	ENST00000382073.3	C-type lectin domain family 6, member A	5	1	0	0	1	0	hsa-miR-514a-3p	0.0051	0.0363	0.2178	-0.19	-0.19	N/A
C5orf45	ENST00000518219.1	chromosome 5 open reading frame 45	313	1	1	0	0	1	hsa-miR-514a-3p	0.0219	0.1555	0.8954	-0.19	-0.19	N/A
INPP4A	ENST00000409016.4	inositol polyphosphate-4-phosphatase, type I, 107kDa	387	2	0	1	1	1	hsa-miR-514a-3p	0.0698	0.388	1.2074	-0.19	-0.21	N/A
ELP4	ENST00000395934.2	elongator acetyltransferase complex subunit 4	282	3	0	0	3	1	hsa-miR-514a-3p	0.0133	0.0951	0.5849	-0.19	-0.24	N/A
SEPHS1	ENST00000545675.1	selenophosphate synthetase 1	281	1	1	0	0	0	hsa-miR-514a-3p	0.0256	0.161	0.5722	-0.19	-0.21	N/A
FAM221A	ENST00000344962.4	family with sequence similarity 221, member A	27	1	0	0	1	0	hsa-miR-514a-3p	0.0038	0.0272	0.1712	-0.19	-0.19	N/A
TTLL9	ENST00000375921.2	tubulin tyrosine ligase-like family, member 9	5	2	0	1	1	0	hsa-miR-514a-3p	0.0143	0.0995	0.5161	-0.19	-0.19	N/A
ITCH	ENST00000374864.4	itchy E3 ubiquitin protein ligase	769	1	1	0	0	2	hsa-miR-514a-3p	0.0163	0.1132	0.5956	-0.19	-0.22	N/A
DEPTOR	ENST00000286234.5	DEP domain containing MTOR-interacting protein	18	1	0	1	0	0	hsa-miR-514a-3p	0.0256	0.1639	0.6227	-0.19	-0.19	N/A
RP11-389E17.1	ENST00000507870.1	HCG2025867; Uncharacterized protein	5	1	0	0	1	0	hsa-miR-514a-3p	0.0013	0.0099	0.0687	-0.19	-0.19	N/A
GAD2	ENST00000376261.3	glutamate decarboxylase 2 (pancreatic islets and brain, 65kDa)	5	1	1	0	0	0	hsa-miR-514a-3p	0.0092	0.0646	0.3511	-0.19	-0.19	N/A
GPR83	ENST00000243673.2	G protein-coupled receptor 83	33	1	0	1	0	1	hsa-miR-514a-3p	0.0255	0.1764	0.8958	-0.19	-0.19	N/A
SPATA2	ENST00000289431.5	spermatogenesis associated 2	358	1	1	0	0	1	hsa-miR-514a-3p	0.0104	0.0742	0.4422	-0.19	-0.19	N/A
NMNAT3	ENST00000511444.1	nicotinamide nucleotide adenylyltransferase 3	12	1	1	0	0	1	hsa-miR-514a-3p	0.0191	0.1214	0.4699	-0.19	-0.33	N/A
HOXB1	ENST00000239174.6	homeobox B1	5	2	0	1	1	0	hsa-miR-514a-3p	0.0345	0.2145	0.7666	-0.19	-0.19	N/A
CARM1	ENST00000327064.4	coactivator-associated arginine methyltransferase 1	663	1	0	1	0	0	hsa-miR-514a-3p	0.0387	0.23	0.7122	-0.19	-0.19	N/A
RNF144A	ENST00000320892.6	ring finger protein 144A	124	1	1	0	0	0	hsa-miR-514a-3p	0.0258	0.1667	0.6636	-0.19	-0.2	N/A
UGT2B7	ENST00000508661.1	UDP glucuronosyltransferase 2 family, polypeptide B7	5	1	0	0	1	0	hsa-miR-514a-3p	0.0044	0.0319	0.2064	-0.19	-0.19	N/A
WDR36	ENST00000506538.2	WD repeat domain 36	282	1	0	1	0	0	hsa-miR-514a-3p	0.0576	0.3064	0.7547	-0.19	-0.2	N/A
NXF3	ENST00000395065.3	nuclear RNA export factor 3	5	1	0	0	1	0	hsa-miR-514a-3p	0.0071	0.0505	0.2994	-0.19	-0.19	N/A
C6orf62	ENST00000378119.4	chromosome 6 open reading frame 62	300	1	1	0	0	0	hsa-miR-514a-3p	0.0212	0.1255	0.3973	-0.19	-0.4	N/A
NUP50	ENST00000347635.4	nucleoporin 50kDa	57	1	0	1	0	0	hsa-miR-514a-3p	0.0272	0.1731	0.6396	-0.18	-0.18	N/A
RSPH4A	ENST00000368581.4	radial spoke head 4 homolog A (Chlamydomonas)	5	1	0	1	0	0	hsa-miR-514a-3p	0.0087	0.0611	0.3246	-0.18	-0.18	N/A
IL8	ENST00000307407.3	interleukin 8	227	1	0	0	1	0	hsa-miR-514a-3p	0.0045	0.0326	0.2106	-0.18	-0.18	N/A
PTGER3	ENST00000370924.4	prostaglandin E receptor 3 (subtype EP3)	14	5	0	1	4	3	hsa-miR-514a-3p	0.069	0.4007	1.4063	-0.18	-0.2	N/A
KIAA1737	ENST00000361786.2	KIAA1737	57	1	1	0	0	0	hsa-miR-514a-3p	0.0246	0.1539	0.5404	-0.18	-0.22	N/A
TIA1	ENST00000433529.2	TIA1 cytotoxic granule-associated RNA binding protein	1370	1	0	1	0	0	hsa-miR-514a-3p	0.0316	0.1941	0.6568	-0.18	-0.2	N/A
RSPH10B	ENST00000539903.1	radial spoke head 10 homolog B (Chlamydomonas)	5	1	0	0	1	0	hsa-miR-514a-3p	0.0081	0.0574	0.3266	-0.18	-0.18	N/A
ZNF226	ENST00000588883.1	zinc finger protein 226	327	1	0	1	0	2	hsa-miR-514a-3p	0.0163	0.1181	0.7597	-0.18	-0.26	N/A
DUSP6	ENST00000279488.7	dual specificity phosphatase 6	1056	1	1	0	0	0	hsa-miR-514a-3p	0.0069	0.0495	0.3105	-0.18	-0.18	N/A
DCC	ENST00000442544.2	deleted in colorectal carcinoma	5	3	0	0	3	1	hsa-miR-514a-3p	0.015	0.1069	0.6238	-0.18	-0.19	N/A
INTS3	ENST00000318967.2	integrator complex subunit 3	88	1	0	0	1	0	hsa-miR-514a-3p	0.0184	0.1222	0.5222	-0.18	-0.18	N/A
RDH11	ENST00000381346.4	retinol dehydrogenase 11 (all-trans/9-cis/11-cis)	1177	1	0	0	1	1	hsa-miR-514a-3p	0.0061	0.0443	0.2887	-0.18	-0.18	N/A
IER3IP1	ENST00000256433.3	immediate early response 3 interacting protein 1	1727	1	0	0	1	1	hsa-miR-514a-3p	0.0036	0.0264	0.1703	-0.18	-0.21	N/A
C14orf142	ENST00000306954.4	chromosome 14 open reading frame 142	66	1	0	0	1	0	hsa-miR-514a-3p	0.0031	0.0229	0.1515	-0.18	-0.18	N/A
PHF11	ENST00000378319.3	PHD finger protein 11	95	1	0	0	1	0	hsa-miR-514a-3p	0.0051	0.0368	0.2284	-0.18	-0.18	N/A
TACR3	ENST00000304883.2	tachykinin receptor 3	5	2	0	1	1	0	hsa-miR-514a-3p	0.037	0.2327	0.8898	-0.18	-0.18	N/A
KIAA0825	ENST00000513200.3	KIAA0825	34	1	0	1	0	0	hsa-miR-514a-3p	0.0348	0.2159	0.7695	-0.18	-0.18	N/A
NWD1	ENST00000524140.2	NACHT and WD repeat domain containing 1	5	1	1	0	0	0	hsa-miR-514a-3p	0.0648	0.3435	0.8571	-0.18	-0.18	N/A
C9orf142	ENST00000371620.3	chromosome 9 open reading frame 142	1840	1	0	0	1	0	hsa-miR-514a-3p	0.002	0.0149	0.1005	-0.18	-0.18	N/A
NCAPG	ENST00000251496.2	non-SMC condensin I complex, subunit G	599	2	0	1	1	1	hsa-miR-514a-3p	0.0038	0.0278	0.1807	-0.18	-0.23	N/A
MAPK11	ENST00000330651.6	mitogen-activated protein kinase 11	9	2	1	1	0	0	hsa-miR-514a-3p	0.0103	0.0724	0.399	-0.18	-0.18	N/A
C17orf58	ENST00000536693.1	chromosome 17 open reading frame 58	48	1	0	1	0	0	hsa-miR-514a-3p	0.0183	0.1267	0.6637	-0.18	-0.18	N/A
SIX6	ENST00000327720.5	SIX homeobox 6	5	1	0	1	0	0	hsa-miR-514a-3p	0.0286	0.1806	0.6542	-0.18	-0.18	N/A
MICAL2	ENST00000379612.3	microtubule associated monooxygenase, calponin and LIM domain containing 2	1742	1	0	1	0	1	hsa-miR-514a-3p	0.056	0.3351	1.1791	-0.18	-0.18	N/A
AGRN	ENST00000379370.2	agrin	11	1	0	1	0	0	hsa-miR-514a-3p	0.0244	0.1567	0.5947	-0.18	-0.18	N/A
CWC25	ENST00000225428.5	CWC25 spliceosome-associated protein homolog (S. cerevisiae)	300	1	0	0	1	0	hsa-miR-514a-3p	0.0105	0.0733	0.3812	-0.18	-0.18	N/A
B3GALT4	ENST00000451237.1	UDP-Gal:betaGlcNAc beta 1,3-galactosyltransferase, polypeptide 4	13	1	0	1	0	0	hsa-miR-514a-3p	0.0049	0.0359	0.2367	-0.18	-0.18	N/A
CARD14	ENST00000573882.1	caspase recruitment domain family, member 14	5	1	1	0	0	0	hsa-miR-514a-3p	0.0207	0.1354	0.5467	-0.18	-0.18	N/A
C1orf115	ENST00000294889.5	chromosome 1 open reading frame 115	180	1	0	0	1	0	hsa-miR-514a-3p	0.0094	0.0655	0.3521	-0.18	-0.2	N/A
RAB31	ENST00000578921.1	RAB31, member RAS oncogene family	726	1	0	1	0	0	hsa-miR-514a-3p	0.0413	0.2553	0.9394	-0.18	-0.18	N/A
BCL6	ENST00000406870.2	B-cell CLL/lymphoma 6	20	2	0	0	2	0	hsa-miR-514a-3p	0.0112	0.0805	0.4897	-0.18	-0.18	N/A
SKIDA1	ENST00000449193.2	SKI/DACH domain containing 1	18	1	0	0	1	0	hsa-miR-514a-3p	0.0219	0.1508	0.7599	-0.18	-0.18	N/A
NPHP3	ENST00000326682.8	nephronophthisis 3 (adolescent)	44	1	0	1	0	1	hsa-miR-514a-3p	0.0237	0.1564	0.6686	-0.18	-0.18	N/A
ESM1	ENST00000381405.4	endothelial cell-specific molecule 1	10	1	0	0	1	1	hsa-miR-514a-3p	0.0118	0.084	0.4989	-0.18	-0.18	N/A
RPL15	ENST00000307839.5	ribosomal protein L15	5211	1	0	0	1	0	hsa-miR-514a-3p	0.003	0.0214	0.1392	-0.18	-0.18	N/A
SPATA18	ENST00000295213.4	spermatogenesis associated 18	19	3	0	0	3	0	hsa-miR-514a-3p	0.0163	0.1167	0.7044	-0.18	-0.18	N/A
ZNF117	ENST00000282869.6	zinc finger protein 117	21	3	0	2	1	1	hsa-miR-514a-3p	0.0653	0.4037	1.374	-0.18	-0.18	N/A
RGPD3	ENST00000409886.3	RANBP2-like and GRIP domain containing 3	5	1	0	0	1	0	hsa-miR-514a-3p	0.0053	0.0382	0.2473	-0.18	-0.18	N/A
WI2-3308P17.2	ENST00000436041.1	Uncharacterized protein	5	1	0	0	1	0	hsa-miR-514a-3p	0.0013	0.0096	0.0668	-0.18	-0.18	N/A
SVIL	ENST00000375400.3	supervillin	62	1	1	0	0	0	hsa-miR-514a-3p	0.0078	0.0566	0.3606	-0.18	-0.18	N/A
ZNF607	ENST00000355202.4	zinc finger protein 607	667	1	0	1	0	1	hsa-miR-514a-3p	0.0274	0.1808	0.781	-0.18	-0.18	N/A
HELZ	ENST00000358691.5	helicase with zinc finger	571	3	1	0	2	3	hsa-miR-514a-3p	0.041	0.2774	1.3606	-0.18	-0.18	N/A
ZNF112	ENST00000354340.4	zinc finger protein 112	20	1	0	0	1	0	hsa-miR-514a-3p	0.0087	0.0622	0.3816	-0.18	-0.18	N/A
MID2	ENST00000262843.6	midline 2	194	3	1	0	2	0	hsa-miR-514a-3p	0.0559	0.3108	0.9531	-0.18	-0.23	N/A
TOMM5	ENST00000544379.1	translocase of outer mitochondrial membrane 5 homolog (yeast)	12658	1	0	0	1	0	hsa-miR-514a-3p	0.0055	0.0391	0.2307	-0.18	-0.18	N/A
KLRF1	ENST00000354855.3	killer cell lectin-like receptor subfamily F, member 1	5	1	0	0	1	0	hsa-miR-514a-3p	0.003	0.0216	0.1416	-0.17	-0.17	N/A
STAMBPL1	ENST00000371926.3	STAM binding protein-like 1	675	1	0	1	0	0	hsa-miR-514a-3p	0.009	0.0631	0.3458	-0.17	-0.17	N/A
UBR2	ENST00000372883.3	ubiquitin protein ligase E3 component n-recognin 2	728	1	0	1	0	0	hsa-miR-514a-3p	0.0131	0.0926	0.5322	-0.17	-0.17	N/A
CEACAM1	ENST00000403444.3	carcinoembryonic antigen-related cell adhesion molecule 1 (biliary glycoprotein)	925	1	0	1	0	0	hsa-miR-514a-3p	0.0441	0.2555	0.7447	-0.17	-0.18	N/A
LEPROTL1	ENST00000321250.8	leptin receptor overlapping transcript-like 1	1242	1	0	0	1	1	hsa-miR-514a-3p	0.0071	0.0501	0.2872	-0.17	-0.17	N/A
TMCC3	ENST00000261226.4	transmembrane and coiled-coil domain family 3	70	2	0	1	1	1	hsa-miR-514a-3p	0.0274	0.1847	0.8484	-0.17	-0.22	N/A
CAMK2N1	ENST00000375078.3	calcium/calmodulin-dependent protein kinase II inhibitor 1	6631	1	0	0	1	0	hsa-miR-514a-3p	0.0046	0.0331	0.2017	-0.17	-0.17	N/A
MRFAP1L1	ENST00000320848.6	Morf4 family associated protein 1-like 1	77	1	0	0	1	0	hsa-miR-514a-3p	0.0047	0.034	0.2178	-0.17	-0.17	N/A
TRAT1	ENST00000295756.6	T cell receptor associated transmembrane adaptor 1	5	1	0	0	1	1	hsa-miR-514a-3p	0.0164	0.1096	0.4763	-0.17	-0.17	N/A
LONRF3	ENST00000304778.7	LON peptidase N-terminal domain and ring finger 3	36	1	1	0	0	0	hsa-miR-514a-3p	0.0032	0.0232	0.1543	-0.17	-0.17	N/A
DCAF10	ENST00000242323.7	DDB1 and CUL4 associated factor 10	433	3	1	1	1	1	hsa-miR-514a-3p	0.0067	0.0462	0.2519	-0.17	-0.29	N/A
BTLA	ENST00000334529.5	B and T lymphocyte associated	5	2	0	0	2	0	hsa-miR-514a-3p	0.0048	0.035	0.2338	-0.17	-0.24	N/A
VTI1A	ENST00000393077.2	vesicle transport through interaction with t-SNAREs 1A	376	3	1	1	1	0	hsa-miR-514a-3p	0.0112	0.079	0.4376	-0.17	-0.28	N/A
GTF3C4	ENST00000372146.4	general transcription factor IIIC, polypeptide 4, 90kDa	1598	3	1	0	2	0	hsa-miR-514a-3p	0.0577	0.3421	1.1929	-0.17	-0.19	N/A
GPR110	ENST00000371253.2	G protein-coupled receptor 110	5	2	0	1	1	2	hsa-miR-514a-3p	0.0476	0.3156	1.4588	-0.17	-0.17	N/A
FNTB	ENST00000246166.2	farnesyltransferase, CAAX box, beta	13	2	0	0	2	0	hsa-miR-514a-3p	0.0074	0.0533	0.342	-0.17	-0.17	N/A
UBQLN2	ENST00000338222.5	ubiquilin 2	70	1	0	1	0	0	hsa-miR-514a-3p	0.0251	0.1636	0.6734	-0.17	-0.17	N/A
IMMT	ENST00000254636.5	inner membrane protein, mitochondrial	890	1	0	0	1	0	hsa-miR-514a-3p	0.0057	0.0419	0.2822	-0.17	-0.17	N/A
TBX3	ENST00000349155.2	T-box 3	71	1	0	1	0	0	hsa-miR-514a-3p	0.0143	0.0968	0.4418	-0.17	-0.17	N/A
RBBP4	ENST00000373493.5	retinoblastoma binding protein 4	486	4	1	0	3	1	hsa-miR-514a-3p	0.0343	0.2321	1.1349	-0.17	-0.2	N/A
PDRG1	ENST00000202017.4	p53 and DNA-damage regulated 1	116	1	0	1	0	0	hsa-miR-514a-3p	0.0196	0.1316	0.5929	-0.17	-0.17	N/A
ZIC1	ENST00000282928.4	Zic family member 1	26	1	1	0	0	1	hsa-miR-514a-3p	0.013	0.088	0.4055	-0.17	-0.23	N/A
HYLS1	ENST00000425380.2	hydrolethalus syndrome 1	54	1	0	0	1	0	hsa-miR-514a-3p	0.0046	0.0327	0.2028	-0.17	-0.17	N/A
C5orf15	ENST00000231512.3	chromosome 5 open reading frame 15	988	1	0	1	0	0	hsa-miR-514a-3p	0.012	0.0845	0.4688	-0.17	-0.17	N/A
HTR2A	ENST00000378688.4	5-hydroxytryptamine (serotonin) receptor 2A, G protein-coupled	5	1	0	0	1	1	hsa-miR-514a-3p	0.0176	0.1254	0.7376	-0.17	-0.17	N/A
ARMC2	ENST00000392644.4	armadillo repeat containing 2	9	1	0	0	1	0	hsa-miR-514a-3p	0.0055	0.0393	0.2336	-0.17	-0.17	N/A
RAPGEF6	ENST00000509018.1	Rap guanine nucleotide exchange factor (GEF) 6	38	2	1	0	1	0	hsa-miR-514a-3p	0.0666	0.3538	0.9115	-0.17	-0.18	N/A
PKP2	ENST00000340811.4	plakophilin 2	265	1	0	1	0	0	hsa-miR-514a-3p	0.0182	0.1209	0.5208	-0.17	-0.17	N/A
STARD5	ENST00000302824.6	StAR-related lipid transfer (START) domain containing 5	28	1	0	1	0	0	hsa-miR-514a-3p	0.0087	0.0609	0.3302	-0.17	-0.22	N/A
PITPNB	ENST00000335272.5	phosphatidylinositol transfer protein, beta	80	1	0	0	1	1	hsa-miR-514a-3p	0.0092	0.0664	0.4115	-0.17	-0.17	N/A
NMD3	ENST00000351193.2	NMD3 ribosome export adaptor	717	1	0	1	0	0	hsa-miR-514a-3p	0.0144	0.1	0.523	-0.17	-0.17	N/A
ERLIN2	ENST00000276461.5	ER lipid raft associated 2	887	1	0	1	0	0	hsa-miR-514a-3p	0.0305	0.1839	0.5791	-0.17	-0.2	N/A
SLC25A32	ENST00000297578.4	solute carrier family 25 (mitochondrial folate carrier), member 32	554	1	0	1	0	1	hsa-miR-514a-3p	0.0175	0.115	0.4678	-0.17	-0.2	N/A
RFX3	ENST00000382004.3	regulatory factor X, 3 (influences HLA class II expression)	37	3	0	1	2	1	hsa-miR-514a-3p	0.0251	0.1789	1.0537	-0.17	-0.18	N/A
UBE2W	ENST00000517608.1	ubiquitin-conjugating enzyme E2W (putative)	102	1	0	0	1	1	hsa-miR-514a-3p	0.0183	0.1301	0.7725	-0.17	-0.17	N/A
FUBP3	ENST00000319725.9	far upstream element (FUSE) binding protein 3	121	1	0	0	1	0	hsa-miR-514a-3p	0.0075	0.0527	0.293	-0.17	-0.17	N/A
CCSAP	ENST00000366687.1	centriole, cilia and spindle-associated protein	1210	1	0	1	0	0	hsa-miR-514a-3p	0.0275	0.1773	0.7078	-0.17	-0.17	N/A
PTCHD3	ENST00000438700.3	patched domain containing 3	5	1	0	0	1	0	hsa-miR-514a-3p	0.0032	0.0235	0.151	-0.17	-0.17	N/A
LRRTM4	ENST00000409911.1	leucine rich repeat transmembrane neuronal 4	5	1	0	1	0	0	hsa-miR-514a-3p	0.0158	0.107	0.5007	-0.17	-0.17	N/A
FAM76B	ENST00000358780.5	family with sequence similarity 76, member B	186	2	0	0	2	0	hsa-miR-514a-3p	0.0069	0.0501	0.3229	-0.17	-0.24	N/A
PRKAG2	ENST00000287878.4	protein kinase, AMP-activated, gamma 2 non-catalytic subunit	273	2	0	1	1	0	hsa-miR-514a-3p	0.0122	0.0854	0.4621	-0.17	-0.19	N/A
FUT9	ENST00000302103.5	fucosyltransferase 9 (alpha (1,3) fucosyltransferase)	5	2	0	1	1	1	hsa-miR-514a-3p	0.048	0.3062	1.3017	-0.17	-0.17	N/A
NEB	ENST00000409198.1	nebulin	5	1	0	1	0	0	hsa-miR-514a-3p	0.0377	0.245	1.0784	-0.17	-0.17	N/A
ING1	ENST00000333219.7	inhibitor of growth family, member 1	142	1	1	0	0	1	hsa-miR-514a-3p	0.0174	0.1073	0.3722	-0.16	-0.37	N/A
FAM104A	ENST00000581110.1	family with sequence similarity 104, member A	2724	2	0	1	1	2	hsa-miR-514a-3p	0.0113	0.0792	0.4375	-0.16	-0.46	N/A
FOXE1	ENST00000375123.3	forkhead box E1 (thyroid transcription factor 2)	497	1	0	1	0	1	hsa-miR-514a-3p	0.0259	0.1652	0.6093	-0.16	-0.16	N/A
TBCA	ENST00000306388.6	tubulin folding cofactor A	3605	1	0	0	1	0	hsa-miR-514a-3p	0.0088	0.0617	0.3363	-0.16	-0.16	N/A
GALNT4	ENST00000529983.2	UDP-N-acetyl-alpha-D-galactosamine:polypeptide N-acetylgalactosaminyltransferase 4 (GalNAc-T4)	275	2	0	1	1	1	hsa-miR-514a-3p	0.0264	0.1747	0.769	-0.16	-0.16	N/A
DUSP22	ENST00000419235.2	dual specificity phosphatase 22	1330	1	1	0	0	0	hsa-miR-514a-3p	0.0093	0.065	0.3392	-0.16	-0.16	N/A
IFNE	ENST00000448696.3	interferon, epsilon	65	2	0	0	2	1	hsa-miR-514a-3p	0.0046	0.0338	0.2273	-0.16	-0.17	N/A
ZDHHC6	ENST00000369405.3	zinc finger, DHHC-type containing 6	2991	1	0	0	1	0	hsa-miR-514a-3p	0.0035	0.0252	0.1612	-0.16	-0.17	N/A
TMEM232	ENST00000429839.2	transmembrane protein 232	5	1	1	0	0	0	hsa-miR-514a-3p	0.0042	0.0301	0.1941	-0.16	-0.16	N/A
MTX3	ENST00000509852.1	metaxin 3	304	2	0	0	2	3	hsa-miR-514a-3p	0.0223	0.1617	1.0394	-0.16	-0.17	N/A
MEDAG	ENST00000380482.4	mesenteric estrogen-dependent adipogenesis	5	1	0	1	0	0	hsa-miR-514a-3p	0.0162	0.1089	0.4878	-0.16	-0.16	N/A
LYPLA1	ENST00000316963.3	lysophospholipase I	57	2	0	0	2	3	hsa-miR-514a-3p	0.016	0.1154	0.725	-0.16	-0.21	N/A
CPOX	ENST00000264193.2	coproporphyrinogen oxidase	377	1	0	0	1	1	hsa-miR-514a-3p	0.0139	0.0984	0.5723	-0.16	-0.17	N/A
VPS4A	ENST00000254950.11	vacuolar protein sorting 4 homolog A (S. cerevisiae)	430	1	0	1	0	1	hsa-miR-514a-3p	0.0278	0.1765	0.6669	-0.16	-0.17	N/A
FLI1	ENST00000527786.2	Fli-1 proto-oncogene, ETS transcription factor	116	1	0	0	1	1	hsa-miR-514a-3p	0.0105	0.0755	0.4754	-0.16	-0.17	N/A
CXorf36	ENST00000398000.2	chromosome X open reading frame 36	5	1	0	1	0	0	hsa-miR-514a-3p	0.0281	0.1766	0.6222	-0.16	-0.16	N/A
DHRS11	ENST00000251312.5	dehydrogenase/reductase (SDR family) member 11	17	1	0	0	1	0	hsa-miR-514a-3p	0.0038	0.0276	0.1733	-0.16	-0.16	N/A
EMCN	ENST00000296420.4	endomucin	5	1	0	1	0	1	hsa-miR-514a-3p	0.046	0.2843	1.072	-0.16	-0.16	N/A
CCT8	ENST00000286788.4	chaperonin containing TCP1, subunit 8 (theta)	435	1	0	0	1	0	hsa-miR-514a-3p	0.0038	0.0273	0.1812	-0.16	-0.17	N/A
SRSF10	ENST00000343255.5	serine/arginine-rich splicing factor 10	1920	1	0	1	0	2	hsa-miR-514a-3p	0.0301	0.1903	0.7176	-0.16	-0.18	N/A
UGCG	ENST00000374279.3	UDP-glucose ceramide glucosyltransferase	1200	2	0	0	2	0	hsa-miR-514a-3p	0.0137	0.0964	0.5248	-0.16	-0.17	N/A
RABGAP1	ENST00000373647.4	RAB GTPase activating protein 1	514	1	0	1	0	0	hsa-miR-514a-3p	0.02	0.1342	0.6148	-0.16	-0.16	N/A
COLEC10	ENST00000332843.2	collectin sub-family member 10 (C-type lectin)	5	1	0	0	1	0	hsa-miR-514a-3p	0.0101	0.0705	0.3668	-0.16	-0.16	N/A
GALP	ENST00000440823.1	galanin-like peptide	5	1	0	0	1	0	hsa-miR-514a-3p	0.0013	0.0096	0.0671	-0.16	-0.16	N/A
RP11-770J1.4	ENST00000532619.1		5	1	0	1	0	0	hsa-miR-514a-3p	0.0118	0.0813	0.3955	-0.16	-0.16	N/A
SLITRK4	ENST00000381779.4	SLIT and NTRK-like family, member 4	86	1	0	1	0	1	hsa-miR-514a-3p	0.0179	0.1204	0.5432	-0.16	-0.16	N/A
LRSAM1	ENST00000300417.6	leucine rich repeat and sterile alpha motif containing 1	144	1	0	1	0	0	hsa-miR-514a-3p	0.0158	0.1059	0.4668	-0.16	-0.16	N/A
SCYL3	ENST00000367771.6	SCY1-like 3 (S. cerevisiae)	124	2	1	0	1	0	hsa-miR-514a-3p	0.0262	0.1786	0.8523	-0.16	-0.18	N/A
FRS2	ENST00000550389.1	fibroblast growth factor receptor substrate 2	176	2	0	0	2	0	hsa-miR-514a-3p	0.0129	0.0926	0.5622	-0.16	-0.18	N/A
PLCL1	ENST00000428675.1	phospholipase C-like 1	31	4	1	2	1	0	hsa-miR-514a-3p	0.033	0.2199	0.9768	-0.16	-0.32	N/A
ZNF561	ENST00000326044.5	zinc finger protein 561	156	1	0	0	1	1	hsa-miR-514a-3p	0.0076	0.0546	0.339	-0.16	-0.16	N/A
ALDH1A1	ENST00000297785.3	aldehyde dehydrogenase 1 family, member A1	825	1	0	0	1	0	hsa-miR-514a-3p	0.0032	0.0234	0.1621	-0.16	-0.16	N/A
C11orf72	ENST00000333139.3	chromosome 11 open reading frame 72	5	1	0	1	0	0	hsa-miR-514a-3p	0.0116	0.0805	0.4118	-0.16	-0.16	N/A
SLC35D3	ENST00000331858.4	solute carrier family 35, member D3	13	1	0	0	1	0	hsa-miR-514a-3p	0.0048	0.0342	0.2072	-0.16	-0.16	N/A
SLX4IP	ENST00000334534.5	SLX4 interacting protein	0	1	0	1	0	1	hsa-miR-514a-3p	0.0387	0.2445	0.967	-0.16	-0.16	N/A
C1orf168	ENST00000343433.6	chromosome 1 open reading frame 168	5	1	0	0	1	1	hsa-miR-514a-3p	0.0053	0.0385	0.2495	-0.16	-0.16	N/A
OR11A1	ENST00000377148.1	olfactory receptor, family 11, subfamily A, member 1	5	1	0	0	1	0	hsa-miR-514a-3p	0.0057	0.0412	0.2649	-0.16	-0.16	N/A
CALM2	ENST00000272298.7	calmodulin 2 (phosphorylase kinase, delta)	22519	1	0	0	1	0	hsa-miR-514a-3p	0.0041	0.0294	0.1935	-0.16	-0.16	N/A
RAB40B	ENST00000571995.1	RAB40B, member RAS oncogene family	495	1	0	0	1	1	hsa-miR-514a-3p	0.007	0.05	0.3039	-0.16	-0.16	N/A
EIF2S3	ENST00000253039.4	eukaryotic translation initiation factor 2, subunit 3 gamma, 52kDa	1571	1	0	0	1	0	hsa-miR-514a-3p	0.0085	0.0604	0.3603	-0.16	-0.16	N/A
ZNF641	ENST00000301042.3	zinc finger protein 641	87	2	0	1	1	0	hsa-miR-514a-3p	0.0193	0.1292	0.5879	-0.16	-0.17	N/A
TMEM14E	ENST00000408960.3	transmembrane protein 14E	5	1	0	0	1	1	hsa-miR-514a-3p	0.0074	0.0536	0.338	-0.16	-0.16	N/A
STXBP5L	ENST00000273666.6	syntaxin binding protein 5-like	19	1	1	0	0	3	hsa-miR-514a-3p	0.0775	0.4496	1.631	-0.16	-0.16	N/A
DGAT1	ENST00000332324.4	diacylglycerol O-acyltransferase 1	3108	1	0	1	0	0	hsa-miR-514a-3p	0.0023	0.0167	0.1117	-0.16	-0.16	N/A
FAM150A	ENST00000358543.4	family with sequence similarity 150, member A	32	1	0	0	1	0	hsa-miR-514a-3p	0.0042	0.03	0.1861	-0.16	-0.16	N/A
GOLPH3	ENST00000265070.6	golgi phosphoprotein 3 (coat-protein)	1157	1	0	0	1	0	hsa-miR-514a-3p	0.0068	0.0481	0.2716	-0.16	-0.16	N/A
EI24	ENST00000343678.4	etoposide induced 2.4	646	1	0	0	1	0	hsa-miR-514a-3p	0.0148	0.1041	0.581	-0.16	-0.16	N/A
JAK1	ENST00000342505.4	Janus kinase 1	139	1	1	0	0	0	hsa-miR-514a-3p	0.0221	0.143	0.5522	-0.16	-0.16	N/A
ELAVL4	ENST00000371824.1	ELAV like neuron-specific RNA binding protein 4	5	1	0	0	1	0	hsa-miR-514a-3p	0.0091	0.0657	0.4263	-0.16	-0.16	N/A
PTPRJ	ENST00000418331.2	protein tyrosine phosphatase, receptor type, J	145	1	0	1	0	1	hsa-miR-514a-3p	0.0186	0.1331	0.7909	-0.16	-0.18	N/A
USP43	ENST00000285199.7	ubiquitin specific peptidase 43	55	1	0	0	1	1	hsa-miR-514a-3p	0.0052	0.0375	0.2439	-0.16	-0.16	N/A
NSG1	ENST00000421177.2	Neuron-specific protein family member 1	25	1	1	0	0	0	hsa-miR-514a-3p	0.0141	0.091	0.384	-0.16	-0.41	N/A
VTCN1	ENST00000359008.4	V-set domain containing T cell activation inhibitor 1	5	1	0	1	0	0	hsa-miR-514a-3p	0.042	0.2489	0.777	-0.16	-0.16	N/A
SLC17A1	ENST00000244527.4	solute carrier family 17 (organic anion transporter), member 1	5	1	0	0	1	0	hsa-miR-514a-3p	0.0055	0.0397	0.254	-0.16	-0.16	N/A
TEAD1	ENST00000361905.4	TEA domain family member 1 (SV40 transcriptional enhancer factor)	740	3	1	1	1	1	hsa-miR-514a-3p	0.0283	0.2018	1.2105	-0.16	-0.16	N/A
ERV3-1	ENST00000394323.2	endogenous retrovirus group 3, member 1	6	1	0	0	1	0	hsa-miR-514a-3p	0.0076	0.0534	0.3	-0.16	-0.16	N/A
PPP1R3A	ENST00000284601.3	protein phosphatase 1, regulatory subunit 3A	5	1	0	1	0	0	hsa-miR-514a-3p	0.0308	0.2037	0.9031	-0.16	-0.16	N/A
PPM1F	ENST00000263212.5	protein phosphatase, Mg2+/Mn2+ dependent, 1F	786	1	0	1	0	0	hsa-miR-514a-3p	0.0464	0.2494	0.6736	-0.16	-0.23	N/A
IDE	ENST00000265986.6	insulin-degrading enzyme	446	3	0	0	3	0	hsa-miR-514a-3p	0.0111	0.0776	0.4085	-0.16	-0.17	N/A
OR4C6	ENST00000314259.3	olfactory receptor, family 4, subfamily C, member 6	5	1	0	0	1	0	hsa-miR-514a-3p	0.0009	0.0064	0.0458	-0.16	-0.16	N/A
EXOC5	ENST00000413566.2	exocyst complex component 5	242	1	0	1	0	1	hsa-miR-514a-3p	0.0443	0.2754	1.0337	-0.16	-0.16	N/A
SLC18B1	ENST00000275227.4	solute carrier family 18, subfamily B, member 1	792	1	0	1	0	0	hsa-miR-514a-3p	0.0346	0.2095	0.6619	-0.16	-0.16	N/A
SIX4	ENST00000216513.4	SIX homeobox 4	94	2	0	1	1	1	hsa-miR-514a-3p	0.0418	0.2619	1.0081	-0.16	-0.16	N/A
PTH2R	ENST00000272847.2	parathyroid hormone 2 receptor	5	1	0	1	0	0	hsa-miR-514a-3p	0.0272	0.1722	0.6273	-0.16	-0.16	N/A
ZNF680	ENST00000447137.2	zinc finger protein 680	7	1	0	0	1	0	hsa-miR-514a-3p	0.0041	0.0298	0.1944	-0.16	-0.16	N/A
INPP5A	ENST00000368594.3	inositol polyphosphate-5-phosphatase, 40kDa	243	1	0	0	1	0	hsa-miR-514a-3p	0.0069	0.0496	0.296	-0.16	-0.16	N/A
MYLIP	ENST00000349606.4	myosin regulatory light chain interacting protein	452	1	0	0	1	0	hsa-miR-514a-3p	0.0036	0.0261	0.165	-0.16	-0.16	N/A
MCFD2	ENST00000444761.2	multiple coagulation factor deficiency 2	1648	2	0	1	1	0	hsa-miR-514a-3p	0.0128	0.0879	0.426	-0.16	-0.18	N/A
GCFC2	ENST00000541687.1	GC-rich sequence DNA-binding factor 2	88	2	0	0	2	1	hsa-miR-514a-3p	0.0064	0.046	0.2942	-0.16	-0.16	N/A
ADAMTS1	ENST00000284984.3	ADAM metallopeptidase with thrombospondin type 1 motif, 1	466	1	0	0	1	3	hsa-miR-514a-3p	0.0095	0.0675	0.3953	-0.16	-0.37	N/A
PFDN1	ENST00000510217.1	prefoldin subunit 1	98	1	0	0	1	0	hsa-miR-514a-3p	0.0047	0.0335	0.2029	-0.16	-0.16	N/A
CASP14	ENST00000427043.3	caspase 14, apoptosis-related cysteine peptidase	5	2	0	0	2	0	hsa-miR-514a-3p	0.0125	0.0892	0.5338	-0.15	-0.15	N/A
CDHR3	ENST00000343407.5	cadherin-related family member 3	9	1	0	1	0	2	hsa-miR-514a-3p	0.0273	0.1865	0.9466	-0.15	-0.15	N/A
CPLX3	ENST00000395018.4	complexin 3	5	1	0	1	0	0	hsa-miR-514a-3p	0.0131	0.0893	0.4233	-0.15	-0.15	N/A
ZNF395	ENST00000344423.5	zinc finger protein 395	1044	1	1	0	0	0	hsa-miR-514a-3p	0.0128	0.0892	0.4795	-0.15	-0.16	N/A
SLC39A10	ENST00000409086.3	solute carrier family 39 (zinc transporter), member 10	511	1	0	1	0	1	hsa-miR-514a-3p	0.052	0.2978	0.8971	-0.15	-0.16	N/A
SULF2	ENST00000359930.4	sulfatase 2	103	1	0	1	0	0	hsa-miR-514a-3p	0.0096	0.0671	0.3539	-0.15	-0.15	N/A
HRH4	ENST00000256906.4	histamine receptor H4	5	1	0	1	0	2	hsa-miR-514a-3p	0.0149	0.1068	0.6466	-0.15	-0.15	N/A
C9orf72	ENST00000380003.3	chromosome 9 open reading frame 72	25	1	0	1	0	0	hsa-miR-514a-3p	0.0184	0.122	0.5162	-0.15	-0.15	N/A
PRNP	ENST00000379440.4	prion protein	1136	1	0	0	1	0	hsa-miR-514a-3p	0.0117	0.0805	0.3926	-0.15	-0.15	N/A
MBTD1	ENST00000586178.1	mbt domain containing 1	113	1	1	0	0	0	hsa-miR-514a-3p	0.0541	0.3053	0.8754	-0.15	-0.15	N/A
C16orf52	ENST00000542527.2	chromosome 16 open reading frame 52	102	2	0	0	2	0	hsa-miR-514a-3p	0.0174	0.1225	0.6798	-0.15	-0.22	N/A
KLHL8	ENST00000273963.5	kelch-like family member 8	266	2	1	0	1	0	hsa-miR-514a-3p	0.0492	0.2813	0.8101	-0.15	-0.16	N/A
FOXR2	ENST00000339140.3	forkhead box R2	5	1	0	1	0	0	hsa-miR-514a-3p	0.0187	0.1234	0.5098	-0.15	-0.15	N/A
BBS9	ENST00000242067.6	Bardet-Biedl syndrome 9	52	1	0	0	1	0	hsa-miR-514a-3p	0.0076	0.0538	0.2958	-0.15	-0.15	N/A
WDYHV1	ENST00000523984.1	WDYHV motif containing 1	32	1	0	0	1	0	hsa-miR-514a-3p	0.0041	0.0295	0.1847	-0.15	-0.15	N/A
CCDC117	ENST00000249064.4	coiled-coil domain containing 117	211	1	0	0	1	0	hsa-miR-514a-3p	0.0076	0.0536	0.2951	-0.15	-0.15	N/A
TMEM109	ENST00000227525.3	transmembrane protein 109	4675	1	0	1	0	0	hsa-miR-514a-3p	0.0142	0.0993	0.5295	-0.15	-0.15	N/A
H2BFWT	ENST00000217926.5	H2B histone family, member W, testis-specific	5	1	0	0	1	0	hsa-miR-514a-3p	0.0034	0.0247	0.1584	-0.15	-0.15	N/A
TDRP	ENST00000324079.6	testis development related protein	235	1	0	1	0	1	hsa-miR-514a-3p	0.0197	0.1266	0.4963	-0.15	-0.24	N/A
CADPS	ENST00000383710.4	Ca++-dependent secretion activator	5	1	0	0	1	1	hsa-miR-514a-3p	0.009	0.0655	0.4309	-0.15	-0.15	N/A
PELI2	ENST00000267460.4	pellino E3 ubiquitin protein ligase family member 2	229	2	0	0	2	1	hsa-miR-514a-3p	0.0096	0.0692	0.4455	-0.15	-0.22	N/A
HIPK3	ENST00000303296.4	homeodomain interacting protein kinase 3	933	1	1	0	0	0	hsa-miR-514a-3p	0.0245	0.1587	0.6328	-0.15	-0.16	N/A
CTD-2162K18.4	ENST00000590750.1	Uncharacterized protein	51	1	0	1	0	0	hsa-miR-514a-3p	0.0253	0.158	0.5657	-0.15	-0.2	N/A
BTBD9	ENST00000314100.6	BTB (POZ) domain containing 9	65	3	2	0	1	0	hsa-miR-514a-3p	0.0321	0.2227	1.1428	-0.15	-0.2	N/A
TMEM45B	ENST00000281441.3	transmembrane protein 45B	67	1	0	1	0	0	hsa-miR-514a-3p	0.0115	0.0782	0.3626	-0.15	-0.19	N/A
MTUS1	ENST00000381869.3	microtubule associated tumor suppressor 1	215	2	0	1	1	0	hsa-miR-514a-3p	0.0443	0.2774	1.0674	-0.15	-0.15	N/A
DCAF12	ENST00000361264.4	DDB1 and CUL4 associated factor 12	2075	1	0	0	1	1	hsa-miR-514a-3p	0.008	0.058	0.3718	-0.15	-0.15	N/A
GTF2F2	ENST00000340473.6	general transcription factor IIF, polypeptide 2, 30kDa	803	1	0	0	1	1	hsa-miR-514a-3p	0.0055	0.0397	0.2369	-0.15	-0.18	N/A
TGFBR1	ENST00000374994.4	transforming growth factor, beta receptor 1	249	1	0	1	0	1	hsa-miR-514a-3p	0.0453	0.2792	1.0073	-0.15	-0.16	N/A
GPR6	ENST00000275169.3	G protein-coupled receptor 6	5	1	0	0	1	0	hsa-miR-514a-3p	0.0027	0.0196	0.1285	-0.15	-0.15	N/A
CALM1	ENST00000356978.4	calmodulin 1 (phosphorylase kinase, delta)	4046	1	0	0	1	0	hsa-miR-514a-3p	0.0033	0.0242	0.1594	-0.15	-0.15	N/A
SAP30BP	ENST00000584667.1	SAP30 binding protein	867	1	1	0	0	0	hsa-miR-514a-3p	0.0099	0.0672	0.3165	-0.15	-0.2	N/A
GNE	ENST00000396594.3	glucosamine (UDP-N-acetyl)-2-epimerase/N-acetylmannosamine kinase	22	1	1	0	0	0	hsa-miR-514a-3p	0.0192	0.1281	0.5671	-0.15	-0.16	N/A
ABAT	ENST00000569156.1	4-aminobutyrate aminotransferase	66	1	0	0	1	1	hsa-miR-514a-3p	0.0131	0.0924	0.509	-0.15	-0.15	N/A
ZNF573	ENST00000590414.2	zinc finger protein 573	12	2	0	0	2	2	hsa-miR-514a-3p	0.0181	0.1319	0.8767	-0.15	-0.31	N/A
LRAT	ENST00000336356.3	lecithin retinol acyltransferase (phosphatidylcholine--retinol O-acyltransferase)	9	3	0	1	2	1	hsa-miR-514a-3p	0.0144	0.103	0.629	-0.15	-0.29	N/A
ZNF8	ENST00000608843.1	zinc finger protein 8	24	2	1	0	1	1	hsa-miR-514a-3p	0.0033	0.0243	0.1597	-0.15	-0.36	N/A
PITX2	ENST00000394595.3	paired-like homeodomain 2	75	1	0	0	1	0	hsa-miR-514a-3p	0.0113	0.078	0.3847	-0.15	-0.15	N/A
PROK2	ENST00000353065.3	prokineticin 2	7	1	0	0	1	0	hsa-miR-514a-3p	0.0061	0.0431	0.2499	-0.15	-0.15	N/A
CSNK1G3	ENST00000360683.2	casein kinase 1, gamma 3	28	2	0	1	1	1	hsa-miR-514a-3p	0.0275	0.161	0.5012	-0.15	-0.27	N/A
C12orf49	ENST00000261318.3	chromosome 12 open reading frame 49	673	1	0	1	0	2	hsa-miR-514a-3p	0.0101	0.0702	0.3687	-0.15	-0.18	N/A
COA3	ENST00000328434.7	cytochrome c oxidase assembly factor 3	576	1	0	0	1	0	hsa-miR-514a-3p	0.0025	0.0183	0.1218	-0.15	-0.16	N/A
SPIDR	ENST00000297423.4	scaffolding protein involved in DNA repair	79	1	0	0	1	0	hsa-miR-514a-3p	0.0085	0.06	0.3293	-0.15	-0.15	N/A
IQCA1	ENST00000409907.3	IQ motif containing with AAA domain 1	21	1	0	0	1	0	hsa-miR-514a-3p	0.0087	0.0606	0.323	-0.15	-0.15	N/A
TMEM260	ENST00000261556.6	transmembrane protein 260	44	1	0	1	0	0	hsa-miR-514a-3p	0.0278	0.1757	0.6428	-0.15	-0.15	N/A
CCNJ	ENST00000265992.5	cyclin J	5	2	0	0	2	0	hsa-miR-514a-3p	0.0083	0.0601	0.3765	-0.15	-0.15	N/A
RP11-57H12.6	ENST00000604534.1	TMEM56-RWDD3 protein	49	1	0	0	1	0	hsa-miR-514a-3p	0.0061	0.0435	0.2514	-0.15	-0.15	N/A
BOC	ENST00000485230.1	BOC cell adhesion associated, oncogene regulated	159	1	0	0	1	0	hsa-miR-514a-3p	0.0095	0.0662	0.3439	-0.15	-0.15	N/A
PAQR5	ENST00000395407.2	progestin and adipoQ receptor family member V	62	1	0	0	1	2	hsa-miR-514a-3p	0.008	0.0577	0.3557	-0.15	-0.15	N/A
CCDC38	ENST00000546386.1	coiled-coil domain containing 38	10	1	0	0	1	2	hsa-miR-514a-3p	0.006	0.0432	0.2721	-0.15	-0.21	N/A
RP1-228P16.5	ENST00000547602.1	Uncharacterized protein	5	1	0	0	1	0	hsa-miR-514a-3p	0.0035	0.0252	0.1605	-0.15	-0.15	N/A
KIAA0754	ENST00000530275.1	KIAA0754	5	2	0	1	1	0	hsa-miR-514a-3p	0.0142	0.0997	0.5516	-0.15	-0.15	N/A
PYROXD1	ENST00000240651.9	pyridine nucleotide-disulphide oxidoreductase domain 1	5	3	0	0	3	0	hsa-miR-514a-3p	0.0088	0.0634	0.403	-0.15	-0.15	N/A
GINS1	ENST00000429262.2	GINS complex subunit 1 (Psf1 homolog)	56	1	0	1	0	2	hsa-miR-514a-3p	0.0193	0.1368	0.7854	-0.15	-0.18	N/A
C4orf50	ENST00000531445.1	chromosome 4 open reading frame 50	5	1	1	0	0	2	hsa-miR-514a-3p	0.0645	0.3628	1.1077	-0.15	-0.15	N/A
SAMD9L	ENST00000318238.4	sterile alpha motif domain containing 9-like	5	1	0	1	0	0	hsa-miR-514a-3p	0.024	0.1594	0.7065	-0.15	-0.15	N/A
MYPN	ENST00000358913.5	myopalladin	73	5	3	0	2	0	hsa-miR-514a-3p	0.0558	0.3598	1.5554	-0.15	-0.21	N/A
SEPT7	ENST00000435235.1	septin 7	97	1	0	1	0	0	hsa-miR-514a-3p	0.0161	0.106	0.4512	-0.15	-0.2	N/A
TSPAN13	ENST00000262067.4	tetraspanin 13	491	1	0	0	1	0	hsa-miR-514a-3p	0.0035	0.0253	0.1605	-0.15	-0.15	N/A
SCNN1D	ENST00000400928.3	sodium channel, non-voltage-gated 1, delta subunit	114	1	0	1	0	0	hsa-miR-514a-3p	0.0074	0.0529	0.3108	-0.14	-0.14	N/A
KBTBD8	ENST00000295568.4	kelch repeat and BTB (POZ) domain containing 8	22	1	1	0	0	1	hsa-miR-514a-3p	0.0159	0.1093	0.5523	-0.14	-0.14	N/A
EXD2	ENST00000409018.3	exonuclease 3'-5' domain containing 2	3135	1	0	0	1	1	hsa-miR-514a-3p	0.0136	0.0954	0.5148	-0.14	-0.14	N/A
IL13	ENST00000304506.3	interleukin 13	5	1	0	0	1	0	hsa-miR-514a-3p	0.0052	0.0373	0.226	-0.14	-0.14	N/A
LSM10	ENST00000315732.2	LSM10, U7 small nuclear RNA associated	1508	1	0	0	1	1	hsa-miR-514a-3p	0.0024	0.0177	0.1238	-0.14	-0.14	N/A
GPRASP2	ENST00000543253.1	G protein-coupled receptor associated sorting protein 2	191	1	0	0	1	0	hsa-miR-514a-3p	0.0059	0.0431	0.2959	-0.14	-0.14	N/A
SNTB2	ENST00000336278.4	syntrophin, beta 2 (dystrophin-associated protein A1, 59kDa, basic component 2)	254	2	0	0	2	1	hsa-miR-514a-3p	0.0196	0.1368	0.7298	-0.14	-0.15	N/A
PJA2	ENST00000361189.2	praja ring finger 2, E3 ubiquitin protein ligase	220	1	0	1	0	0	hsa-miR-514a-3p	0.0198	0.1279	0.4914	-0.14	-0.16	N/A
SLC37A3	ENST00000447932.2	solute carrier family 37, member 3	86	1	0	1	0	1	hsa-miR-514a-3p	0.0274	0.1845	0.8554	-0.14	-0.14	N/A
HMGN4	ENST00000377575.2	high mobility group nucleosomal binding domain 4	399	1	0	0	1	0	hsa-miR-514a-3p	0.0043	0.0313	0.2098	-0.14	-0.14	N/A
PPP2R3A	ENST00000264977.3	protein phosphatase 2, regulatory subunit B'', alpha	32	2	0	1	1	0	hsa-miR-514a-3p	0.0306	0.1986	0.8058	-0.14	-0.15	N/A
NAA50	ENST00000240922.3	N(alpha)-acetyltransferase 50, NatE catalytic subunit	260	2	0	0	2	2	hsa-miR-514a-3p	0.011	0.0785	0.4647	-0.14	-0.2	N/A
PCNP	ENST00000296024.5	PEST proteolytic signal containing nuclear protein	944	1	0	0	1	2	hsa-miR-514a-3p	0.0045	0.0322	0.1982	-0.14	-0.15	N/A
ZNF26	ENST00000328654.5	zinc finger protein 26	51	1	0	0	1	0	hsa-miR-514a-3p	0.0032	0.0231	0.1501	-0.14	-0.14	N/A
CTC-432M15.3	ENST00000514667.1	Folliculin-interacting protein 1	38	2	1	0	1	0	hsa-miR-514a-3p	0.0582	0.3098	0.8085	-0.14	-0.17	N/A
RAD51L3-RFFL	ENST00000593039.1	Uncharacterized protein	670	1	1	0	0	0	hsa-miR-514a-3p	0.0061	0.0433	0.2469	-0.14	-0.17	N/A
ACSM3	ENST00000289416.5	acyl-CoA synthetase medium-chain family member 3	25	1	0	1	0	1	hsa-miR-514a-3p	0.0193	0.1109	0.3679	-0.14	-0.36	N/A
PDE3B	ENST00000282096.4	phosphodiesterase 3B, cGMP-inhibited	258	1	0	1	0	1	hsa-miR-514a-3p	0.0471	0.2577	0.6955	-0.14	-0.18	N/A
CYP7B1	ENST00000310193.3	cytochrome P450, family 7, subfamily B, polypeptide 1	53	1	0	1	0	1	hsa-miR-514a-3p	0.0384	0.2412	0.935	-0.14	-0.16	N/A
APOLD1	ENST00000356591.4	apolipoprotein L domain containing 1	27	1	1	0	0	1	hsa-miR-514a-3p	0.007	0.0502	0.3097	-0.14	-0.17	N/A
LPPR1	ENST00000374874.3	Lipid phosphate phosphatase-related protein type 1	19	1	0	0	1	1	hsa-miR-514a-3p	0.0067	0.0479	0.298	-0.14	-0.14	N/A
TMEM155	ENST00000394396.1	transmembrane protein 155	5	1	0	0	1	0	hsa-miR-514a-3p	0.0099	0.0697	0.384	-0.14	-0.14	N/A
ZNF582	ENST00000301310.4	zinc finger protein 582	57	1	0	0	1	0	hsa-miR-514a-3p	0.0091	0.0638	0.3351	-0.14	-0.14	N/A
TLX1	ENST00000467928.2	T-cell leukemia homeobox 1	47	1	0	1	0	0	hsa-miR-514a-3p	0.016	0.1079	0.4846	-0.14	-0.14	N/A
KLRC4	ENST00000309384.1	killer cell lectin-like receptor subfamily C, member 4	9	2	0	1	1	2	hsa-miR-514a-3p	0.0062	0.0454	0.3013	-0.14	-0.28	N/A
CTB-58E17.5	ENST00000539023.1	Uncharacterized protein; cDNA FLJ52623	12	1	1	0	0	0	hsa-miR-514a-3p	0.0117	0.0731	0.251	-0.14	-0.38	N/A
INTS6	ENST00000311234.4	integrator complex subunit 6	433	3	0	1	2	1	hsa-miR-514a-3p	0.0225	0.1535	0.753	-0.14	-0.16	N/A
ALG13	ENST00000371979.3	ALG13, UDP-N-acetylglucosaminyltransferase subunit	612	1	0	0	1	1	hsa-miR-514a-3p	0.0034	0.0249	0.1573	-0.14	-0.15	N/A
DESI2	ENST00000302550.11	desumoylating isopeptidase 2	147	2	0	0	2	0	hsa-miR-514a-3p	0.0093	0.0663	0.4007	-0.14	-0.15	N/A
AQP7	ENST00000537089.1	aquaporin 7	10	1	0	1	0	0	hsa-miR-514a-3p	0.0197	0.1292	0.523	-0.14	-0.14	N/A
ARL17B	ENST00000575698.1	ADP-ribosylation factor-like 17B	5	1	0	0	1	0	hsa-miR-514a-3p	0.0022	0.0157	0.1056	-0.14	-0.14	N/A
CCDC146	ENST00000285871.4	coiled-coil domain containing 146	24	1	0	0	1	0	hsa-miR-514a-3p	0.0038	0.0277	0.1758	-0.14	-0.14	N/A
TMEM242	ENST00000400788.4	transmembrane protein 242	593	1	0	0	1	2	hsa-miR-514a-3p	0.0117	0.0831	0.4712	-0.14	-0.2	N/A
PIN4	ENST00000218432.5	protein (peptidylprolyl cis/trans isomerase) NIMA-interacting, 4 (parvulin)	29	1	0	0	1	1	hsa-miR-514a-3p	0.005	0.0366	0.24	-0.14	-0.14	N/A
XKR4	ENST00000327381.6	XK, Kell blood group complex subunit-related family, member 4	5	2	0	1	1	7	hsa-miR-514a-3p	0.0598	0.4005	2.034	-0.14	-0.14	N/A
KLHL30	ENST00000409223.1	kelch-like family member 30	5	1	0	0	1	0	hsa-miR-514a-3p	0.0067	0.048	0.2889	-0.14	-0.14	N/A
SYNPR	ENST00000479198.1	synaptoporin	5	1	0	0	1	1	hsa-miR-514a-3p	0.0134	0.095	0.5467	-0.14	-0.14	N/A
RECK	ENST00000377966.3	reversion-inducing-cysteine-rich protein with kazal motifs	10	1	0	1	0	0	hsa-miR-514a-3p	0.0301	0.1886	0.6697	-0.14	-0.14	N/A
DGKE	ENST00000284061.3	diacylglycerol kinase, epsilon 64kDa	470	4	0	1	3	0	hsa-miR-514a-3p	0.0231	0.1567	0.7597	-0.14	-0.16	N/A
SIGLEC12	ENST00000291707.3	sialic acid binding Ig-like lectin 12 (gene/pseudogene)	5	1	0	0	1	0	hsa-miR-514a-3p	0.0028	0.0203	0.1357	-0.14	-0.14	N/A
TBC1D31	ENST00000378080.2	TBC1 domain family, member 31	696	1	0	0	1	0	hsa-miR-514a-3p	0.012	0.0839	0.446	-0.14	-0.14	N/A
SPO11	ENST00000371263.3	SPO11 meiotic protein covalently bound to DSB	5	1	0	0	1	0	hsa-miR-514a-3p	0.0063	0.0456	0.2921	-0.14	-0.14	N/A
ZKSCAN2	ENST00000328086.7	zinc finger with KRAB and SCAN domains 2	81	2	1	0	1	1	hsa-miR-514a-3p	0.0423	0.259	0.9298	-0.14	-0.14	N/A
CDS1	ENST00000295887.5	CDP-diacylglycerol synthase (phosphatidate cytidylyltransferase) 1	720	1	0	1	0	0	hsa-miR-514a-3p	0.0145	0.099	0.4911	-0.14	-0.17	N/A
PRKD1	ENST00000331968.5	protein kinase D1	75	2	0	0	2	0	hsa-miR-514a-3p	0.0054	0.0396	0.2628	-0.14	-0.19	N/A
KIAA1033	ENST00000332180.5	KIAA1033	238	1	1	0	0	0	hsa-miR-514a-3p	0.0129	0.0908	0.4991	-0.14	-0.21	N/A
ANKRD20A1	ENST00000377477.2	ankyrin repeat domain 20 family, member A1	5	1	0	0	1	0	hsa-miR-514a-3p	0.0114	0.0813	0.4858	-0.14	-0.14	N/A
EIF1	ENST00000469257.1	eukaryotic translation initiation factor 1	415	1	0	1	0	0	hsa-miR-514a-3p	0.0103	0.0715	0.3627	-0.14	-0.14	N/A
ANKRD20A2	ENST00000377601.2	ankyrin repeat domain 20 family, member A2	5	1	0	0	1	0	hsa-miR-514a-3p	0.0114	0.081	0.4841	-0.14	-0.14	N/A
GNPNAT1	ENST00000216410.3	glucosamine-phosphate N-acetyltransferase 1	429	1	0	0	1	0	hsa-miR-514a-3p	0.0072	0.0513	0.2982	-0.14	-0.14	N/A
CHRNA3	ENST00000326828.5	cholinergic receptor, nicotinic, alpha 3 (neuronal)	20	1	0	0	1	1	hsa-miR-514a-3p	0.0182	0.1292	0.7444	-0.14	-0.14	N/A
CD28	ENST00000324106.8	CD28 molecule	5	1	0	0	1	0	hsa-miR-514a-3p	0.0124	0.0892	0.5502	-0.14	-0.14	N/A
GOSR1	ENST00000225724.5	golgi SNAP receptor complex member 1	668	1	1	0	0	0	hsa-miR-514a-3p	0.0081	0.0573	0.3195	-0.14	-0.14	N/A
EBAG9	ENST00000337573.5	estrogen receptor binding site associated, antigen, 9	238	1	0	0	1	0	hsa-miR-514a-3p	0.0023	0.0166	0.1104	-0.14	-0.15	N/A
EIF4E3	ENST00000425534.3	eukaryotic translation initiation factor 4E family member 3	475	3	1	1	1	0	hsa-miR-514a-3p	0.0283	0.1729	0.6119	-0.14	-0.48	N/A
BEST3	ENST00000488961.1	bestrophin 3	5	1	0	1	0	0	hsa-miR-514a-3p	0.0084	0.059	0.3165	-0.14	-0.14	N/A
PRAMEF12	ENST00000357726.4	PRAME family member 12	5	1	0	0	1	0	hsa-miR-514a-3p	0.0016	0.0119	0.0819	-0.14	-0.14	N/A
NDST3	ENST00000296499.5	N-deacetylase/N-sulfotransferase (heparan glucosaminyl) 3	5	2	0	0	2	0	hsa-miR-514a-3p	0.0149	0.1063	0.6405	-0.14	-0.14	N/A
AL049840.1	ENST00000429169.1	Uncharacterized protein; cDNA FLJ53535	5	1	0	1	0	0	hsa-miR-514a-3p	0.0086	0.0605	0.3226	-0.14	-0.14	N/A
SMEK2	ENST00000272313.5	SMEK homolog 2, suppressor of mek1 (Dictyostelium)	342	2	1	0	1	2	hsa-miR-514a-3p	0.0833	0.4364	1.2122	-0.14	-0.14	N/A
PRAMEF26	ENST00000423177.1	PRAME family member 26	5	1	0	0	1	0	hsa-miR-514a-3p	0.0013	0.0096	0.0668	-0.14	-0.14	N/A
MMP16	ENST00000286614.6	matrix metallopeptidase 16 (membrane-inserted)	12	3	0	1	2	3	hsa-miR-514a-3p	0.0305	0.2043	0.9657	-0.14	-0.28	N/A
KMT2A	ENST00000534358.1	lysine (K)-specific methyltransferase 2A	1092	1	1	0	0	2	hsa-miR-514a-3p	0.0254	0.1822	1.1261	-0.14	-0.14	N/A
SMAD9	ENST00000399275.2	SMAD family member 9	62	1	0	1	0	1	hsa-miR-514a-3p	0.0165	0.1148	0.6065	-0.14	-0.14	N/A
SLC5A1	ENST00000266088.4	solute carrier family 5 (sodium/glucose cotransporter), member 1	5	2	0	1	1	1	hsa-miR-514a-3p	0.0273	0.1821	0.841	-0.14	-0.14	N/A
ACOT9	ENST00000379303.5	acyl-CoA thioesterase 9	185	1	0	1	0	0	hsa-miR-514a-3p	0.0348	0.203	0.6319	-0.14	-0.19	N/A
IDO2	ENST00000502986.2	indoleamine 2,3-dioxygenase 2	5	1	0	0	1	0	hsa-miR-514a-3p	0.0068	0.0484	0.2765	-0.14	-0.14	N/A
CXCR2	ENST00000318507.2	chemokine (C-X-C motif) receptor 2	5	1	0	1	0	0	hsa-miR-514a-3p	0.0325	0.1997	0.6609	-0.14	-0.14	N/A
SLC30A8	ENST00000427715.2	solute carrier family 30 (zinc transporter), member 8	5	2	1	1	0	2	hsa-miR-514a-3p	0.021	0.1487	0.8455	-0.14	-0.14	N/A
RTCB	ENST00000451746.2	RNA 2',3'-cyclic phosphate and 5'-OH ligase	9513	1	0	0	1	0	hsa-miR-514a-3p	0.0052	0.0371	0.2288	-0.14	-0.14	N/A
SLC43A3	ENST00000395123.2	solute carrier family 43, member 3	642	2*	0	1	0	0	hsa-miR-514a-3p	0.0094	0.0656	0.3443	-0.14	-0.14	N/A
GFI1B	ENST00000450530.1	growth factor independent 1B transcription repressor	5	1	0	0	1	1	hsa-miR-514a-3p	0.0063	0.0449	0.277	-0.14	-0.14	N/A
KIAA2022	ENST00000055682.6	KIAA2022	5	3	0	1	2	1	hsa-miR-514a-3p	0.0508	0.3432	1.6377	-0.14	-0.14	N/A
EPSTI1	ENST00000313624.7	epithelial stromal interaction 1 (breast)	11	1	0	1	0	0	hsa-miR-514a-3p	0.0088	0.0622	0.3442	-0.14	-0.14	N/A
PNPO	ENST00000225573.4	pyridoxamine 5'-phosphate oxidase	583	1	0	1	0	1	hsa-miR-514a-3p	0.0057	0.0417	0.2737	-0.13	-0.14	N/A
FOXO3	ENST00000343882.6	forkhead box O3	32	2	1	0	1	0	hsa-miR-514a-3p	0.0265	0.1712	0.6857	-0.13	-0.14	N/A
SPTA1	ENST00000368147.4	spectrin, alpha, erythrocytic 1 (elliptocytosis 2)	5	1	1	0	0	0	hsa-miR-514a-3p	0.0042	0.0307	0.2114	-0.13	-0.13	N/A
ITM2A	ENST00000373298.2	integral membrane protein 2A	5	1	0	0	1	0	hsa-miR-514a-3p	0.0033	0.0236	0.1553	-0.13	-0.13	N/A
TMEM257	ENST00000408967.2	transmembrane protein 257	5	1	0	0	1	0	hsa-miR-514a-3p	0.0094	0.0654	0.3409	-0.13	-0.13	N/A
SERF1A	ENST00000354833.3	small EDRK-rich factor 1A (telomeric)	5	1	0	0	1	0	hsa-miR-514a-3p	0.0051	0.0368	0.22	-0.13	-0.13	N/A
SERF1B	ENST00000380750.3	small EDRK-rich factor 1B (centromeric)	5	1	0	0	1	0	hsa-miR-514a-3p	0.0051	0.0368	0.22	-0.13	-0.13	N/A
NF2	ENST00000347330.5	neurofibromin 2 (merlin)	828	2	0	0	2	1	hsa-miR-514a-3p	0.0083	0.0601	0.3827	-0.13	-0.16	N/A
CERK	ENST00000216264.8	ceramide kinase	123	1	0	0	1	2	hsa-miR-514a-3p	0.0178	0.1238	0.6611	-0.13	-0.14	N/A
PRAMEF11	ENST00000535591.1	PRAME family member 11	5	1	0	0	1	0	hsa-miR-514a-3p	0.0013	0.0096	0.0668	-0.13	-0.13	N/A
RAP1GDS1	ENST00000408927.3	RAP1, GTP-GDP dissociation stimulator 1	970	2	0	0	2	0	hsa-miR-514a-3p	0.0099	0.0704	0.4085	-0.13	-0.13	N/A
ANKH	ENST00000284268.6	ANKH inorganic pyrophosphate transport regulator	770	3	0	1	2	1	hsa-miR-514a-3p	0.016	0.108	0.4942	-0.13	-0.22	N/A
AL353698.1	ENST00000433279.1	Uncharacterized protein	5	1	0	0	1	0	hsa-miR-514a-3p	0.0026	0.0192	0.1331	-0.13	-0.13	N/A
COL4A3BP	ENST00000380494.5	collagen, type IV, alpha 3 (Goodpasture antigen) binding protein	134	1	0	1	0	0	hsa-miR-514a-3p	0.0401	0.2336	0.7021	-0.13	-0.15	N/A
PRAMEF5	ENST00000376168.1	PRAME family member 5	5	1	0	0	1	0	hsa-miR-514a-3p	0.0031	0.0226	0.1457	-0.13	-0.13	N/A
DZIP3	ENST00000361582.3	DAZ interacting zinc finger protein 3	336	1	0	0	1	0	hsa-miR-514a-3p	0.0244	0.1672	0.8273	-0.13	-0.13	N/A
PCP4L1	ENST00000504449.1	Purkinje cell protein 4 like 1	23	1	0	1	0	0	hsa-miR-514a-3p	0.0033	0.0241	0.1589	-0.13	-0.13	N/A
PRAMEF6	ENST00000376182.1	PRAME family member 6	5	1	0	0	1	0	hsa-miR-514a-3p	0.0031	0.0226	0.1457	-0.13	-0.13	N/A
RP11-322L20.1	ENST00000557527.1	HCG2028865; Uncharacterized protein	5	1	0	0	1	0	hsa-miR-514a-3p	0.0036	0.0257	0.1634	-0.13	-0.13	N/A
MKL2	ENST00000318282.5	MKL/myocardin-like 2	992	2	0	1	1	1	hsa-miR-514a-3p	0.058	0.352	1.3396	-0.13	-0.13	N/A
SKA1	ENST00000285116.3	spindle and kinetochore associated complex subunit 1	86	1	0	1	0	1	hsa-miR-514a-3p	0.0211	0.1323	0.471	-0.13	-0.2	N/A
EXOG	ENST00000287675.5	endo/exonuclease (5'-3'), endonuclease G-like	195	1	0	1	0	0	hsa-miR-514a-3p	0.0153	0.1072	0.5829	-0.13	-0.14	N/A
PLEKHA8	ENST00000449726.1	pleckstrin homology domain containing, family A (phosphoinositide binding specific) member 8	661	1	0	1	0	0	hsa-miR-514a-3p	0.0351	0.2183	0.8024	-0.13	-0.14	N/A
ELAC1	ENST00000269466.3	elaC ribonuclease Z 1	7	1	0	0	1	0	hsa-miR-514a-3p	0.0079	0.0568	0.3626	-0.13	-0.13	N/A
IRGQ	ENST00000422989.1	immunity-related GTPase family, Q	62	2	1	0	1	0	hsa-miR-514a-3p	0.0518	0.303	0.9739	-0.13	-0.13	N/A
MIS12	ENST00000381165.3	MIS12 kinetochore complex component	1061	1	0	0	1	1	hsa-miR-514a-3p	0.0029	0.0215	0.1501	-0.13	-0.13	N/A
MBOAT2	ENST00000305997.3	membrane bound O-acyltransferase domain containing 2	1145	2	0	1	1	0	hsa-miR-514a-3p	0.0218	0.1462	0.6727	-0.13	-0.15	N/A
RSPRY1	ENST00000394420.4	ring finger and SPRY domain containing 1	735	2	0	1	1	0	hsa-miR-514a-3p	0.0085	0.0609	0.3665	-0.13	-0.13	N/A
KPNB1	ENST00000290158.4	karyopherin (importin) beta 1	465	1	1	0	0	0	hsa-miR-514a-3p	0.0082	0.0576	0.3113	-0.13	-0.13	N/A
HUWE1	ENST00000342160.3	HECT, UBA and WWE domain containing 1, E3 ubiquitin protein ligase	741	1	0	0	1	0	hsa-miR-514a-3p	0.0097	0.0697	0.4258	-0.13	-0.13	N/A
FLJ00388	ENST00000594280.1		185	1	0	0	1	0	hsa-miR-514a-3p	0.0066	0.0467	0.2658	-0.13	-0.13	N/A
PRAMEF4	ENST00000235349.5	PRAME family member 4	5	1	0	0	1	0	hsa-miR-514a-3p	0.0013	0.0096	0.0668	-0.13	-0.13	N/A
CYP4X1	ENST00000371901.3	cytochrome P450, family 4, subfamily X, polypeptide 1	12	1	0	0	1	0	hsa-miR-514a-3p	0.0053	0.0383	0.2483	-0.13	-0.13	N/A
MANEA	ENST00000358812.4	mannosidase, endo-alpha	41	2	0	0	2	0	hsa-miR-514a-3p	0.0091	0.0658	0.4206	-0.13	-0.14	N/A
PLEKHF2	ENST00000315367.3	pleckstrin homology domain containing, family F (with FYVE domain) member 2	286	1	0	0	1	1	hsa-miR-514a-3p	0.0083	0.0591	0.3411	-0.13	-0.15	N/A
KLF6	ENST00000542957.1	Kruppel-like factor 6	4644	1	0	1	0	1	hsa-miR-514a-3p	0.0193	0.1301	0.6073	-0.13	-0.13	N/A
CRYBG3	ENST00000389622.2	beta-gamma crystallin domain containing 3	46	1	0	0	1	0	hsa-miR-514a-3p	0.0034	0.0247	0.1577	-0.13	-0.13	N/A
SLC22A16	ENST00000439654.1	solute carrier family 22 (organic cation/carnitine transporter), member 16	0	1	0	0	1	0	hsa-miR-514a-3p	0.0066	0.0474	0.2949	-0.13	-0.13	N/A
USP37	ENST00000258399.3	ubiquitin specific peptidase 37	14	1	1	0	0	0	hsa-miR-514a-3p	0.0083	0.0582	0.3134	-0.13	-0.13	N/A
PRAMEF9	ENST00000376152.1	PRAME family member 9	5	1	0	0	1	0	hsa-miR-514a-3p	0.0013	0.0096	0.0668	-0.13	-0.13	N/A
C1orf180	ENST00000370624.1	chromosome 1 open reading frame 180	5	1	0	0	1	2	hsa-miR-514a-3p	0.0081	0.0592	0.3895	-0.13	-0.13	N/A
PRAMEF15	ENST00000330087.5	PRAME family member 15	5	1	0	0	1	0	hsa-miR-514a-3p	0.0013	0.0096	0.0668	-0.13	-0.13	N/A
DIP2B	ENST00000301180.5	DIP2 disco-interacting protein 2 homolog B (Drosophila)	1613	2	1	0	1	1	hsa-miR-514a-3p	0.0422	0.2632	1.0097	-0.13	-0.13	N/A
LIG4	ENST00000356922.4	ligase IV, DNA, ATP-dependent	113	1	0	1	0	0	hsa-miR-514a-3p	0.0119	0.0834	0.4574	-0.13	-0.14	N/A
RABEP1	ENST00000262477.6	rabaptin, RAB GTPase binding effector protein 1	1163	1	1	0	0	0	hsa-miR-514a-3p	0.0319	0.1623	0.3799	-0.13	-0.32	N/A
TAL2	ENST00000334077.3	T-cell acute lymphocytic leukemia 2	21	1	1	0	0	1	hsa-miR-514a-3p	0.0242	0.1586	0.6721	-0.13	-0.17	N/A
STK17A	ENST00000319357.5	serine/threonine kinase 17a	350	3	0	0	3	0	hsa-miR-514a-3p	0.0048	0.0346	0.2247	-0.13	-0.18	N/A
VSX1	ENST00000376709.4	visual system homeobox 1	5	1	0	0	1	1	hsa-miR-514a-3p	0.0057	0.0417	0.2822	-0.13	-0.13	N/A
CHST11	ENST00000549260.1	carbohydrate (chondroitin 4) sulfotransferase 11	686	1	0	0	1	0	hsa-miR-514a-3p	0.0066	0.0477	0.3125	-0.13	-0.13	N/A
MS4A7	ENST00000358246.1	membrane-spanning 4-domains, subfamily A, member 7	5	1	0	0	1	0	hsa-miR-514a-3p	0.0056	0.04	0.244	-0.13	-0.13	N/A
TBX20	ENST00000408931.3	T-box 20	0	1	1	0	0	0	hsa-miR-514a-3p	0.0533	0.2938	0.7546	-0.13	-0.13	N/A
EML1	ENST00000262233.6	echinoderm microtubule associated protein like 1	371	1	0	0	1	1	hsa-miR-514a-3p	0.0116	0.0831	0.5028	-0.13	-0.23	N/A
PAIP1	ENST00000514514.1	poly(A) binding protein interacting protein 1	165	1	0	0	1	0	hsa-miR-514a-3p	0.008	0.0559	0.3019	-0.13	-0.13	N/A
TMEM97	ENST00000226230.6	transmembrane protein 97	10226	1	0	0	1	0	hsa-miR-514a-3p	0.0025	0.0182	0.124	-0.13	-0.13	N/A
CEACAM8	ENST00000244336.5	carcinoembryonic antigen-related cell adhesion molecule 8	5	1	0	1	0	0	hsa-miR-514a-3p	0.01	0.0698	0.3774	-0.13	-0.13	N/A
FAM49A	ENST00000381323.3	family with sequence similarity 49, member A	38	2	0	1	1	0	hsa-miR-514a-3p	0.034	0.199	0.6127	-0.13	-0.18	N/A
ADAM23	ENST00000264377.3	ADAM metallopeptidase domain 23	113	2	0	1	1	0	hsa-miR-514a-3p	0.0284	0.1704	0.6279	-0.13	-0.21	N/A
USP42	ENST00000306177.5	ubiquitin specific peptidase 42	86	1	0	0	1	0	hsa-miR-514a-3p	0.0227	0.1613	0.9457	-0.13	-0.13	N/A
PHF6	ENST00000332070.3	PHD finger protein 6	630	2	0	1	1	1	hsa-miR-514a-3p	0.0235	0.1632	0.8733	-0.13	-0.13	N/A
HOXA10	ENST00000283921.4	homeobox A10	1910	1	0	1	0	0	hsa-miR-514a-3p	0.0233	0.1539	0.6578	-0.13	-0.13	N/A
AC011294.3	ENST00000451905.1	Uncharacterized protein	5	1	0	0	1	0	hsa-miR-514a-3p	0.0064	0.0455	0.2654	-0.13	-0.13	N/A
KLF7	ENST00000423015.1	Kruppel-like factor 7 (ubiquitous)	737	1	1	0	0	1	hsa-miR-514a-3p	0.019	0.1296	0.6328	-0.13	-0.13	N/A
KLRG1	ENST00000356986.3	killer cell lectin-like receptor subfamily G, member 1	15	1	0	0	1	0	hsa-miR-514a-3p	0.0022	0.0159	0.1064	-0.13	-0.13	N/A
NR3C1	ENST00000394464.2	nuclear receptor subfamily 3, group C, member 1 (glucocorticoid receptor)	682	3	0	1	2	1	hsa-miR-514a-3p	0.0198	0.1265	0.5707	-0.13	-0.3	N/A
HDAC2	ENST00000519065.1	histone deacetylase 2	1701	2	0	0	2	3	hsa-miR-514a-3p	0.0028	0.0205	0.1397	-0.13	-0.14	N/A
RORA	ENST00000335670.6	RAR-related orphan receptor A	102	1	0	1	0	2	hsa-miR-514a-3p	0.0524	0.321	1.2222	-0.13	-0.15	N/A
RASSF6	ENST00000307439.5	Ras association (RalGDS/AF-6) domain family member 6	11	1	0	0	1	2	hsa-miR-514a-3p	0.0081	0.0589	0.379	-0.13	-0.14	N/A
BRMS1L	ENST00000216807.7	breast cancer metastasis-suppressor 1-like	230	1	0	0	1	0	hsa-miR-514a-3p	0.0055	0.0396	0.252	-0.13	-0.13	N/A
TAPBP	ENST00000434618.2	TAP binding protein (tapasin)	1144	1	0	1	0	0	hsa-miR-514a-3p	0.0093	0.065	0.3388	-0.13	-0.13	N/A
CTGF	ENST00000367976.3	connective tissue growth factor	10083	1	0	0	1	0	hsa-miR-514a-3p	0.003	0.0217	0.1449	-0.13	-0.13	N/A
IFT88	ENST00000382778.4	intraflagellar transport 88 homolog (Chlamydomonas)	48	1	0	0	1	0	hsa-miR-514a-3p	0.0151	0.1055	0.5564	-0.13	-0.14	N/A
CCDC132	ENST00000305866.5	coiled-coil domain containing 132	201	1	0	0	1	1	hsa-miR-514a-3p	0.0259	0.1774	0.8653	-0.13	-0.13	N/A
GJB4	ENST00000339480.1	gap junction protein, beta 4, 30.3kDa	5	1	0	0	1	1	hsa-miR-514a-3p	0.0068	0.0492	0.3057	-0.13	-0.13	N/A
CYP19A1	ENST00000396402.1	cytochrome P450, family 19, subfamily A, polypeptide 1	5	1	0	0	1	0	hsa-miR-514a-3p	0.0046	0.0337	0.2302	-0.13	-0.13	N/A
NDNF	ENST00000379692.4	neuron-derived neurotrophic factor	51	1	1	0	0	0	hsa-miR-514a-3p	0.0061	0.0436	0.2667	-0.13	-0.13	N/A
ARHGEF37	ENST00000333677.6	Rho guanine nucleotide exchange factor (GEF) 37	5	1	1	0	0	0	hsa-miR-514a-3p	0.0258	0.1661	0.6479	-0.13	-0.13	N/A
MRGPRE	ENST00000389832.5	MAS-related GPR, member E	5	1	0	0	1	0	hsa-miR-514a-3p	0.0019	0.0139	0.0942	-0.13	-0.13	N/A
STK38	ENST00000229812.7	serine/threonine kinase 38	156	1	0	1	0	1	hsa-miR-514a-3p	0.0333	0.2082	0.7536	-0.13	-0.13	N/A
AL360004.1	ENST00000358748.1	Uncharacterized protein	5	1	0	0	1	0	hsa-miR-514a-3p	0.0032	0.023	0.1483	-0.13	-0.13	N/A
ETNPPL	ENST00000296486.3	ethanolamine-phosphate phospho-lyase	26	1	1	0	0	1	hsa-miR-514a-3p	0.0133	0.0805	0.3256	-0.13	-0.56	N/A
ZNF544	ENST00000599227.1	zinc finger protein 544	173	1	0	1	0	0	hsa-miR-514a-3p	0.0051	0.0363	0.2174	-0.13	-0.13	N/A
PPP2R2B	ENST00000394413.3	protein phosphatase 2, regulatory subunit B, beta	24	1	0	0	1	0	hsa-miR-514a-3p	0.0054	0.0388	0.2531	-0.13	-0.13	N/A
PLGLB1	ENST00000355705.3	plasminogen-like B1	5	1	0	0	1	0	hsa-miR-514a-3p	0.0027	0.0198	0.1342	-0.13	-0.13	N/A
SUCO	ENST00000367723.4	SUN domain containing ossification factor	86	1	0	1	0	1	hsa-miR-514a-3p	0.0205	0.1366	0.608	-0.13	-0.13	N/A
HSP90AB1	ENST00000371646.5	heat shock protein 90kDa alpha (cytosolic), class B member 1	333	1	0	1	0	0	hsa-miR-514a-3p	0.0017	0.0123	0.0851	-0.13	-0.13	N/A
ZC3HC1	ENST00000358303.4	zinc finger, C3HC-type containing 1	566	1	0	1	0	0	hsa-miR-514a-3p	0.0099	0.0692	0.3628	-0.13	-0.13	N/A
B3GNT4	ENST00000546192.1	UDP-GlcNAc:betaGal beta-1,3-N-acetylglucosaminyltransferase 4	9	2	0	0	2	0	hsa-miR-514a-3p	0.0064	0.0461	0.2814	-0.13	-0.15	N/A
SRP72	ENST00000342756.5	signal recognition particle 72kDa	185	2	0	0	2	0	hsa-miR-514a-3p	0.0104	0.0742	0.4436	-0.13	-0.19	N/A
TRABD	ENST00000303434.4	TraB domain containing	2527	1	0	0	1	0	hsa-miR-514a-3p	0.0058	0.0413	0.2402	-0.13	-0.13	N/A
MIA2	ENST00000280082.3	melanoma inhibitory activity 2	5	1	0	0	1	0	hsa-miR-514a-3p	0.0038	0.0274	0.1791	-0.12	-0.12	N/A
AFTPH	ENST00000238856.4	aftiphilin	6	1	0	0	1	0	hsa-miR-514a-3p	0.0071	0.0506	0.2995	-0.12	-0.12	N/A
KIAA0226L	ENST00000378781.3	KIAA0226-like	21	2	0	2	0	3	hsa-miR-514a-3p	0.0129	0.0909	0.5159	-0.12	-0.25	N/A
PLOD2	ENST00000461497.1	procollagen-lysine, 2-oxoglutarate 5-dioxygenase 2	141	1	0	1	0	0	hsa-miR-514a-3p	0.036	0.1912	0.4786	-0.12	-0.23	N/A
CUL2	ENST00000374746.1	cullin 2	27	2	0	0	2	0	hsa-miR-514a-3p	0.0052	0.0378	0.2574	-0.12	-0.19	N/A
SDHAF1	ENST00000378887.2	succinate dehydrogenase complex assembly factor 1	2317	2	0	2	0	0	hsa-miR-514a-3p	0.0137	0.0935	0.4404	-0.12	-0.17	N/A
GPR22	ENST00000304402.4	G protein-coupled receptor 22	5	2	0	1	1	2	hsa-miR-514a-3p	0.0066	0.0479	0.305	-0.12	-0.36	N/A
SLC29A3	ENST00000373189.5	solute carrier family 29 (equilibrative nucleoside transporter), member 3	174	1	0	0	1	0	hsa-miR-514a-3p	0.0053	0.038	0.2323	-0.12	-0.12	N/A
C5orf51	ENST00000381647.2	chromosome 5 open reading frame 51	124	1	0	1	0	0	hsa-miR-514a-3p	0.0178	0.119	0.5174	-0.12	-0.12	N/A
MLANA	ENST00000381477.3	melan-A	5	1	0	0	1	1	hsa-miR-514a-3p	0.0044	0.0321	0.2192	-0.12	-0.12	N/A
PEAR1	ENST00000292357.7	platelet endothelial aggregation receptor 1	160	1	0	1	0	0	hsa-miR-514a-3p	0.0129	0.0887	0.4361	-0.12	-0.12	N/A
TRIM37	ENST00000262294.7	tripartite motif containing 37	1070	1	0	1	0	0	hsa-miR-514a-3p	0.0181	0.12	0.5019	-0.12	-0.12	N/A
MLEC	ENST00000228506.3	malectin	12084	2	0	2	0	0	hsa-miR-514a-3p	0.0237	0.162	0.7903	-0.12	-0.12	N/A
IPP	ENST00000396478.3	intracisternal A particle-promoted polypeptide	216	2	0	1	1	1	hsa-miR-514a-3p	0.0295	0.1915	0.7901	-0.12	-0.12	N/A
SKA2	ENST00000580541.1	spindle and kinetochore associated complex subunit 2	414	1	0	1	0	0	hsa-miR-514a-3p	0.0179	0.1033	0.2972	-0.12	-0.34	N/A
HMGN5	ENST00000358130.2	high mobility group nucleosome binding domain 5	46	1	0	0	1	1	hsa-miR-514a-3p	0.0065	0.0468	0.2809	-0.12	-0.14	N/A
FSTL5	ENST00000306100.5	follistatin-like 5	5	1	1	0	0	1	hsa-miR-514a-3p	0.019	0.1298	0.6455	-0.12	-0.12	N/A
CDH8	ENST00000584337.1	cadherin 8, type 2	11	1	0	0	1	0	hsa-miR-514a-3p	0.0062	0.0442	0.2617	-0.12	-0.12	N/A
FAM171B	ENST00000304698.5	family with sequence similarity 171, member B	5	1	1	0	0	1	hsa-miR-514a-3p	0.0524	0.2954	0.8316	-0.12	-0.12	N/A
CENPA	ENST00000335756.4	centromere protein A	360	1	0	0	1	1	hsa-miR-514a-3p	0.0028	0.0203	0.1407	-0.12	-0.13	N/A
C5orf24	ENST00000394976.3	chromosome 5 open reading frame 24	2668	2	0	0	2	0	hsa-miR-514a-3p	0.0087	0.0623	0.3905	-0.12	-0.13	N/A
CTPS1	ENST00000372621.4	CTP synthase 1	3982	1	0	1	0	0	hsa-miR-514a-3p	0.0074	0.0516	0.2769	-0.12	-0.15	N/A
SLC25A44	ENST00000359511.4	solute carrier family 25, member 44	760	2	0	1	1	1	hsa-miR-514a-3p	0.0108	0.0778	0.48	-0.12	-0.12	N/A
STXBP4	ENST00000376352.2	syntaxin binding protein 4	62	4	0	0	4	1	hsa-miR-514a-3p	0.0199	0.141	0.8171	-0.12	-0.18	N/A
APOL6	ENST00000409652.4	apolipoprotein L, 6	5	2	1	0	1	3	hsa-miR-514a-3p	0.0264	0.1855	1.055	-0.12	-0.16	N/A
MAML2	ENST00000524717.1	mastermind-like 2 (Drosophila)	104	1	0	1	0	0	hsa-miR-514a-3p	0.0095	0.0669	0.3647	-0.12	-0.12	N/A
SLC25A21-AS1	ENST00000556667.1	SLC25A21 antisense RNA 1	50	1	0	0	1	0	hsa-miR-514a-3p	0.0041	0.0299	0.2062	-0.12	-0.12	N/A
PLGLB2	ENST00000359481.4	plasminogen-like B2	5	1	0	0	1	0	hsa-miR-514a-3p	0.0027	0.0194	0.1316	-0.12	-0.12	N/A
ARHGAP42	ENST00000524892.2	Rho GTPase activating protein 42	36	1	1	0	0	0	hsa-miR-514a-3p	0.0299	0.1695	0.4723	-0.12	-0.21	N/A
ATP8B1	ENST00000283684.4	ATPase, aminophospholipid transporter, class I, type 8B, member 1	497	1	1	0	0	0	hsa-miR-514a-3p	0.021	0.1355	0.5336	-0.12	-0.16	N/A
CNR1	ENST00000362094.5	cannabinoid receptor 1 (brain)	40	1	0	1	0	0	hsa-miR-514a-3p	0.0189	0.1238	0.5072	-0.12	-0.14	N/A
CHAMP1	ENST00000361283.1	chromosome alignment maintaining phosphoprotein 1	712	1	0	0	1	0	hsa-miR-514a-3p	0.0062	0.0445	0.28	-0.12	-0.13	N/A
ABHD2	ENST00000352732.5	abhydrolase domain containing 2	210	2	0	2	0	0	hsa-miR-514a-3p	0.0163	0.1147	0.6268	-0.12	-0.13	N/A
RP11-382J12.1	ENST00000499227.2	Uncharacterized protein	5	1	0	1	0	0	hsa-miR-514a-3p	0.0247	0.1576	0.5803	-0.12	-0.12	N/A
SNAPC3	ENST00000380821.3	small nuclear RNA activating complex, polypeptide 3, 50kDa	2406	2	0	1	1	3	hsa-miR-514a-3p	0.0109	0.0784	0.4838	-0.12	-0.17	N/A
MAP3K2	ENST00000409947.1	mitogen-activated protein kinase kinase kinase 2	187	1	0	1	0	3	hsa-miR-514a-3p	0.0249	0.1686	0.8109	-0.12	-0.12	N/A
DBT	ENST00000370132.4	dihydrolipoamide branched chain transacylase E2	117	2	0	1	1	1	hsa-miR-514a-3p	0.0225	0.1498	0.6696	-0.12	-0.14	N/A
MICU2	ENST00000382374.4	mitochondrial calcium uptake 2	68	1	0	0	1	0	hsa-miR-514a-3p	0.0045	0.032	0.1918	-0.12	-0.14	N/A
ENAH	ENST00000366844.3	enabled homolog (Drosophila)	415	3	0	1	2	0	hsa-miR-514a-3p	0.044	0.2623	0.9403	-0.12	-0.18	N/A
RFFL	ENST00000315249.7	ring finger and FYVE-like domain containing E3 ubiquitin protein ligase	670	1	1	0	0	0	hsa-miR-514a-3p	0.0062	0.0436	0.249	-0.12	-0.14	N/A
ARAP3	ENST00000508305.1	ArfGAP with RhoGAP domain, ankyrin repeat and PH domain 3	95	1	0	0	1	1	hsa-miR-514a-3p	0.0082	0.0594	0.373	-0.12	-0.13	N/A
UGT1A9	ENST00000354728.4	UDP glucuronosyltransferase 1 family, polypeptide A9	5	1	0	0	1	0	hsa-miR-514a-3p	0.0047	0.0339	0.2059	-0.12	-0.12	N/A
UGT1A7	ENST00000373426.3	UDP glucuronosyltransferase 1 family, polypeptide A7	5	1	0	0	1	0	hsa-miR-514a-3p	0.0047	0.0339	0.2059	-0.12	-0.12	N/A
KCNJ6	ENST00000609713.1	potassium inwardly-rectifying channel, subfamily J, member 6	5	3	1	1	1	6	hsa-miR-514a-3p	0.063	0.4384	2.3607	-0.12	-0.12	N/A
UGT1A8	ENST00000305208.5	UDP glucuronosyltransferase 1 family, polypeptide A8	5	1	0	0	1	0	hsa-miR-514a-3p	0.0047	0.0339	0.2059	-0.12	-0.12	N/A
UGT1A5	ENST00000373414.3	UDP glucuronosyltransferase 1 family, polypeptide A5	5	1	0	0	1	0	hsa-miR-514a-3p	0.0048	0.0344	0.2099	-0.12	-0.12	N/A
UGT1A6	ENST00000305139.6	UDP glucuronosyltransferase 1 family, polypeptide A6	5	1	0	0	1	0	hsa-miR-514a-3p	0.0047	0.0339	0.2059	-0.12	-0.12	N/A
AC005609.1	ENST00000502505.1	Uncharacterized protein; cDNA FLJ34090 fis, clone FCBBF3006399	5	2	0	1	1	0	hsa-miR-514a-3p	0.0129	0.0903	0.4931	-0.12	-0.12	N/A
CAPZA1	ENST00000263168.3	capping protein (actin filament) muscle Z-line, alpha 1	1159	1	0	0	1	0	hsa-miR-514a-3p	0.0036	0.0263	0.1663	-0.12	-0.12	N/A
UGT1A3	ENST00000482026.1	UDP glucuronosyltransferase 1 family, polypeptide A3	5	1	0	0	1	0	hsa-miR-514a-3p	0.0048	0.0343	0.2087	-0.12	-0.12	N/A
UGT1A4	ENST00000373409.3	UDP glucuronosyltransferase 1 family, polypeptide A4	5	1	0	0	1	0	hsa-miR-514a-3p	0.0048	0.0345	0.21	-0.12	-0.12	N/A
PCNXL2	ENST00000258229.9	pecanex-like 2 (Drosophila)	49	1	0	1	0	2	hsa-miR-514a-3p	0.0276	0.1752	0.6516	-0.12	-0.12	N/A
KIAA1430	ENST00000458385.2	KIAA1430	75	2	0	0	2	0	hsa-miR-514a-3p	0.0077	0.0558	0.3568	-0.12	-0.12	N/A
OMG	ENST00000247271.4	oligodendrocyte myelin glycoprotein	5	1	0	0	1	0	hsa-miR-514a-3p	0.0025	0.018	0.1196	-0.12	-0.12	N/A
UGT1A10	ENST00000344644.5	UDP glucuronosyltransferase 1 family, polypeptide A10	5	1	0	0	1	0	hsa-miR-514a-3p	0.0047	0.0339	0.2059	-0.12	-0.12	N/A
FNBP4	ENST00000263773.5	formin binding protein 4	91	1	0	0	1	0	hsa-miR-514a-3p	0.007	0.0499	0.287	-0.12	-0.12	N/A
HAS3	ENST00000306560.1	hyaluronan synthase 3	15	1	0	0	1	0	hsa-miR-514a-3p	0.0051	0.0362	0.2171	-0.12	-0.12	N/A
TRUB1	ENST00000298746.3	TruB pseudouridine (psi) synthase family member 1	1035	1	0	1	0	1	hsa-miR-514a-3p	0.0186	0.127	0.6113	-0.12	-0.12	N/A
TBCE	ENST00000366601.3	tubulin folding cofactor E	384	1	0	0	1	0	hsa-miR-514a-3p	0.003	0.0221	0.1513	-0.12	-0.14	N/A
NRG1	ENST00000341377.5	neuregulin 1	113	1	0	0	1	1	hsa-miR-514a-3p	0.0133	0.0958	0.5988	-0.12	-0.13	N/A
TBX22	ENST00000442340.1	T-box 22	5	1	0	0	1	0	hsa-miR-514a-3p	0.0068	0.0483	0.2884	-0.12	-0.12	N/A
UGT1A1	ENST00000373450.4	UDP glucuronosyltransferase 1 family, polypeptide A1	5	1	0	0	1	0	hsa-miR-514a-3p	0.0047	0.0339	0.2059	-0.12	-0.12	N/A
F11R	ENST00000368026.6	F11 receptor	2844	1	0	0	1	1	hsa-miR-514a-3p	0.0055	0.0392	0.2323	-0.12	-0.19	N/A
TDRD15	ENST00000405799.1	tudor domain containing 15	0	1	0	0	1	0	hsa-miR-514a-3p	0.015	0.1061	0.5996	-0.12	-0.12	N/A
TTC39C	ENST00000540918.2	tetratricopeptide repeat domain 39C	494	2	0	0	2	0	hsa-miR-514a-3p	0.0163	0.1145	0.6245	-0.12	-0.26	N/A
PTGDR2	ENST00000332539.4	prostaglandin D2 receptor 2	170	1	0	1	0	0	hsa-miR-514a-3p	0.0057	0.0407	0.2388	-0.12	-0.12	N/A
DEPDC1	ENST00000456315.2	DEP domain containing 1	1068	1	0	1	0	0	hsa-miR-514a-3p	0.0225	0.1461	0.5705	-0.12	-0.12	N/A
C3orf67	ENST00000491845.1	chromosome 3 open reading frame 67	50	1	0	0	1	1	hsa-miR-514a-3p	0.0048	0.035	0.2266	-0.12	-0.15	N/A
CEACAM6	ENST00000199764.6	carcinoembryonic antigen-related cell adhesion molecule 6 (non-specific cross reacting antigen)	5	1	0	0	1	1	hsa-miR-514a-3p	0.0083	0.0603	0.3941	-0.12	-0.12	N/A
PHYHIPL	ENST00000373880.4	phytanoyl-CoA 2-hydroxylase interacting protein-like	26	1	1	0	0	0	hsa-miR-514a-3p	0.0158	0.0935	0.2839	-0.12	-0.32	N/A
EYA4	ENST00000367895.5	eyes absent homolog 4 (Drosophila)	242	1	0	1	0	1	hsa-miR-514a-3p	0.0232	0.1516	0.6321	-0.12	-0.14	N/A
SPATA13	ENST00000382108.3	spermatogenesis associated 13	900	2	0	2	0	0	hsa-miR-514a-3p	0.0273	0.1782	0.7533	-0.12	-0.12	N/A
SLC12A3	ENST00000438926.2	solute carrier family 12 (sodium/chloride transporter), member 3	5	1	1	0	0	0	hsa-miR-514a-3p	0.0047	0.0344	0.2254	-0.12	-0.12	N/A
ACE2	ENST00000252519.3	angiotensin I converting enzyme 2	5	1	0	0	1	1	hsa-miR-514a-3p	0.0076	0.0547	0.3471	-0.12	-0.12	N/A
NSF	ENST00000225282.8	N-ethylmaleimide-sensitive factor	86	1	0	1	0	0	hsa-miR-514a-3p	0.0115	0.0809	0.4442	-0.11	-0.13	N/A
MINPP1	ENST00000371994.4	multiple inositol-polyphosphate phosphatase 1	1079	3	0	0	3	0	hsa-miR-514a-3p	0.0067	0.0489	0.3187	-0.11	-0.22	N/A
SLC25A43	ENST00000217909.7	solute carrier family 25, member 43	5	1	0	0	1	0	hsa-miR-514a-3p	0.0041	0.0298	0.185	-0.11	-0.11	N/A
VTI1B	ENST00000554659.1	vesicle transport through interaction with t-SNAREs 1B	264	1	1	0	0	1	hsa-miR-514a-3p	0.0231	0.1487	0.5939	-0.11	-0.17	N/A
H6PD	ENST00000377403.2	hexose-6-phosphate dehydrogenase (glucose 1-dehydrogenase)	467	2	0	1	1	0	hsa-miR-514a-3p	0.0268	0.1834	0.906	-0.11	-0.12	N/A
DGKB	ENST00000403951.2	diacylglycerol kinase, beta 90kDa	5	2	1	1	0	0	hsa-miR-514a-3p	0.0333	0.2224	0.9666	-0.11	-0.11	N/A
S100A9	ENST00000368738.3	S100 calcium binding protein A9	646	1	0	0	1	0	hsa-miR-514a-3p	0.0026	0.0188	0.124	-0.11	-0.11	N/A
EDF1	ENST00000371649.1	endothelial differentiation-related factor 1	1288	1	0	0	1	0	hsa-miR-514a-3p	0.0019	0.0139	0.0931	-0.11	-0.13	N/A
LACC1	ENST00000325686.6	laccase (multicopper oxidoreductase) domain containing 1	15	2	0	1	1	0	hsa-miR-514a-3p	0.0115	0.0822	0.5	-0.11	-0.11	N/A
GSDMC	ENST00000276708.4	gasdermin C	5	1	0	0	1	0	hsa-miR-514a-3p	0.0032	0.0232	0.1583	-0.11	-0.11	N/A
ENKD1	ENST00000602644.1	enkurin domain containing 1	12	1	0	0	1	0	hsa-miR-514a-3p	0.0027	0.0193	0.1268	-0.11	-0.2	N/A
AICDA	ENST00000229335.6	activation-induced cytidine deaminase	5	1	0	1	0	0	hsa-miR-514a-3p	0.0234	0.1503	0.5665	-0.11	-0.11	N/A
LPIN1	ENST00000256720.2	lipin 1	357	2	0	1	1	0	hsa-miR-514a-3p	0.0199	0.134	0.6221	-0.11	-0.11	N/A
ZNF705G	ENST00000400156.4	zinc finger protein 705G	5	1	0	0	1	2	hsa-miR-514a-3p	0.0115	0.0831	0.5191	-0.11	-0.11	N/A
NCOA1	ENST00000405141.1	nuclear receptor coactivator 1	200	1	0	1	0	0	hsa-miR-514a-3p	0.0169	0.1154	0.5629	-0.11	-0.11	N/A
VSIG1	ENST00000415430.3	V-set and immunoglobulin domain containing 1	5	1	0	0	1	0	hsa-miR-514a-3p	0.0042	0.0301	0.1863	-0.11	-0.11	N/A
RP11-422N16.3	ENST00000499579.1	Uncharacterized protein	5	1	0	0	1	0	hsa-miR-514a-3p	0.0067	0.0481	0.2976	-0.11	-0.11	N/A
TGIF2	ENST00000373874.2	TGFB-induced factor homeobox 2	192	1	0	0	1	1	hsa-miR-514a-3p	0.0056	0.0406	0.2637	-0.11	-0.13	N/A
LIMA1	ENST00000552491.1	LIM domain and actin binding 1	780	1	0	0	1	0	hsa-miR-514a-3p	0.007	0.0512	0.3412	-0.11	-0.11	N/A
MRPL44	ENST00000258383.3	mitochondrial ribosomal protein L44	347	1	0	0	1	0	hsa-miR-514a-3p	0.0061	0.0437	0.254	-0.11	-0.11	N/A
CYP3A5	ENST00000339843.2	cytochrome P450, family 3, subfamily A, polypeptide 5	5	1	0	0	1	0	hsa-miR-514a-3p	0.0069	0.0492	0.2959	-0.11	-0.11	N/A
FAM196A	ENST00000522781.1	family with sequence similarity 196, member A	5	1	0	0	1	0	hsa-miR-514a-3p	0.0092	0.0663	0.4317	-0.11	-0.11	N/A
ARHGAP31	ENST00000264245.4	Rho GTPase activating protein 31	32	1	1	0	0	0	hsa-miR-514a-3p	0.0324	0.2016	0.7061	-0.11	-0.11	N/A
AC011484.1	ENST00000377652.3	Uncharacterized protein; cDNA FLJ42076 fis, clone SYNOV2018921	5	1	0	1	0	0	hsa-miR-514a-3p	0.0066	0.0468	0.2661	-0.11	-0.11	N/A
GADL1	ENST00000282538.5	glutamate decarboxylase-like 1	5	1	0	0	1	0	hsa-miR-514a-3p	0.0138	0.0977	0.5702	-0.11	-0.11	N/A
LEPROT	ENST00000371065.4	leptin receptor overlapping transcript	397	1	0	0	1	1	hsa-miR-514a-3p	0.0079	0.0569	0.3645	-0.11	-0.11	N/A
FZD4	ENST00000531380.1	frizzled family receptor 4	5	1	0	1	0	1	hsa-miR-514a-3p	0.028	0.1924	0.9943	-0.11	-0.11	N/A
ORMDL3	ENST00000304046.2	ORM1-like 3 (S. cerevisiae)	82	1	0	1	0	0	hsa-miR-514a-3p	0.008	0.055	0.2723	-0.11	-0.17	N/A
CDC42SE2	ENST00000505065.1	CDC42 small effector 2	1057	1	0	1	0	0	hsa-miR-514a-3p	0.0187	0.1209	0.4689	-0.11	-0.13	N/A
DEK	ENST00000397239.3	DEK oncogene	561	1	0	0	1	1	hsa-miR-514a-3p	0.0084	0.0607	0.379	-0.11	-0.14	N/A
LEAP2	ENST00000296877.2	liver expressed antimicrobial peptide 2	166	1	1	0	0	1	hsa-miR-514a-3p	0.0027	0.0198	0.129	-0.11	-0.52	N/A
PRRG4	ENST00000257836.3	proline rich Gla (G-carboxyglutamic acid) 4 (transmembrane)	47	2	1	0	1	0	hsa-miR-514a-3p	0.0183	0.1184	0.4695	-0.11	-0.16	N/A
RRAGC	ENST00000373001.3	Ras-related GTP binding C	1062	1	0	1	0	0	hsa-miR-514a-3p	0.0231	0.1515	0.6292	-0.11	-0.11	N/A
EPHA2	ENST00000358432.5	EPH receptor A2	2378	1	1	0	0	0	hsa-miR-514a-3p	0.0045	0.0324	0.2072	-0.11	-0.11	N/A
RPE65	ENST00000262340.5	retinal pigment epithelium-specific protein 65kDa	5	1	0	0	1	0	hsa-miR-514a-3p	0.0113	0.079	0.4183	-0.11	-0.11	N/A
OSER1	ENST00000372970.2	oxidative stress responsive serine-rich 1	1082	1	0	0	1	0	hsa-miR-514a-3p	0.001	0.0075	0.0536	-0.11	-0.11	N/A
IRF8	ENST00000268638.5	interferon regulatory factor 8	9	1	0	0	1	0	hsa-miR-514a-3p	0.0039	0.0278	0.1745	-0.11	-0.11	N/A
ICA1L	ENST00000392237.2	islet cell autoantigen 1,69kDa-like	82	1	0	0	1	1	hsa-miR-514a-3p	0.0063	0.0454	0.2885	-0.11	-0.11	N/A
AAED1	ENST00000375234.3	AhpC/TSA antioxidant enzyme domain containing 1	5	1	0	0	1	1	hsa-miR-514a-3p	0.0092	0.0661	0.3973	-0.11	-0.11	N/A
DHX40	ENST00000251241.4	DEAH (Asp-Glu-Ala-His) box polypeptide 40	538	1	0	0	1	0	hsa-miR-514a-3p	0.009	0.0649	0.4121	-0.11	-0.11	N/A
PCDHB7	ENST00000231137.3	protocadherin beta 7	19	1	0	0	1	0	hsa-miR-514a-3p	0.0036	0.0258	0.1679	-0.11	-0.11	N/A
TMEM65	ENST00000297632.6	transmembrane protein 65	769	2*	1	0	0	1	hsa-miR-514a-3p	0.0108	0.0758	0.4355	-0.11	-0.28	N/A
NIPAL3	ENST00000003912.3	NIPA-like domain containing 3	775	1	1	0	0	0	hsa-miR-514a-3p	0.0246	0.1524	0.5144	-0.11	-0.14	N/A
CTD-2054N24.2	ENST00000559714.1	Uncharacterized protein	21	1	0	1	0	2	hsa-miR-514a-3p	0.0136	0.0953	0.5172	-0.11	-0.14	N/A
GBP3	ENST00000370481.4	guanylate binding protein 3	72	1	0	0	1	0	hsa-miR-514a-3p	0.0099	0.0706	0.4142	-0.11	-0.14	N/A
FAM19A3	ENST00000361886.3	family with sequence similarity 19 (chemokine (C-C motif)-like), member A3	5	1	0	0	1	0	hsa-miR-514a-3p	0.0039	0.0282	0.1802	-0.11	-0.11	N/A
ASAH2	ENST00000395526.4	N-acylsphingosine amidohydrolase (non-lysosomal ceramidase) 2	5	1	1	0	0	1	hsa-miR-514a-3p	0.0543	0.3165	0.9944	-0.11	-0.11	N/A
C17orf104	ENST00000409122.2	chromosome 17 open reading frame 104	5	1	0	0	1	0	hsa-miR-514a-3p	0.0088	0.0636	0.4138	-0.11	-0.11	N/A
TNFAIP8L3	ENST00000327536.5	tumor necrosis factor, alpha-induced protein 8-like 3	259	1	0	0	1	1	hsa-miR-514a-3p	0.0028	0.02	0.1313	-0.11	-0.11	N/A
ATP9B	ENST00000426216.2	ATPase, class II, type 9B	186	1	0	0	1	0	hsa-miR-514a-3p	0.0059	0.0424	0.2611	-0.11	-0.11	N/A
TRIM17	ENST00000366697.2	tripartite motif containing 17	5	1	0	0	1	0	hsa-miR-514a-3p	0.003	0.0216	0.14	-0.11	-0.11	N/A
ITGAX	ENST00000268296.4	integrin, alpha X (complement component 3 receptor 4 subunit)	5	1	0	0	1	1	hsa-miR-514a-3p	0.0068	0.0493	0.3148	-0.11	-0.11	N/A
TUBD1	ENST00000346141.6	tubulin, delta 1	157	3	0	0	3	1	hsa-miR-514a-3p	0.0057	0.041	0.2534	-0.11	-0.2	N/A
FBXO5	ENST00000229758.3	F-box protein 5	441	1	0	0	1	0	hsa-miR-514a-3p	0.0035	0.0253	0.1666	-0.11	-0.11	N/A
TMEM186	ENST00000333050.6	transmembrane protein 186	287	1	0	0	1	1	hsa-miR-514a-3p	0.0079	0.0553	0.2922	-0.11	-0.13	N/A
ORMDL1	ENST00000392350.3	ORM1-like 1 (S. cerevisiae)	998	1	0	0	1	0	hsa-miR-514a-3p	0.0042	0.0302	0.1984	-0.11	-0.14	N/A
VSTM2A	ENST00000407838.3	V-set and transmembrane domain containing 2A	5	1	0	0	1	0	hsa-miR-514a-3p	0.0033	0.0239	0.1533	-0.11	-0.11	N/A
CCDC96	ENST00000310085.4	coiled-coil domain containing 96	62	1	0	0	1	0	hsa-miR-514a-3p	0.003	0.0215	0.1419	-0.11	-0.16	N/A
FAM184A	ENST00000338891.7	family with sequence similarity 184, member A	167	1	0	0	1	0	hsa-miR-514a-3p	0.0035	0.0252	0.1653	-0.11	-0.11	N/A
GCC2	ENST00000309863.6	GRIP and coiled-coil domain containing 2	5	1	0	0	1	0	hsa-miR-514a-3p	0.0038	0.0276	0.1765	-0.11	-0.11	N/A
ZNF560	ENST00000301480.4	zinc finger protein 560	15	1	1	0	0	0	hsa-miR-514a-3p	0.0227	0.1382	0.4468	-0.11	-0.17	N/A
GJB2	ENST00000382848.4	gap junction protein, beta 2, 26kDa	50	1	0	0	1	2	hsa-miR-514a-3p	0.0073	0.0529	0.3385	-0.11	-0.11	N/A
MAPK13	ENST00000373766.5	mitogen-activated protein kinase 13	499	2	0	1	1	1	hsa-miR-514a-3p	0.0191	0.1326	0.6838	-0.11	-0.11	N/A
ANKRD49	ENST00000544253.1	ankyrin repeat domain 49	32	1	0	0	1	1	hsa-miR-514a-3p	0.0101	0.0736	0.4797	-0.11	-0.14	N/A
PKIA	ENST00000396418.2	protein kinase (cAMP-dependent, catalytic) inhibitor alpha	542	1	0	0	1	0	hsa-miR-514a-3p	0.0054	0.0385	0.2289	-0.11	-0.11	N/A
USP48	ENST00000400301.1	ubiquitin specific peptidase 48	3036	1	0	0	1	0	hsa-miR-514a-3p	0.0066	0.0479	0.3186	-0.11	-0.11	N/A
LDHAL6A	ENST00000280706.2	lactate dehydrogenase A-like 6A	5	1	0	0	1	0	hsa-miR-514a-3p	0.0039	0.028	0.1806	-0.11	-0.11	N/A
CYSLTR1	ENST00000373304.3	cysteinyl leukotriene receptor 1	5	1	0	0	1	0	hsa-miR-514a-3p	0.0053	0.0386	0.26	-0.11	-0.11	N/A
SLCO5A1	ENST00000260126.4	solute carrier organic anion transporter family, member 5A1	9	1	0	1	0	0	hsa-miR-514a-3p	0.027	0.1807	0.8474	-0.11	-0.11	N/A
IMPG1	ENST00000369963.3	interphotoreceptor matrix proteoglycan 1	5	1	0	0	1	0	hsa-miR-514a-3p	0.0048	0.0349	0.2264	-0.11	-0.11	N/A
NEUROG2	ENST00000313341.3	neurogenin 2	5	2	0	0	2	0	hsa-miR-514a-3p	0.0088	0.0636	0.39	-0.11	-0.11	N/A
PAPD4	ENST00000453514.1	PAP associated domain containing 4	434	2	0	0	2	0	hsa-miR-514a-3p	0.0088	0.0635	0.4017	-0.11	-0.11	N/A
PGD	ENST00000270776.8	phosphogluconate dehydrogenase	2008	1	0	0	1	0	hsa-miR-514a-3p	0.0032	0.0231	0.1499	-0.11	-0.11	N/A
FAR1	ENST00000354817.3	fatty acyl CoA reductase 1	814	1	0	0	1	2	hsa-miR-514a-3p	0.0142	0.1027	0.661	-0.11	-0.11	N/A
RAD18	ENST00000264926.2	RAD18 homolog (S. cerevisiae)	211	3	0	1	2	1	hsa-miR-514a-3p	0.0082	0.0588	0.3653	-0.11	-0.19	N/A
FITM2	ENST00000396825.3	fat storage-inducing transmembrane protein 2	215	1	0	1	0	0	hsa-miR-514a-3p	0.03	0.1817	0.6174	-0.11	-0.15	N/A
ZNF304	ENST00000391705.3	zinc finger protein 304	194	1	0	1	0	1	hsa-miR-514a-3p	0.017	0.1167	0.579	-0.11	-0.11	N/A
TMTC2	ENST00000321196.3	transmembrane and tetratricopeptide repeat containing 2	173	1	0	1	0	0	hsa-miR-514a-3p	0.0242	0.167	0.8668	-0.11	-0.11	N/A
SIRT7	ENST00000328666.6	sirtuin 7	8	1	0	1	0	0	hsa-miR-514a-3p	0.0069	0.0491	0.2873	-0.11	-0.11	N/A
CRK	ENST00000398970.5	v-crk avian sarcoma virus CT10 oncogene homolog	1841	1	0	0	1	0	hsa-miR-514a-3p	0.0052	0.0372	0.2354	-0.11	-0.11	N/A
GMEB1	ENST00000373816.1	glucocorticoid modulatory element binding protein 1	154	2	0	1	1	2	hsa-miR-514a-3p	0.0339	0.227	1.0813	-0.11	-0.11	N/A
ZNF142	ENST00000449707.1	zinc finger protein 142	252	1	0	1	0	0	hsa-miR-514a-3p	0.0129	0.0799	0.2799	-0.11	-0.28	N/A
ERO1LB	ENST00000354619.5	ERO1-like beta (S. cerevisiae)	478	2	0	0	2	0	hsa-miR-514a-3p	0.0094	0.0674	0.4162	-0.11	-0.11	N/A
YOD1	ENST00000315927.4	YOD1 deubiquitinase	55	4	0	2	2	0	hsa-miR-514a-3p	0.0221	0.1409	0.5634	-0.11	-0.3	N/A
SKA3	ENST00000314759.5	spindle and kinetochore associated complex subunit 3	199	1	0	0	1	2	hsa-miR-514a-3p	0.0089	0.0646	0.4178	-0.11	-0.12	N/A
ANKRD20A3	ENST00000254835.2	ankyrin repeat domain 20 family, member A3	5	1	0	0	1	0	hsa-miR-514a-3p	0.0114	0.0813	0.4858	-0.1	-0.1	N/A
CCDC144A	ENST00000443444.2	coiled-coil domain containing 144A	5	1	0	0	1	2	hsa-miR-514a-3p	0.0272	0.1872	0.9591	-0.1	-0.1	N/A
CCL5	ENST00000293272.3	chemokine (C-C motif) ligand 5	5	1	0	0	1	0	hsa-miR-514a-3p	0.0021	0.015	0.101	-0.1	-0.1	N/A
USP33	ENST00000370794.3	ubiquitin specific peptidase 33	287	1	0	0	1	0	hsa-miR-514a-3p	0.0079	0.058	0.3923	-0.1	-0.1	N/A
GPALPP1	ENST00000361121.2	GPALPP motifs containing 1	845	1	0	1	0	0	hsa-miR-514a-3p	0.0096	0.0679	0.3938	-0.1	-0.11	N/A
ST6GALNAC3	ENST00000328299.3	ST6 (alpha-N-acetyl-neuraminyl-2,3-beta-galactosyl-1,3)-N-acetylgalactosaminide alpha-2,6-sialyltransferase 3	41	2	0	0	2	0	hsa-miR-514a-3p	0.0236	0.1646	0.8789	-0.1	-0.11	N/A
TMTC1	ENST00000256062.5	transmembrane and tetratricopeptide repeat containing 1	379	3	0	1	2	1	hsa-miR-514a-3p	0.0293	0.1915	0.8289	-0.1	-0.12	N/A
ZNF449	ENST00000339249.4	zinc finger protein 449	345	1	0	0	1	0	hsa-miR-514a-3p	0.0062	0.0454	0.3069	-0.1	-0.11	N/A
ZNF300	ENST00000427179.1	zinc finger protein 300	107	1	0	0	1	2	hsa-miR-514a-3p	0.0115	0.082	0.4867	-0.1	-0.1	N/A
CYFIP2	ENST00000318218.6	cytoplasmic FMR1 interacting protein 2	303	3	0	0	3	1	hsa-miR-514a-3p	0.0252	0.179	1.0342	-0.1	-0.1	N/A
RP2	ENST00000218340.3	retinitis pigmentosa 2 (X-linked recessive)	441	1	0	1	0	0	hsa-miR-514a-3p	0.0076	0.0536	0.305	-0.1	-0.1	N/A
DLX1	ENST00000341900.6	distal-less homeobox 1	312	1	0	0	1	0	hsa-miR-514a-3p	0.0034	0.0248	0.1584	-0.1	-0.1	N/A
ANKLE2	ENST00000539605.1	ankyrin repeat and LEM domain containing 2	504	1	0	0	1	0	hsa-miR-514a-3p	0.0042	0.0304	0.1968	-0.1	-0.1	N/A
HTR2C	ENST00000371950.3	5-hydroxytryptamine (serotonin) receptor 2C, G protein-coupled	5	1	0	0	1	0	hsa-miR-514a-3p	0.0055	0.0397	0.2519	-0.1	-0.1	N/A
SNX1	ENST00000353874.4	sorting nexin 1	1296	1	1	0	0	1	hsa-miR-514a-3p	0.0217	0.1441	0.6491	-0.1	-0.15	N/A
CD274	ENST00000381573.4	CD274 molecule	351	1	0	1	0	2	hsa-miR-514a-3p	0.0116	0.0836	0.5243	-0.1	-0.11	N/A
CASP3	ENST00000393585.2	caspase 3, apoptosis-related cysteine peptidase	43	1	0	0	1	1	hsa-miR-514a-3p	0.0084	0.0609	0.3876	-0.1	-0.1	N/A
BEST4	ENST00000372207.3	bestrophin 4	29	1	0	0	1	0	hsa-miR-514a-3p	0.0019	0.0136	0.0923	-0.1	-0.1	N/A
SHOX	ENST00000381578.1	short stature homeobox	5	1	0	0	1	0	hsa-miR-514a-3p	0.0035	0.0253	0.1652	-0.1	-0.1	N/A
MINA	ENST00000333396.7	MYC induced nuclear antigen	209	2	0	1	1	0	hsa-miR-514a-3p	0.0241	0.1527	0.6452	-0.1	-0.17	N/A
PPM1L	ENST00000498165.1	protein phosphatase, Mg2+/Mn2+ dependent, 1L	59	1	0	1	0	1	hsa-miR-514a-3p	0.0237	0.1616	0.8028	-0.1	-0.17	N/A
SFXN1	ENST00000321442.5	sideroflexin 1	1018	1	0	0	1	0	hsa-miR-514a-3p	0.0111	0.0763	0.3827	-0.1	-0.13	N/A
ZNF326	ENST00000370447.3	zinc finger protein 326	162	2	1	0	1	1	hsa-miR-514a-3p	0.0162	0.0965	0.2991	-0.1	-0.3	N/A
C10orf91	ENST00000392630.3	chromosome 10 open reading frame 91	5	1	0	0	1	0	hsa-miR-514a-3p	0.0023	0.017	0.1212	-0.1	-0.1	N/A
ANKRD20A4	ENST00000357336.3	ankyrin repeat domain 20 family, member A4	5	1	0	0	1	0	hsa-miR-514a-3p	0.0108	0.077	0.4675	-0.1	-0.1	N/A
CTD-2228K2.5	ENST00000342584.3	Uncharacterized protein	199	1	0	0	1	1	hsa-miR-514a-3p	0.0032	0.0229	0.1473	-0.1	-0.2	N/A
ZNF705B	ENST00000443676.1	zinc finger protein 705B	5	2	0	0	2	1	hsa-miR-514a-3p	0.0102	0.0734	0.4592	-0.1	-0.1	N/A
ZNF99	ENST00000596209.1	zinc finger protein 99	0	2	1	1	0	0	hsa-miR-514a-3p	0.0656	0.4184	1.5733	-0.1	-0.1	N/A
AEN	ENST00000332810.3	apoptosis enhancing nuclease	610	2	0	1	1	0	hsa-miR-514a-3p	0.0076	0.0551	0.3464	-0.1	-0.1	N/A
SH3RF2	ENST00000511217.1	SH3 domain containing ring finger 2	53	1	0	0	1	0	hsa-miR-514a-3p	0.0088	0.0614	0.3278	-0.1	-0.1	N/A
TAL1	ENST00000371884.2	T-cell acute lymphocytic leukemia 1	5	1	0	1	0	0	hsa-miR-514a-3p	0.0213	0.14	0.5753	-0.1	-0.1	N/A
ANO6	ENST00000320560.8	anoctamin 6	2262	1	0	0	1	1	hsa-miR-514a-3p	0.0054	0.0397	0.2732	-0.1	-0.1	N/A
SPRTN	ENST00000391858.4	SprT-like N-terminal domain	1128	1	0	0	1	0	hsa-miR-514a-3p	0.0065	0.0469	0.3109	-0.1	-0.1	N/A
GCH1	ENST00000491895.2	GTP cyclohydrolase 1	502	1	0	1	0	0	hsa-miR-514a-3p	0.0149	0.1009	0.4653	-0.1	-0.11	N/A
RSRC2	ENST00000331738.7	arginine/serine-rich coiled-coil 2	320	1	0	0	1	0	hsa-miR-514a-3p	0.0058	0.0418	0.2522	-0.1	-0.15	N/A
MTIF2	ENST00000403721.1	mitochondrial translational initiation factor 2	21	1	0	0	1	0	hsa-miR-514a-3p	0.0102	0.0732	0.4407	-0.1	-0.15	N/A
MMD	ENST00000262065.3	monocyte to macrophage differentiation-associated	558	1	0	0	1	0	hsa-miR-514a-3p	0.0027	0.0197	0.1293	-0.1	-0.1	N/A
GFRA1	ENST00000439649.3	GDNF family receptor alpha 1	69	1	1	0	0	0	hsa-miR-514a-3p	0.0116	0.0779	0.3476	-0.1	-0.23	N/A
TCF19	ENST00000376257.3	transcription factor 19	881	1	0	0	1	0	hsa-miR-514a-3p	0.0068	0.0483	0.2698	-0.1	-0.11	N/A
MEF2D	ENST00000464356.2	myocyte enhancer factor 2D	759	1	0	0	1	0	hsa-miR-514a-3p	0.0028	0.0203	0.1322	-0.1	-0.11	N/A
PAX6	ENST00000419022.1	paired box 6	191	1	0	0	1	1	hsa-miR-514a-3p	0.0036	0.0265	0.1757	-0.1	-0.1	N/A
TDP1	ENST00000393452.3	tyrosyl-DNA phosphodiesterase 1	1031	1	0	0	1	0	hsa-miR-514a-3p	0.0035	0.0256	0.1639	-0.1	-0.1	N/A
LIFR	ENST00000263409.4	leukemia inhibitory factor receptor alpha	44	2	0	1	1	2	hsa-miR-514a-3p	0.0302	0.1867	0.7194	-0.1	-0.2	N/A
PRKAA1	ENST00000397128.2	protein kinase, AMP-activated, alpha 1 catalytic subunit	1415	1	0	1	0	0	hsa-miR-514a-3p	0.0097	0.0686	0.3883	-0.1	-0.11	N/A
CHURC1-FNTB	ENST00000549987.1	CHURC1-FNTB readthrough	13	2	0	0	2	0	hsa-miR-514a-3p	0.0046	0.0336	0.217	-0.1	-0.17	N/A
LUM	ENST00000266718.4	lumican	3142	1	0	0	1	1	hsa-miR-514a-3p	0.007	0.0506	0.3299	-0.1	-0.12	N/A
RP11-332O19.5	ENST00000441178.2	rcRPE protein	5	1	0	0	1	1	hsa-miR-514a-3p	0.0087	0.0622	0.3726	-0.1	-0.1	N/A
ZNF70	ENST00000341976.3	zinc finger protein 70	99	3	0	1	2	0	hsa-miR-514a-3p	0.0131	0.0932	0.5438	-0.1	-0.19	N/A
PAQR9	ENST00000340634.3	progestin and adipoQ receptor family member IX	233	1	0	0	1	0	hsa-miR-514a-3p	0.0033	0.0242	0.1614	-0.1	-0.1	N/A
HRH3	ENST00000340177.5	histamine receptor H3	5	1	0	1	0	0	hsa-miR-514a-3p	0.022	0.1427	0.561	-0.1	-0.1	N/A
ZDHHC15	ENST00000373367.3	zinc finger, DHHC-type containing 15	5	1	0	0	1	0	hsa-miR-514a-3p	0.0074	0.0534	0.3303	-0.1	-0.1	N/A
SEPSECS	ENST00000302922.3	Sep (O-phosphoserine) tRNA:Sec (selenocysteine) tRNA synthase	279	1	0	1	0	1	hsa-miR-514a-3p	0.0104	0.0747	0.4624	-0.1	-0.13	N/A
TXNRD3NB	ENST00000383572.2	thioredoxin reductase 3 neighbor	10	2	0	2	0	3	hsa-miR-514a-3p	0.0195	0.13	0.5922	-0.1	-0.2	N/A
ZNF708	ENST00000356929.3	zinc finger protein 708	16	4	1	0	3	1	hsa-miR-514a-3p	0.0211	0.1459	0.7524	-0.1	-0.16	N/A
RBCK1	ENST00000356286.5	RanBP-type and C3HC4-type zinc finger containing 1	2123	2	0	1	1	0	hsa-miR-514a-3p	0.0079	0.0558	0.3195	-0.1	-0.17	N/A
SCN3A	ENST00000360093.3	sodium channel, voltage-gated, type III, alpha subunit	5	1	0	1	0	2	hsa-miR-514a-3p	0.035	0.2343	1.1263	-0.1	-0.1	N/A
TTPAL	ENST00000372906.2	tocopherol (alpha) transfer protein-like	265	1	1	0	0	0	hsa-miR-514a-3p	0.0218	0.1359	0.5504	-0.1	-0.34	N/A
PPP3CB	ENST00000360663.5	protein phosphatase 3, catalytic subunit, beta isozyme	105	1	0	0	1	0	hsa-miR-514a-3p	0.0055	0.0397	0.2416	-0.1	-0.1	N/A
FNDC3B	ENST00000336824.4	fibronectin type III domain containing 3B	509	2	0	0	2	0	hsa-miR-514a-3p	0.0122	0.0876	0.5306	-0.1	-0.2	N/A
JAG1	ENST00000254958.5	jagged 1	421	1	0	0	1	0	hsa-miR-514a-3p	0.0093	0.0672	0.4214	-0.1	-0.1	N/A
TAOK3	ENST00000419821.2	TAO kinase 3	8	1	0	1	0	0	hsa-miR-514a-3p	0.0179	0.1187	0.4988	-0.1	-0.1	N/A
CD83	ENST00000379153.3	CD83 molecule	414	1	0	0	1	0	hsa-miR-514a-3p	0.0035	0.0253	0.1608	-0.1	-0.1	N/A
ZBTB49	ENST00000337872.4	zinc finger and BTB domain containing 49	103	1	0	1	0	0	hsa-miR-514a-3p	0.0097	0.0679	0.3658	-0.1	-0.1	N/A
MSTN	ENST00000260950.4	myostatin	6	1	0	0	1	0	hsa-miR-514a-3p	0.0075	0.0528	0.2972	-0.1	-0.1	N/A
RBM27	ENST00000265271.5	RNA binding motif protein 27	130	2	1	0	1	0	hsa-miR-514a-3p	0.0204	0.1317	0.5365	-0.1	-0.14	N/A
DHTKD1	ENST00000263035.4	dehydrogenase E1 and transketolase domain containing 1	621	1	0	1	0	1	hsa-miR-514a-3p	0.0144	0.0982	0.4906	-0.1	-0.14	N/A
PEPD	ENST00000244137.7	peptidase D	725	1	0	0	1	0	hsa-miR-514a-3p	0.0019	0.0142	0.0951	-0.1	-0.12	N/A
MEIS2	ENST00000397624.3	Meis homeobox 2	63	2	0	0	2	1	hsa-miR-514a-3p	0.0061	0.0447	0.297	-0.1	-0.1	N/A
MCU	ENST00000373053.3	mitochondrial calcium uniporter	2421	1	0	0	1	0	hsa-miR-514a-3p	0.0036	0.026	0.1743	-0.1	-0.1	N/A
RP11-366L20.2	ENST00000356215.2	Uncharacterized protein	5	2	0	0	2	1	hsa-miR-514a-3p	0.0105	0.0757	0.487	-0.1	-0.1	N/A
SNIP1	ENST00000296215.6	Smad nuclear interacting protein 1	355	2	2	0	0	0	hsa-miR-514a-3p	0.0163	0.0946	0.2782	-0.1	-0.29	N/A
DST	ENST00000312431.6	dystonin	439	2	0	0	2	6	hsa-miR-514a-3p	0.0358	0.2576	1.6064	-0.1	-0.1	N/A
CLRN1	ENST00000327047.1	clarin 1	5	1	0	1	0	0	hsa-miR-514a-3p	0.0053	0.0387	0.2497	-0.1	-0.1	N/A
SIRT1	ENST00000212015.6	sirtuin 1	220	1	0	0	1	0	hsa-miR-514a-3p	0.0026	0.0191	0.1319	-0.1	-0.1	N/A
SUV39H2	ENST00000313519.5	suppressor of variegation 3-9 homolog 2 (Drosophila)	54	1	0	1	0	1	hsa-miR-514a-3p	0.0139	0.0903	0.3747	-0.1	-0.23	N/A
NABP1	ENST00000410026.2	nucleic acid binding protein 1	938	1	0	0	1	4	hsa-miR-514a-3p	0.0081	0.0582	0.372	-0.1	-0.15	N/A
C4orf46	ENST00000508457.1	chromosome 4 open reading frame 46	128	1	0	1	0	0	hsa-miR-514a-3p	0.0048	0.0342	0.1966	-0.1	-0.13	N/A
HIST1H2BD	ENST00000289316.2	histone cluster 1, H2bd	236	1	1	0	0	0	hsa-miR-514a-3p	0.0119	0.0737	0.249	-0.1	-0.26	N/A
OGN	ENST00000262551.4	osteoglycin	5	1	0	0	1	0	hsa-miR-514a-3p	0.0058	0.0414	0.242	-0.1	-0.1	N/A
NPTX1	ENST00000306773.4	neuronal pentraxin I	1876	2	0	1	1	0	hsa-miR-514a-3p	0.024	0.1624	0.7752	-0.1	-0.1	N/A
MRPL4	ENST00000590669.1	mitochondrial ribosomal protein L4	3854	1	0	0	1	0	hsa-miR-514a-3p	0.0033	0.0242	0.1561	-0.1	-0.1	N/A
FAM149A	ENST00000227065.4	family with sequence similarity 149, member A	7	1	0	0	1	0	hsa-miR-514a-3p	0.0071	0.0511	0.322	-0.1	-0.13	N/A
NAA40	ENST00000377793.4	N(alpha)-acetyltransferase 40, NatD catalytic subunit	217	1	0	1	0	0	hsa-miR-514a-3p	0.0026	0.0186	0.1189	-0.1	-0.15	N/A
SRGAP1	ENST00000355086.3	SLIT-ROBO Rho GTPase activating protein 1	64	2	0	2	0	0	hsa-miR-514a-3p	0.0346	0.2199	0.8168	-0.1	-0.15	N/A
PRDM1	ENST00000369089.3	PR domain containing 1, with ZNF domain	48	2	0	0	2	0	hsa-miR-514a-3p	0.0094	0.0674	0.3964	-0.1	-0.12	N/A
AKR1C2	ENST00000380753.4	aldo-keto reductase family 1, member C2	5	1	0	1	0	0	hsa-miR-514a-3p	0.0131	0.0897	0.4256	-0.1	-0.1	N/A
FRMPD2	ENST00000474573.1	FERM and PDZ domain containing 2	5	1	0	0	1	0	hsa-miR-514a-3p	0.0034	0.0252	0.1711	-0.1	-0.1	N/A
CYTH1	ENST00000585509.1	cytohesin 1	553	1	0	0	1	0	hsa-miR-514a-3p	0.0031	0.023	0.1571	-0.1	-0.1	N/A
TP53INP2	ENST00000374810.3	tumor protein p53 inducible nuclear protein 2	12	1	0	1	0	0	hsa-miR-514a-3p	0.0106	0.0736	0.3699	-0.1	-0.1	N/A
ZNF705D	ENST00000400085.3	zinc finger protein 705D	5	2	0	0	2	1	hsa-miR-514a-3p	0.0101	0.0725	0.454	-0.1	-0.1	N/A
STON1	ENST00000309835.3	stonin 1	254	1	0	0	1	1	hsa-miR-514a-3p	0.0074	0.0537	0.3528	-0.1	-0.1	N/A
PARPBP	ENST00000378128.3	PARP1 binding protein	456	1	0	0	1	0	hsa-miR-514a-3p	0.0042	0.0306	0.1889	-0.1	-0.1	N/A
GMPS	ENST00000496455.2	guanine monphosphate synthase	867	3	0	2	1	0	hsa-miR-514a-3p	0.0366	0.2367	1.0091	-0.1	-0.2	N/A
DCP2	ENST00000389063.2	decapping mRNA 2	155	5	0	0	5	1	hsa-miR-514a-3p	0.0192	0.1383	0.874	-0.1	-0.15	N/A
LBH	ENST00000406087.1	limb bud and heart development	1956	1	0	0	1	0	hsa-miR-514a-3p	0.007	0.0495	0.2779	-0.1	-0.1	N/A
SEMA6D	ENST00000355997.3	sema domain, transmembrane domain (TM), and cytoplasmic domain, (semaphorin) 6D	179	1	0	0	1	2	hsa-miR-514a-3p	0.0128	0.09	0.4896	-0.1	-0.1	N/A
GNG12	ENST00000370982.3	guanine nucleotide binding protein (G protein), gamma 12	1362	1	0	0	1	0	hsa-miR-514a-3p	0.005	0.0366	0.2411	-0.1	-0.1	N/A
SLC38A1	ENST00000398637.5	solute carrier family 38, member 1	1967	1	0	1	0	1	hsa-miR-514a-3p	0.0319	0.1958	0.7189	-0.1	-0.14	N/A
RAD51AP1	ENST00000352618.4	RAD51 associated protein 1	57	1	0	0	1	1	hsa-miR-514a-3p	0.0045	0.0322	0.2046	-0.1	-0.14	N/A
SFR1	ENST00000369729.3	SWI5-dependent recombination repair 1	56	1	0	0	1	0	hsa-miR-514a-3p	0.002	0.0146	0.098	-0.1	-0.12	N/A
SMAD5	ENST00000545279.1	SMAD family member 5	225	2	0	0	2	2	hsa-miR-514a-3p	0.0246	0.1752	1.0379	-0.1	-0.15	N/A
LRRC16A	ENST00000329474.6	leucine rich repeat containing 16A	718	1	1	0	0	0	hsa-miR-514a-3p	0.0181	0.1199	0.5018	-0.1	-0.1	N/A
SIX1	ENST00000247182.6	SIX homeobox 1	1264	2	0	0	2	0	hsa-miR-514a-3p	0.0032	0.0232	0.1493	-0.1	-0.1	N/A
ZNF705A	ENST00000359286.4	zinc finger protein 705A	5	1	0	0	1	2	hsa-miR-514a-3p	0.0102	0.0736	0.4611	-0.1	-0.1	N/A
PPP1R26	ENST00000605286.1	protein phosphatase 1, regulatory subunit 26	7	1	0	0	1	0	hsa-miR-514a-3p	0.0027	0.0196	0.1287	-0.1	-0.1	N/A
MMACHC	ENST00000401061.4	methylmalonic aciduria (cobalamin deficiency) cblC type, with homocystinuria	128	1	0	1	0	0	hsa-miR-514a-3p	0.0143	0.0862	0.2709	-0.09	-0.24	N/A
AIMP1	ENST00000394701.4	aminoacyl tRNA synthetase complex-interacting multifunctional protein 1	740	1	1	0	0	0	hsa-miR-514a-3p	0.0052	0.0361	0.1819	-0.09	-0.31	N/A
ANKRD42	ENST00000393389.3	ankyrin repeat domain 42	224	2	0	0	2	0	hsa-miR-514a-3p	0.0081	0.0581	0.3606	-0.09	-0.1	N/A
HTR1F	ENST00000319595.4	5-hydroxytryptamine (serotonin) receptor 1F, G protein-coupled	5	1	0	0	1	0	hsa-miR-514a-3p	0.0077	0.0539	0.2962	-0.09	-0.09	N/A
KCNH8	ENST00000328405.2	potassium voltage-gated channel, subfamily H (eag-related), member 8	5	1	0	1	0	1	hsa-miR-514a-3p	0.0264	0.1753	0.773	-0.09	-0.09	N/A
KIAA1549	ENST00000440172.1	KIAA1549	508	3	1	2	0	3	hsa-miR-514a-3p	0.0797	0.5018	2.0109	-0.09	-0.28	N/A
GK5	ENST00000392993.2	glycerol kinase 5 (putative)	73	1	0	1	0	0	hsa-miR-514a-3p	0.0264	0.1749	0.7686	-0.09	-0.1	N/A
ST6GAL1	ENST00000169298.3	ST6 beta-galactosamide alpha-2,6-sialyltranferase 1	549	1	0	0	1	0	hsa-miR-514a-3p	0.0045	0.0322	0.1957	-0.09	-0.1	N/A
DLG3	ENST00000194900.4	discs, large homolog 3 (Drosophila)	185	1	0	0	1	0	hsa-miR-514a-3p	0.0057	0.041	0.2561	-0.09	-0.09	N/A
C1orf116	ENST00000359470.5	chromosome 1 open reading frame 116	17	1	0	1	0	1	hsa-miR-514a-3p	0.0295	0.199	0.9272	-0.09	-0.09	N/A
PKHD1	ENST00000371117.3	polycystic kidney and hepatic disease 1 (autosomal recessive)	5	2	0	1	1	0	hsa-miR-514a-3p	0.0348	0.2256	0.9568	-0.09	-0.09	N/A
GJA1	ENST00000282561.3	gap junction protein, alpha 1, 43kDa	1732	1	0	1	0	0	hsa-miR-514a-3p	0.0072	0.0513	0.3096	-0.09	-0.09	N/A
OLIG3	ENST00000367734.2	oligodendrocyte transcription factor 3	5	1	0	0	1	0	hsa-miR-514a-3p	0.0025	0.0186	0.1272	-0.09	-0.09	N/A
ANKRD10	ENST00000375758.5	ankyrin repeat domain 10	37	1	0	0	1	0	hsa-miR-514a-3p	0.0087	0.0613	0.3376	-0.09	-0.16	N/A
FAM84A	ENST00000295092.2	family with sequence similarity 84, member A	69	1	0	0	1	1	hsa-miR-514a-3p	0.0065	0.0468	0.2921	-0.09	-0.1	N/A
C2orf88	ENST00000340623.4	chromosome 2 open reading frame 88	156	1	0	0	1	2	hsa-miR-514a-3p	0.0081	0.0587	0.3863	-0.09	-0.1	N/A
SH3GL2	ENST00000380607.4	SH3-domain GRB2-like 2	125	1	0	0	1	0	hsa-miR-514a-3p	0.0085	0.0598	0.3364	-0.09	-0.09	N/A
CEP19	ENST00000409690.3	centrosomal protein 19kDa	5	1	0	0	1	0	hsa-miR-514a-3p	0.0041	0.0295	0.1835	-0.09	-0.09	N/A
SERPINB13	ENST00000344731.5	serpin peptidase inhibitor, clade B (ovalbumin), member 13	5	1	0	0	1	0	hsa-miR-514a-3p	0.0043	0.0313	0.206	-0.09	-0.09	N/A
ANO7	ENST00000274979.8	anoctamin 7	79	1	1	0	0	0	hsa-miR-514a-3p	0.0217	0.1204	0.314	-0.09	-0.23	N/A
C1orf43	ENST00000368521.5	chromosome 1 open reading frame 43	1718	1	0	0	1	0	hsa-miR-514a-3p	0.0027	0.0198	0.1299	-0.09	-0.09	N/A
ZNF83	ENST00000594682.2	zinc finger protein 83	78	1	0	0	1	1	hsa-miR-514a-3p	0.0045	0.0329	0.2204	-0.09	-0.11	N/A
ARFGEF2	ENST00000371917.4	ADP-ribosylation factor guanine nucleotide-exchange factor 2 (brefeldin A-inhibited)	111	1	0	0	1	1	hsa-miR-514a-3p	0.0117	0.0847	0.5443	-0.09	-0.1	N/A
ATP7A	ENST00000343533.5	ATPase, Cu++ transporting, alpha polypeptide	141	1	0	0	1	0	hsa-miR-514a-3p	0.0187	0.1326	0.7696	-0.09	-0.1	N/A
HBEGF	ENST00000230990.6	heparin-binding EGF-like growth factor	28	2	0	1	1	0	hsa-miR-514a-3p	0.0072	0.0489	0.2372	-0.09	-0.23	N/A
ZNF614	ENST00000270649.6	zinc finger protein 614	55	1	1	0	0	1	hsa-miR-514a-3p	0.0114	0.0748	0.3584	-0.09	-0.26	N/A
POU2AF1	ENST00000393067.3	POU class 2 associating factor 1	19	1	0	0	1	0	hsa-miR-514a-3p	0.0061	0.0434	0.2509	-0.09	-0.09	N/A
KIAA0408	ENST00000483725.3	KIAA0408	95	1	0	0	1	0	hsa-miR-514a-3p	0.0052	0.0379	0.2399	-0.09	-0.09	N/A
ZNF627	ENST00000588174.1	zinc finger protein 627	105	2	0	0	2	0	hsa-miR-514a-3p	0.0042	0.0307	0.2023	-0.09	-0.09	N/A
PRDM13	ENST00000369215.4	PR domain containing 13	17	1	0	0	1	0	hsa-miR-514a-3p	0.0052	0.0376	0.2303	-0.09	-0.09	N/A
CYS1	ENST00000381813.4	cystin 1	22	1	0	0	1	0	hsa-miR-514a-3p	0.0057	0.0405	0.2325	-0.09	-0.1	N/A
TMEM215	ENST00000342743.5	transmembrane protein 215	5	1	0	0	1	0	hsa-miR-514a-3p	0.0096	0.0692	0.4345	-0.09	-0.09	N/A
GORASP1	ENST00000319283.3	golgi reassembly stacking protein 1, 65kDa	102	1	0	1	0	1	hsa-miR-514a-3p	0.0175	0.1193	0.5852	-0.09	-0.09	N/A
MRE11A	ENST00000323929.3	MRE11 meiotic recombination 11 homolog A (S. cerevisiae)	199	2	2	0	0	1	hsa-miR-514a-3p	0.0296	0.1723	0.5533	-0.09	-0.31	N/A
HPS3	ENST00000296051.2	Hermansky-Pudlak syndrome 3	60	1	0	0	1	1	hsa-miR-514a-3p	0.0074	0.0531	0.3379	-0.09	-0.1	N/A
ADAM12	ENST00000368679.4	ADAM metallopeptidase domain 12	758	1	1	0	0	0	hsa-miR-514a-3p	0.0376	0.2399	0.9999	-0.09	-0.1	N/A
SYTL4	ENST00000372989.1	synaptotagmin-like 4	84	2	0	1	1	0	hsa-miR-514a-3p	0.0211	0.1439	0.698	-0.09	-0.22	N/A
BICD1	ENST00000548411.1	bicaudal D homolog 1 (Drosophila)	205	1	0	1	0	0	hsa-miR-514a-3p	0.0345	0.2087	0.6992	-0.09	-0.11	N/A
RP11-169F17.1	ENST00000581862.1	Protein LOC400655	5	1	0	0	1	0	hsa-miR-514a-3p	0.0101	0.0704	0.3586	-0.09	-0.09	N/A
C7orf71	ENST00000409974.3	chromosome 7 open reading frame 71	5	1	0	0	1	0	hsa-miR-514a-3p	0.0021	0.0152	0.1061	-0.09	-0.09	N/A
ZNF776	ENST00000317178.5	zinc finger protein 776	1447	1	0	0	1	1	hsa-miR-514a-3p	0.0086	0.0623	0.3951	-0.09	-0.09	N/A
LIN28A	ENST00000326279.6	lin-28 homolog A (C. elegans)	5	1	0	0	1	0	hsa-miR-514a-3p	0.0078	0.0562	0.362	-0.09	-0.09	N/A
ZNF394	ENST00000426306.2	zinc finger protein 394	77	1	1	0	0	1	hsa-miR-514a-3p	0.0212	0.1252	0.4765	-0.09	-0.37	N/A
PTPN2	ENST00000309660.5	protein tyrosine phosphatase, non-receptor type 2	60	1	0	0	1	0	hsa-miR-514a-3p	0.0035	0.0248	0.1462	-0.09	-0.14	N/A
HLA-DQA1	ENST00000343139.5	major histocompatibility complex, class II, DQ alpha 1	7	1	0	0	1	0	hsa-miR-514a-3p	0.0033	0.0236	0.1432	-0.09	-0.13	N/A
ZNF451	ENST00000370708.4	zinc finger protein 451	190	2	0	1	1	2	hsa-miR-514a-3p	0.0242	0.1681	0.8907	-0.09	-0.09	N/A
KCTD1	ENST00000579973.1	potassium channel tetramerization domain containing 1	33	1	0	0	1	0	hsa-miR-514a-3p	0.0029	0.0212	0.1382	-0.09	-0.15	N/A
SP8	ENST00000418710.2	Sp8 transcription factor	95	1	0	1	0	0	hsa-miR-514a-3p	0.0062	0.043	0.2226	-0.09	-0.14	N/A
FGF2	ENST00000264498.3	fibroblast growth factor 2 (basic)	123	2	0	0	2	1	hsa-miR-514a-3p	0.0082	0.0589	0.3677	-0.09	-0.12	N/A
GOLT1B	ENST00000540141.1	golgi transport 1B	848	1	1	0	0	0	hsa-miR-514a-3p	0.0113	0.07	0.2564	-0.09	-0.34	N/A
CEP57L1	ENST00000368968.2	centrosomal protein 57kDa-like 1	90	1	0	0	1	0	hsa-miR-514a-3p	0.0071	0.0495	0.2612	-0.09	-0.12	N/A
HS6ST3	ENST00000376705.2	heparan sulfate 6-O-sulfotransferase 3	598	1	1	0	0	1	hsa-miR-514a-3p	0.0387	0.2333	0.7638	-0.09	-0.09	N/A
ERG	ENST00000398905.1	v-ets avian erythroblastosis virus E26 oncogene homolog	184	1	0	0	1	0	hsa-miR-514a-3p	0.0031	0.0221	0.1435	-0.09	-0.09	N/A
RTKN2	ENST00000373789.3	rhotekin 2	192	1	1	0	0	0	hsa-miR-514a-3p	0.0248	0.1595	0.6066	-0.09	-0.09	N/A
KDR	ENST00000263923.4	kinase insert domain receptor (a type III receptor tyrosine kinase)	5	1	1	0	0	0	hsa-miR-514a-3p	0.0094	0.0666	0.3717	-0.09	-0.09	N/A
CHCHD5	ENST00000409719.1	coiled-coil-helix-coiled-coil-helix domain containing 5	1577	1	0	1	0	0	hsa-miR-514a-3p	0.0099	0.07	0.3931	-0.09	-0.09	N/A
FNDC7	ENST00000271311.2	fibronectin type III domain containing 7	5	1	0	0	1	0	hsa-miR-514a-3p	0.0076	0.0538	0.3168	-0.09	-0.09	N/A
RGS18	ENST00000367460.3	regulator of G-protein signaling 18	5	1	0	0	1	0	hsa-miR-514a-3p	0.003	0.0221	0.1429	-0.09	-0.09	N/A
ZNF487	ENST00000437590.2	zinc finger protein 487	20	1	0	0	1	1	hsa-miR-514a-3p	0.0076	0.0554	0.3687	-0.09	-0.09	N/A
GABRA1	ENST00000428797.2	gamma-aminobutyric acid (GABA) A receptor, alpha 1	5	1	0	0	1	0	hsa-miR-514a-3p	0.0071	0.0509	0.3022	-0.09	-0.09	N/A
LAMA2	ENST00000421865.2	laminin, alpha 2	5	1	0	0	1	0	hsa-miR-514a-3p	0.0073	0.0538	0.3791	-0.09	-0.09	N/A
MPI	ENST00000566377.1	mannose phosphate isomerase	1018	1	0	0	1	1	hsa-miR-514a-3p	0.0022	0.0159	0.1071	-0.09	-0.09	N/A
ZNF597	ENST00000301744.4	zinc finger protein 597	159	1	0	1	0	1	hsa-miR-514a-3p	0.0282	0.1794	0.7125	-0.09	-0.12	N/A
STXBP5	ENST00000367481.3	syntaxin binding protein 5 (tomosyn)	555	1	0	0	1	2	hsa-miR-514a-3p	0.0127	0.0905	0.5484	-0.09	-0.1	N/A
FUT11	ENST00000394790.1	fucosyltransferase 11 (alpha (1,3) fucosyltransferase)	622	1	0	0	1	1	hsa-miR-514a-3p	0.009	0.0652	0.4235	-0.09	-0.1	N/A
LSS	ENST00000397728.3	lanosterol synthase (2,3-oxidosqualene-lanosterol cyclase)	564	1	0	1	0	0	hsa-miR-514a-3p	0.0249	0.1593	0.6011	-0.09	-0.09	N/A
STXBP6	ENST00000396700.1	syntaxin binding protein 6 (amisyn)	40	3	1	1	1	0	hsa-miR-514a-3p	0.0194	0.1209	0.4408	-0.09	-0.32	N/A
TSPAN2	ENST00000369516.2	tetraspanin 2	43	1	0	0	1	1	hsa-miR-514a-3p	0.0046	0.0333	0.2104	-0.09	-0.15	N/A
MBLAC2	ENST00000316610.6	metallo-beta-lactamase domain containing 2	498	1	0	0	1	0	hsa-miR-514a-3p	0.0069	0.0495	0.2927	-0.09	-0.11	N/A
MST4	ENST00000394334.2	Serine/threonine-protein kinase MST4	47	1	0	0	1	0	hsa-miR-514a-3p	0.0075	0.0524	0.2873	-0.09	-0.11	N/A
NRP2	ENST00000360409.3	neuropilin 2	146	1	0	0	1	1	hsa-miR-514a-3p	0.0086	0.0623	0.3977	-0.09	-0.09	N/A
JAKMIP2	ENST00000507386.1	janus kinase and microtubule interacting protein 2	26	4	0	0	4	0	hsa-miR-514a-3p	0.0069	0.0498	0.3034	-0.09	-0.12	N/A
ICMT	ENST00000343813.5	isoprenylcysteine carboxyl methyltransferase	558	1	0	0	1	1	hsa-miR-514a-3p	0.0067	0.0479	0.2823	-0.09	-0.09	N/A
PRICKLE2	ENST00000295902.6	prickle homolog 2 (Drosophila)	20	2	0	1	1	0	hsa-miR-514a-3p	0.0243	0.1639	0.7815	-0.09	-0.09	N/A
AQPEP	ENST00000357872.4	Aminopeptidase Q	11	1	0	0	1	0	hsa-miR-514a-3p	0.0045	0.0325	0.2154	-0.09	-0.09	N/A
SLCO1A2	ENST00000307378.6	solute carrier organic anion transporter family, member 1A2	5	3	1	1	1	0	hsa-miR-514a-3p	0.0412	0.2647	1.0897	-0.09	-0.09	N/A
RPRD1A	ENST00000399022.4	regulation of nuclear pre-mRNA domain containing 1A	333	1	0	0	1	0	hsa-miR-514a-3p	0.0059	0.0419	0.2497	-0.09	-0.09	N/A
DNAJC9	ENST00000372950.4	DnaJ (Hsp40) homolog, subfamily C, member 9	175	1	0	0	1	0	hsa-miR-514a-3p	0.0043	0.031	0.1893	-0.09	-0.11	N/A
UBASH3B	ENST00000284273.5	ubiquitin associated and SH3 domain containing B	281	2	0	1	1	0	hsa-miR-514a-3p	0.016	0.1086	0.5079	-0.09	-0.09	N/A
ZNF562	ENST00000293648.4	zinc finger protein 562	130	2	0	0	2	0	hsa-miR-514a-3p	0.0077	0.0557	0.3612	-0.09	-0.09	N/A
MC2R	ENST00000327606.3	melanocortin 2 receptor (adrenocorticotropic hormone)	5	1	0	0	1	1	hsa-miR-514a-3p	0.0136	0.0947	0.495	-0.09	-0.09	N/A
PPP1R12A	ENST00000261207.5	protein phosphatase 1, regulatory subunit 12A	276	1	0	1	0	0	hsa-miR-514a-3p	0.0156	0.1053	0.4734	-0.09	-0.09	N/A
DHX57	ENST00000295373.6	DEAH (Asp-Glu-Ala-Asp/His) box polypeptide 57	140	1	0	1	0	0	hsa-miR-514a-3p	0.0103	0.0736	0.449	-0.09	-0.09	N/A
VASH2	ENST00000366968.4	vasohibin 2	70	1	0	0	1	1	hsa-miR-514a-3p	0.0106	0.0755	0.4339	-0.09	-0.09	N/A
ASF1B	ENST00000263382.3	anti-silencing function 1B histone chaperone	300	1	0	0	1	2	hsa-miR-514a-3p	0.004	0.0296	0.2054	-0.09	-0.09	N/A
AGPAT4	ENST00000366911.5	1-acylglycerol-3-phosphate O-acyltransferase 4	142	2	0	2	0	0	hsa-miR-514a-3p	0.0139	0.093	0.4232	-0.09	-0.16	N/A
BDP1	ENST00000380675.2	B double prime 1, subunit of RNA polymerase III transcription initiation factor IIIB	12	2	0	0	2	0	hsa-miR-514a-3p	0.0121	0.0852	0.4657	-0.09	-0.12	N/A
TRAPPC2	ENST00000453655.2	trafficking protein particle complex 2	589	1	0	0	1	0	hsa-miR-514a-3p	0.0082	0.0592	0.3659	-0.09	-0.09	N/A
CXorf24	ENST00000357412.1	chromosome X open reading frame 24	60	1	1	0	0	1	hsa-miR-514a-3p	0.0063	0.0413	0.1873	-0.09	-0.48	N/A
TRIM59	ENST00000309784.4	tripartite motif containing 59	10	1	0	0	1	0	hsa-miR-514a-3p	0.0076	0.0547	0.3514	-0.09	-0.09	N/A
HIST1H2BF	ENST00000359985.1	histone cluster 1, H2bf	16	1	0	0	1	0	hsa-miR-514a-3p	0.0033	0.0243	0.1615	-0.09	-0.09	N/A
KCNMB1	ENST00000274629.4	potassium large conductance calcium-activated channel, subfamily M, beta member 1	5	1	0	1	0	2	hsa-miR-514a-3p	0.0146	0.1029	0.5816	-0.09	-0.09	N/A
C3AR1	ENST00000307637.4	complement component 3a receptor 1	5	1	0	0	1	0	hsa-miR-514a-3p	0.0035	0.0254	0.1647	-0.09	-0.09	N/A
AMDHD1	ENST00000266736.2	amidohydrolase domain containing 1	16	1	0	0	1	0	hsa-miR-514a-3p	0.0016	0.0117	0.0788	-0.08	-0.11	N/A
PGM2	ENST00000381967.4	phosphoglucomutase 2	232	1	1	0	0	1	hsa-miR-514a-3p	0.0179	0.0938	0.2216	-0.08	-0.33	N/A
HOXC10	ENST00000303460.4	homeobox C10	152	1	0	1	0	0	hsa-miR-514a-3p	0.0094	0.067	0.4051	-0.08	-0.09	N/A
C6	ENST00000337836.5	complement component 6	10	1	0	1	0	1	hsa-miR-514a-3p	0.0103	0.0738	0.4532	-0.08	-0.11	N/A
ZNF385D	ENST00000281523.2	zinc finger protein 385D	5	1	0	0	1	0	hsa-miR-514a-3p	0.0059	0.0424	0.2634	-0.08	-0.08	N/A
PIK3R5	ENST00000447110.1	phosphoinositide-3-kinase, regulatory subunit 5	5	1	0	0	1	0	hsa-miR-514a-3p	0.0068	0.0482	0.2723	-0.08	-0.08	N/A
CREBZF	ENST00000398294.2	CREB/ATF bZIP transcription factor	1115	1	0	0	1	0	hsa-miR-514a-3p	0.0057	0.0413	0.2724	-0.08	-0.08	N/A
TSC22D2	ENST00000361875.3	TSC22 domain family, member 2	1062	1	0	0	1	3	hsa-miR-514a-3p	0.0066	0.0474	0.2781	-0.08	-0.08	N/A
NR2E1	ENST00000368986.4	nuclear receptor subfamily 2, group E, member 1	5	2	0	0	2	0	hsa-miR-514a-3p	0.0057	0.0413	0.2664	-0.08	-0.08	N/A
ARSB	ENST00000264914.4	arylsulfatase B	86	3	1	2	0	3	hsa-miR-514a-3p	0.0234	0.1393	0.4601	-0.08	-0.52	N/A
ANKRD33B	ENST00000296657.5	ankyrin repeat domain 33B	9	3	0	0	3	1	hsa-miR-514a-3p	0.0096	0.0684	0.4149	-0.08	-0.2	N/A
ELOVL4	ENST00000369816.4	ELOVL fatty acid elongase 4	129	1	0	0	1	0	hsa-miR-514a-3p	0.0049	0.0355	0.2243	-0.08	-0.09	N/A
SETDB2	ENST00000354234.4	SET domain, bifurcated 2	70	1	0	0	1	1	hsa-miR-514a-3p	0.0113	0.0817	0.5102	-0.08	-0.09	N/A
REEP3	ENST00000373758.4	receptor accessory protein 3	1095	1	0	0	1	1	hsa-miR-514a-3p	0.0066	0.0475	0.2917	-0.08	-0.1	N/A
THUMPD3	ENST00000345094.3	THUMP domain containing 3	445	1	0	1	0	4	hsa-miR-514a-3p	0.0106	0.0715	0.3297	-0.08	-0.16	N/A
SART3	ENST00000228284.3	squamous cell carcinoma antigen recognized by T cells 3	469	1	0	0	1	0	hsa-miR-514a-3p	0.0091	0.0651	0.4026	-0.08	-0.08	N/A
TAS2R4	ENST00000247881.2	taste receptor, type 2, member 4	9	1	0	0	1	1	hsa-miR-514a-3p	0.0066	0.0466	0.2649	-0.08	-0.19	N/A
AKAP10	ENST00000225737.6	A kinase (PRKA) anchor protein 10	700	1	0	1	0	0	hsa-miR-514a-3p	0.0104	0.0653	0.2291	-0.08	-0.23	N/A
TWIST1	ENST00000242261.5	twist basic helix-loop-helix transcription factor 1	190	1	1	0	0	0	hsa-miR-514a-3p	0.0124	0.075	0.2485	-0.08	-0.27	N/A
CLVS1	ENST00000518592.1	clavesin 1	5	1	0	0	1	1	hsa-miR-514a-3p	0.0077	0.0554	0.3357	-0.08	-0.08	N/A
CCDC62	ENST00000253079.6	coiled-coil domain containing 62	5	1	0	0	1	0	hsa-miR-514a-3p	0.0059	0.0422	0.2569	-0.08	-0.08	N/A
DMGDH	ENST00000380311.4	dimethylglycine dehydrogenase	17	3	0	0	3	1	hsa-miR-514a-3p	0.0029	0.0212	0.146	-0.08	-0.15	N/A
GPM6A	ENST00000280187.7	glycoprotein M6A	335	1	0	0	1	0	hsa-miR-514a-3p	0.0075	0.0532	0.3052	-0.08	-0.08	N/A
CD5L	ENST00000368174.4	CD5 molecule-like	5	1	0	0	1	0	hsa-miR-514a-3p	0.0024	0.0173	0.1153	-0.08	-0.08	N/A
CCBE1	ENST00000439986.4	collagen and calcium binding EGF domains 1	54	2	0	0	2	1	hsa-miR-514a-3p	0.0036	0.026	0.1653	-0.08	-0.11	N/A
APBB2	ENST00000295974.8	amyloid beta (A4) precursor protein-binding, family B, member 2	704	3	0	1	2	0	hsa-miR-514a-3p	0.011	0.0774	0.4398	-0.08	-0.14	N/A
ARL2BP	ENST00000219204.3	ADP-ribosylation factor-like 2 binding protein	450	1	0	0	1	0	hsa-miR-514a-3p	0.0052	0.0384	0.265	-0.08	-0.09	N/A
OAZ2	ENST00000560258.2	ornithine decarboxylase antizyme 2	2429	1	0	1	0	0	hsa-miR-514a-3p	0.0075	0.0478	0.1767	-0.08	-0.29	N/A
PLEKHA1	ENST00000538022.1	pleckstrin homology domain containing, family A (phosphoinositide binding specific) member 1	1172	1	0	0	1	0	hsa-miR-514a-3p	0.0064	0.0453	0.2548	-0.08	-0.09	N/A
GUCA1B	ENST00000230361.3	guanylate cyclase activator 1B (retina)	13	1	0	1	0	0	hsa-miR-514a-3p	0.0029	0.0207	0.1254	-0.08	-0.14	N/A
MYLK3	ENST00000394809.4	myosin light chain kinase 3	21	1	0	0	1	4	hsa-miR-514a-3p	0.012	0.0861	0.518	-0.08	-0.08	N/A
AKAP11	ENST00000025301.2	A kinase (PRKA) anchor protein 11	71	3	1	1	1	0	hsa-miR-514a-3p	0.0764	0.4208	1.2853	-0.08	-0.08	N/A
LIN52	ENST00000555028.1	lin-52 homolog (C. elegans)	116	1	0	0	1	0	hsa-miR-514a-3p	0.0076	0.0539	0.3137	-0.08	-0.08	N/A
SOX17	ENST00000297316.4	SRY (sex determining region Y)-box 17	65	1	0	0	1	0	hsa-miR-514a-3p	0.0021	0.015	0.101	-0.08	-0.08	N/A
FERMT1	ENST00000217289.4	fermitin family member 1	245	1	0	1	0	0	hsa-miR-514a-3p	0.0127	0.0885	0.4708	-0.08	-0.08	N/A
ZNF671	ENST00000317398.6	zinc finger protein 671	35	1	0	1	0	0	hsa-miR-514a-3p	0.0073	0.0519	0.2951	-0.08	-0.08	N/A
ZFAND5	ENST00000237937.3	zinc finger, AN1-type domain 5	2522	2	0	0	2	0	hsa-miR-514a-3p	0.0039	0.0279	0.1772	-0.08	-0.11	N/A
ARHGAP44	ENST00000262444.9	Rho GTPase activating protein 44	22	1	0	0	1	0	hsa-miR-514a-3p	0.003	0.0218	0.1424	-0.08	-0.11	N/A
NCBP1	ENST00000375147.3	nuclear cap binding protein subunit 1, 80kDa	746	1	0	0	1	1	hsa-miR-514a-3p	0.0028	0.0202	0.1358	-0.08	-0.17	N/A
SLC25A1	ENST00000215882.5	solute carrier family 25 (mitochondrial carrier; citrate transporter), member 1	443	1	0	0	1	0	hsa-miR-514a-3p	0.0014	0.01	0.0712	-0.08	-0.08	N/A
CLCA2	ENST00000370565.4	chloride channel accessory 2	5	1	0	1	0	0	hsa-miR-514a-3p	0.0123	0.086	0.4686	-0.08	-0.08	N/A
SLC2A10	ENST00000359271.2	solute carrier family 2 (facilitated glucose transporter), member 10	17	1	0	0	1	1	hsa-miR-514a-3p	0.0071	0.0512	0.3299	-0.08	-0.08	N/A
ADAMTS8	ENST00000257359.6	ADAM metallopeptidase with thrombospondin type 1 motif, 8	80	1	0	0	1	0	hsa-miR-514a-3p	0.0043	0.031	0.2045	-0.08	-0.08	N/A
LCORL	ENST00000326877.4	ligand dependent nuclear receptor corepressor-like	194	3	0	1	2	1	hsa-miR-514a-3p	0.02	0.1136	0.3514	-0.08	-0.29	N/A
FAM19A2	ENST00000416284.3	family with sequence similarity 19 (chemokine (C-C motif)-like), member A2	26	1	0	0	1	0	hsa-miR-514a-3p	0.004	0.0285	0.1802	-0.08	-0.08	N/A
LCA5L	ENST00000485895.2	Leber congenital amaurosis 5-like	11	1	0	0	1	1	hsa-miR-514a-3p	0.0025	0.018	0.1255	-0.08	-0.08	N/A
SEC23IP	ENST00000369075.3	SEC23 interacting protein	765	1	0	0	1	0	hsa-miR-514a-3p	0.0043	0.0307	0.1895	-0.08	-0.08	N/A
AQP9	ENST00000219919.4	aquaporin 9	5	1	0	0	1	0	hsa-miR-514a-3p	0.0048	0.0347	0.2187	-0.08	-0.08	N/A
TFAP2C	ENST00000201031.2	transcription factor AP-2 gamma (activating enhancer binding protein 2 gamma)	22	1	0	0	1	0	hsa-miR-514a-3p	0.0099	0.0688	0.3652	-0.08	-0.08	N/A
SLC16A12	ENST00000341233.4	solute carrier family 16, member 12	35	1	0	0	1	2	hsa-miR-514a-3p	0.0172	0.1231	0.7386	-0.08	-0.08	N/A
ZFP62	ENST00000512132.1	ZFP62 zinc finger protein	170	1	0	1	0	0	hsa-miR-514a-3p	0.0146	0.0987	0.4482	-0.08	-0.08	N/A
MIOS	ENST00000340080.4	missing oocyte, meiosis regulator, homolog (Drosophila)	77	2	0	1	1	0	hsa-miR-514a-3p	0.0188	0.1224	0.5168	-0.08	-0.13	N/A
PNRC1	ENST00000336032.3	proline-rich nuclear receptor coactivator 1	413	2	0	0	2	1	hsa-miR-514a-3p	0.0026	0.0189	0.1204	-0.08	-0.18	N/A
MRPL3	ENST00000264995.3	mitochondrial ribosomal protein L3	943	2	1	1	0	3	hsa-miR-514a-3p	0.0057	0.0405	0.2573	-0.08	-0.65	N/A
RAB3IP	ENST00000483530.2	RAB3A interacting protein	73	1	1	0	0	2	hsa-miR-514a-3p	0.0099	0.0694	0.3749	-0.08	-0.11	N/A
COL4A4	ENST00000396625.3	collagen, type IV, alpha 4	133	1	0	1	0	0	hsa-miR-514a-3p	0.0153	0.1025	0.4525	-0.08	-0.09	N/A
FBXL17	ENST00000359660.5	F-box and leucine-rich repeat protein 17	182	1	0	0	1	2	hsa-miR-514a-3p	0.0095	0.0689	0.4545	-0.08	-0.09	N/A
HAS2	ENST00000303924.4	hyaluronan synthase 2	398	1	0	0	1	0	hsa-miR-514a-3p	0.0109	0.074	0.3475	-0.08	-0.1	N/A
MAK16	ENST00000360128.6	MAK16 homolog (S. cerevisiae)	97	1	0	1	0	1	hsa-miR-514a-3p	0.0106	0.0734	0.3863	-0.08	-0.1	N/A
KIAA0232	ENST00000425103.1	KIAA0232	119	2	0	1	1	0	hsa-miR-514a-3p	0.0217	0.1473	0.6986	-0.08	-0.09	N/A
ACVR1C	ENST00000243349.8	activin A receptor, type IC	27	3	0	1	2	0	hsa-miR-514a-3p	0.0256	0.1771	0.9169	-0.08	-0.12	N/A
C18orf54	ENST00000300091.5	chromosome 18 open reading frame 54	183	3	0	0	3	0	hsa-miR-514a-3p	0.0104	0.0748	0.4627	-0.08	-0.1	N/A
NOMO3	ENST00000399336.4	NODAL modulator 3	5	1	0	0	1	0	hsa-miR-514a-3p	0.0034	0.0246	0.1639	-0.08	-0.08	N/A
ZBTB18	ENST00000358704.4	zinc finger and BTB domain containing 18	935	1	1	0	0	1	hsa-miR-514a-3p	0.006	0.0435	0.2973	-0.08	-0.08	N/A
MLKL	ENST00000306247.7	mixed lineage kinase domain-like	44	1	0	0	1	0	hsa-miR-514a-3p	0.0018	0.013	0.0884	-0.08	-0.08	N/A
ATXN3L	ENST00000380622.2	ataxin 3-like	5	1	0	0	1	0	hsa-miR-514a-3p	0.0027	0.0199	0.1349	-0.08	-0.08	N/A
IL18R1	ENST00000409599.1	interleukin 18 receptor 1	40	1	0	0	1	0	hsa-miR-514a-3p	0.003	0.022	0.1443	-0.08	-0.08	N/A
TMEM132D	ENST00000389441.4	transmembrane protein 132D	5	1	0	1	0	0	hsa-miR-514a-3p	0.0125	0.0872	0.4658	-0.08	-0.08	N/A
NOMO2	ENST00000330537.6	NODAL modulator 2	5	1	0	0	1	0	hsa-miR-514a-3p	0.0034	0.0246	0.1639	-0.08	-0.08	N/A
PCDHB12	ENST00000239450.2	protocadherin beta 12	5	1	0	0	1	0	hsa-miR-514a-3p	0.0046	0.0329	0.2078	-0.08	-0.08	N/A
PPP1R15B	ENST00000367188.4	protein phosphatase 1, regulatory subunit 15B	2154	1	0	1	0	0	hsa-miR-514a-3p	0.0284	0.1807	0.7028	-0.08	-0.09	N/A
FAM124B	ENST00000389874.3	family with sequence similarity 124B	5	1	0	0	1	0	hsa-miR-514a-3p	0.0038	0.0272	0.1714	-0.08	-0.08	N/A
BMP7	ENST00000395863.3	bone morphogenetic protein 7	83	1	0	1	0	0	hsa-miR-514a-3p	0.0098	0.068	0.3432	-0.08	-0.08	N/A
USP22	ENST00000261497.4	ubiquitin specific peptidase 22	2152	1	0	1	0	0	hsa-miR-514a-3p	0.0116	0.0806	0.4194	-0.08	-0.08	N/A
SPP1	ENST00000237623.7	secreted phosphoprotein 1	15	1	0	1	0	0	hsa-miR-514a-3p	0.003	0.0219	0.1381	-0.08	-0.25	N/A
CRIPT	ENST00000238892.3	cysteine-rich PDZ-binding protein	1213	1	0	0	1	2	hsa-miR-514a-3p	0.0031	0.0226	0.1471	-0.08	-0.14	N/A
ZNF655	ENST00000425063.1	zinc finger protein 655	709	2	0	0	2	0	hsa-miR-514a-3p	0.0052	0.0381	0.2616	-0.08	-0.08	N/A
RFXAP	ENST00000255476.2	regulatory factor X-associated protein	682	1	0	0	1	1	hsa-miR-514a-3p	0.0061	0.0443	0.2938	-0.08	-0.08	N/A
FAM198B	ENST00000585682.1	family with sequence similarity 198, member B	25	1	0	0	1	0	hsa-miR-514a-3p	0.0094	0.0676	0.4104	-0.08	-0.08	N/A
AC009365.3	ENST00000332558.4		5	1	0	1	0	0	hsa-miR-514a-3p	0.0013	0.0095	0.066	-0.08	-0.08	N/A
NOMO1	ENST00000287667.7	NODAL modulator 1	5	1	0	0	1	0	hsa-miR-514a-3p	0.0034	0.0246	0.1639	-0.08	-0.08	N/A
ZNF816	ENST00000357666.4	zinc finger protein 816	16	1	1	0	0	0	hsa-miR-514a-3p	0.03	0.1744	0.5117	-0.08	-0.29	N/A
GPR125	ENST00000334304.5	G protein-coupled receptor 125	1042	1	0	0	1	0	hsa-miR-514a-3p	0.0031	0.0222	0.1439	-0.08	-0.08	N/A
POLR3G	ENST00000504930.1	polymerase (RNA) III (DNA directed) polypeptide G (32kD)	67	1	0	0	1	0	hsa-miR-514a-3p	0.0043	0.0307	0.1897	-0.08	-0.08	N/A
PRDM4	ENST00000228437.5	PR domain containing 4	44	1	0	1	0	0	hsa-miR-514a-3p	0.0252	0.153	0.4873	-0.08	-0.11	N/A
AREL1	ENST00000356357.4	apoptosis resistant E3 ubiquitin protein ligase 1	28	1	0	0	1	0	hsa-miR-514a-3p	0.0082	0.0585	0.3475	-0.08	-0.09	N/A
FOXN2	ENST00000340553.3	forkhead box N2	441	3	0	0	3	0	hsa-miR-514a-3p	0.0095	0.0693	0.4611	-0.08	-0.08	N/A
SLC17A7	ENST00000221485.3	solute carrier family 17 (vesicular glutamate transporter), member 7	12	2	0	1	1	0	hsa-miR-514a-3p	0.0159	0.1108	0.5922	-0.08	-0.08	N/A
TMEM154	ENST00000304385.3	transmembrane protein 154	5	2	1	1	0	1	hsa-miR-514a-3p	0.0247	0.1732	0.9405	-0.08	-0.08	N/A
MYO5B	ENST00000285039.7	myosin VB	12	1	0	1	0	0	hsa-miR-514a-3p	0.011	0.0781	0.4489	-0.08	-0.08	N/A
PAQR8	ENST00000442253.2	progestin and adipoQ receptor family member VIII	484	1	1	0	0	0	hsa-miR-514a-3p	0.0091	0.0638	0.3408	-0.08	-0.08	N/A
DACH1	ENST00000305425.4	dachshund homolog 1 (Drosophila)	18	1	0	1	0	0	hsa-miR-514a-3p	0.0144	0.0995	0.5137	-0.08	-0.08	N/A
BLMH	ENST00000261714.6	bleomycin hydrolase	1511	1	0	0	1	0	hsa-miR-514a-3p	0.0037	0.0267	0.1735	-0.08	-0.08	N/A
GDNF	ENST00000326524.2	glial cell derived neurotrophic factor	7	1	0	1	0	0	hsa-miR-514a-3p	0.0022	0.016	0.1074	-0.08	-0.08	N/A
TAB2	ENST00000367456.1	TGF-beta activated kinase 1/MAP3K7 binding protein 2	1129	1	0	0	1	0	hsa-miR-514a-3p	0.0038	0.0271	0.1706	-0.08	-0.08	N/A
YIPF5	ENST00000274496.5	Yip1 domain family, member 5	594	2	0	0	2	0	hsa-miR-514a-3p	0.0051	0.037	0.2317	-0.08	-0.09	N/A
EIF5	ENST00000216554.3	eukaryotic translation initiation factor 5	970	1	0	1	0	1	hsa-miR-514a-3p	0.0195	0.13	0.6113	-0.08	-0.28	N/A
AMOTL1	ENST00000317837.9	angiomotin like 1	712	1	0	1	0	0	hsa-miR-514a-3p	0.028	0.1757	0.6416	-0.08	-0.09	N/A
HIST1H2BO	ENST00000303806.4	histone cluster 1, H2bo	7	1	1	0	0	0	hsa-miR-514a-3p	0.0025	0.0174	0.0958	-0.08	-0.25	N/A
PHLDB1	ENST00000361417.2	pleckstrin homology-like domain, family B, member 1	126	1	0	1	0	0	hsa-miR-514a-3p	0.0466	0.2514	0.6216	-0.08	-0.1	N/A
SGCD	ENST00000435422.3	sarcoglycan, delta (35kDa dystrophin-associated glycoprotein)	39	2	0	0	2	2	hsa-miR-514a-3p	0.0161	0.1159	0.7304	-0.08	-0.1	N/A
KCTD20	ENST00000373731.2	potassium channel tetramerization domain containing 20	88	2	0	1	1	0	hsa-miR-514a-3p	0.0243	0.1443	0.4749	-0.08	-0.15	N/A
FAM213A	ENST00000372187.5	family with sequence similarity 213, member A	482	1	0	0	1	0	hsa-miR-514a-3p	0.0022	0.0162	0.1071	-0.08	-0.09	N/A
NAA15	ENST00000296543.5	N(alpha)-acetyltransferase 15, NatA auxiliary subunit	546	1	0	0	1	0	hsa-miR-514a-3p	0.0076	0.0549	0.3387	-0.08	-0.08	N/A
STOX2	ENST00000308497.4	storkhead box 2	379	1	0	0	1	1	hsa-miR-514a-3p	0.0282	0.1943	1.0175	-0.08	-0.08	N/A
ZNF98	ENST00000357774.5	zinc finger protein 98	5	1	0	0	1	0	hsa-miR-514a-3p	0.0021	0.0152	0.1021	-0.08	-0.08	N/A
PEG10	ENST00000482108.1	paternally expressed 10	8778	1	0	0	1	3	hsa-miR-514a-3p	0.0162	0.1164	0.7128	-0.08	-0.08	N/A
PRKCI	ENST00000295797.4	protein kinase C, iota	103	1	0	0	1	0	hsa-miR-514a-3p	0.0042	0.0308	0.2053	-0.08	-0.08	N/A
ZNF605	ENST00000360187.4	zinc finger protein 605	147	1	0	0	1	0	hsa-miR-514a-3p	0.0132	0.0951	0.5856	-0.08	-0.08	N/A
POU2F1	ENST00000367866.2	POU class 2 homeobox 1	83	4	0	1	3	4	hsa-miR-514a-3p	0.0391	0.2739	1.5148	-0.08	-0.08	N/A
NPHP1	ENST00000316534.4	nephronophthisis 1 (juvenile)	26	2	0	0	2	0	hsa-miR-514a-3p	0.0021	0.015	0.0967	-0.08	-0.14	N/A
SBSPON	ENST00000297354.6	somatomedin B and thrombospondin, type 1 domain containing	8	1	0	0	1	0	hsa-miR-514a-3p	0.01	0.07	0.3891	-0.08	-0.13	N/A
PCF11	ENST00000298281.4	PCF11 cleavage and polyadenylation factor subunit	218	1	0	0	1	0	hsa-miR-514a-3p	0.0098	0.0677	0.3465	-0.08	-0.11	N/A
CLOCK	ENST00000309964.4	clock circadian regulator	86	2	1	1	0	0	hsa-miR-514a-3p	0.0165	0.1181	0.7088	-0.07	-0.09	N/A
GOLGA6L9	ENST00000300515.8	golgin A6 family-like 9	5	1	0	0	1	0	hsa-miR-514a-3p	0.0044	0.0318	0.1951	-0.07	-0.07	N/A
C10orf40	ENST00000521074.1	chromosome 10 open reading frame 40	5	1	0	0	1	0	hsa-miR-514a-3p	0.0057	0.0412	0.2521	-0.07	-0.07	N/A
IL7	ENST00000263851.4	interleukin 7	5	1	0	0	1	0	hsa-miR-514a-3p	0.0043	0.0316	0.2121	-0.07	-0.07	N/A
C18orf63	ENST00000579455.1	chromosome 18 open reading frame 63	5	1	0	0	1	0	hsa-miR-514a-3p	0.0061	0.0441	0.2849	-0.07	-0.07	N/A
MAGT1	ENST00000358075.6	magnesium transporter 1	937	1	0	0	1	0	hsa-miR-514a-3p	0.0045	0.0331	0.2304	-0.07	-0.08	N/A
NUDCD3	ENST00000355451.7	NudC domain containing 3	659	1	1	0	0	1	hsa-miR-514a-3p	0.01	0.0701	0.3854	-0.07	-0.07	N/A
ARL5A	ENST00000295087.8	ADP-ribosylation factor-like 5A	112	1	0	0	1	3	hsa-miR-514a-3p	0.0053	0.0385	0.2405	-0.07	-0.13	N/A
HMGN2	ENST00000361427.5	high mobility group nucleosomal binding domain 2	184	1	0	0	1	1	hsa-miR-514a-3p	0.0056	0.0409	0.2633	-0.07	-0.08	N/A
GMCL1	ENST00000282570.3	germ cell-less, spermatogenesis associated 1	360	2	0	0	2	1	hsa-miR-514a-3p	0.0107	0.0774	0.5044	-0.07	-0.08	N/A
MRPL35	ENST00000337109.4	mitochondrial ribosomal protein L35	860	1	0	0	1	0	hsa-miR-514a-3p	0.0053	0.0382	0.2482	-0.07	-0.09	N/A
LMBR1	ENST00000353442.5	limb development membrane protein 1	1435	1	0	1	0	1	hsa-miR-514a-3p	0.0132	0.0879	0.3815	-0.07	-0.1	N/A
NDFIP2	ENST00000218652.7	Nedd4 family interacting protein 2	1747	1	0	0	1	0	hsa-miR-514a-3p	0.0037	0.0269	0.1677	-0.07	-0.08	N/A
CHIC2	ENST00000263921.3	cysteine-rich hydrophobic domain 2	2509	1	0	1	0	1	hsa-miR-514a-3p	0.0028	0.0203	0.1322	-0.07	-0.3	N/A
GDI2	ENST00000380191.4	GDP dissociation inhibitor 2	664	1	0	0	1	1	hsa-miR-514a-3p	0.0077	0.0555	0.3472	-0.07	-0.09	N/A
ELMOD3	ENST00000315658.7	ELMO/CED-12 domain containing 3	31	1	1	0	0	0	hsa-miR-514a-3p	0.002	0.015	0.1052	-0.07	-0.07	N/A
CLDN16	ENST00000264734.2	claudin 16	25	1	0	0	1	1	hsa-miR-514a-3p	0.0124	0.0875	0.4889	-0.07	-0.07	N/A
ZNF571	ENST00000590751.1	zinc finger protein 571	10	1	0	0	1	0	hsa-miR-514a-3p	0.0075	0.0537	0.3298	-0.07	-0.07	N/A
AL138847.1	ENST00000593719.1	CDNA FLJ26506 fis, clone KDN07105; Uncharacterized protein	5	1	0	0	1	0	hsa-miR-514a-3p	0.0033	0.0243	0.1705	-0.07	-0.07	N/A
LMO3	ENST00000354662.1	LIM domain only 3 (rhombotin-like 2)	7	1	0	0	1	1	hsa-miR-514a-3p	0.0074	0.0534	0.3313	-0.07	-0.11	N/A
AC144568.2	ENST00000522481.3	Uncharacterized protein	5	1	0	0	1	0	hsa-miR-514a-3p	0.0016	0.0114	0.0785	-0.07	-0.07	N/A
PIK3C2G	ENST00000433979.1	phosphatidylinositol-4-phosphate 3-kinase, catalytic subunit type 2 gamma	5	1	0	0	1	0	hsa-miR-514a-3p	0.004	0.0291	0.1904	-0.07	-0.07	N/A
GALNT1	ENST00000269195.5	UDP-N-acetyl-alpha-D-galactosamine:polypeptide N-acetylgalactosaminyltransferase 1 (GalNAc-T1)	2466	2	0	1	1	2	hsa-miR-514a-3p	0.0082	0.0566	0.3035	-0.07	-0.3	N/A
KLRC3	ENST00000381903.2	killer cell lectin-like receptor subfamily C, member 3	25	1	0	0	1	0	hsa-miR-514a-3p	0.0041	0.0294	0.1904	-0.07	-0.09	N/A
DEDD	ENST00000368006.3	death effector domain containing	239	1	0	0	1	0	hsa-miR-514a-3p	0.0043	0.0306	0.1792	-0.07	-0.1	N/A
UQCRFS1	ENST00000304863.4	ubiquinol-cytochrome c reductase, Rieske iron-sulfur polypeptide 1	59	4	1	1	2	1	hsa-miR-514a-3p	0.0097	0.0668	0.3561	-0.07	-0.52	N/A
YTHDF3	ENST00000539294.1	YTH domain family, member 3	444	2	0	1	1	0	hsa-miR-514a-3p	0.0113	0.0777	0.4006	-0.07	-0.12	N/A
AP3D1	ENST00000355272.6	adaptor-related protein complex 3, delta 1 subunit	464	1	0	1	0	0	hsa-miR-514a-3p	0.0063	0.0425	0.1899	-0.07	-0.18	N/A
GALNTL6	ENST00000506823.1	UDP-N-acetyl-alpha-D-galactosamine:polypeptide N-acetylgalactosaminyltransferase-like 6	26	1	0	0	1	0	hsa-miR-514a-3p	0.0051	0.0371	0.2507	-0.07	-0.07	N/A
MTERF	ENST00000419292.1	mitochondrial transcription termination factor	42	1	0	0	1	0	hsa-miR-514a-3p	0.0068	0.0493	0.3106	-0.07	-0.07	N/A
CD248	ENST00000311330.3	CD248 molecule, endosialin	439	1	0	1	0	0	hsa-miR-514a-3p	0.0047	0.0342	0.2294	-0.07	-0.07	N/A
KDM6A	ENST00000377967.4	lysine (K)-specific demethylase 6A	991	1	0	1	0	0	hsa-miR-514a-3p	0.0173	0.1167	0.5285	-0.07	-0.07	N/A
PDXDC1	ENST00000396410.4	pyridoxal-dependent decarboxylase domain containing 1	6417	2	0	0	2	0	hsa-miR-514a-3p	0.0029	0.021	0.1376	-0.07	-0.09	N/A
SLC38A9	ENST00000396865.2	solute carrier family 38, member 9	156	2	1	0	1	2	hsa-miR-514a-3p	0.0094	0.0631	0.3372	-0.07	-0.35	N/A
ALDH7A1	ENST00000409134.3	aldehyde dehydrogenase 7 family, member A1	2007	1	0	1	0	2	hsa-miR-514a-3p	0.0179	0.1256	0.6846	-0.07	-0.08	N/A
DCAF8	ENST00000556710.1	DDB1- and CUL4-associated factor 8	1924	1	0	0	1	0	hsa-miR-514a-3p	0.01	0.0715	0.4278	-0.07	-0.09	N/A
PLCL2	ENST00000418129.2	phospholipase C-like 2	122	1	0	0	1	0	hsa-miR-514a-3p	0.0046	0.0332	0.2031	-0.07	-0.09	N/A
CIRBP	ENST00000444172.2	cold inducible RNA binding protein	4799	1	0	0	1	0	hsa-miR-514a-3p	0.0021	0.015	0.101	-0.07	-0.08	N/A
CDC37L1	ENST00000381854.3	cell division cycle 37-like 1	280	1	0	0	1	0	hsa-miR-514a-3p	0.0035	0.0251	0.1625	-0.07	-0.08	N/A
AMZ2	ENST00000577273.1	archaelysin family metallopeptidase 2	32	1	1	0	0	0	hsa-miR-514a-3p	0.0033	0.0216	0.0846	-0.07	-0.55	N/A
CD46	ENST00000358170.2	CD46 molecule, complement regulatory protein	5846	1	0	0	1	0	hsa-miR-514a-3p	0.0043	0.0313	0.2069	-0.07	-0.07	N/A
FAM163A	ENST00000341785.4	family with sequence similarity 163, member A	23	1	0	1	0	0	hsa-miR-514a-3p	0.0131	0.0894	0.4204	-0.07	-0.07	N/A
CRKL	ENST00000354336.3	v-crk avian sarcoma virus CT10 oncogene homolog-like	2142	1	0	0	1	0	hsa-miR-514a-3p	0.0064	0.0458	0.2748	-0.07	-0.07	N/A
NR2F2	ENST00000394166.3	nuclear receptor subfamily 2, group F, member 2	4428	1	0	0	1	0	hsa-miR-514a-3p	0.003	0.0219	0.142	-0.07	-0.07	N/A
C15orf53	ENST00000318792.1	chromosome 15 open reading frame 53	5	1	0	0	1	1	hsa-miR-514a-3p	0.0053	0.0385	0.2487	-0.07	-0.07	N/A
IMPACT	ENST00000284202.4	impact RWD domain protein	250	1	0	0	1	2	hsa-miR-514a-3p	0.0067	0.0485	0.3113	-0.07	-0.18	N/A
SLC19A2	ENST00000236137.5	solute carrier family 19 (thiamine transporter), member 2	229	1	0	1	0	1	hsa-miR-514a-3p	0.0104	0.074	0.4409	-0.07	-0.07	N/A
MYOM3	ENST00000338909.5	myomesin 3	5	1	0	0	1	0	hsa-miR-514a-3p	0.0042	0.0302	0.1868	-0.07	-0.07	N/A
UBA2	ENST00000246548.4	ubiquitin-like modifier activating enzyme 2	122	1	0	0	1	0	hsa-miR-514a-3p	0.0084	0.0594	0.3435	-0.07	-0.08	N/A
MCOLN2	ENST00000370608.3	mucolipin 2	39	1	0	0	1	0	hsa-miR-514a-3p	0.0043	0.0312	0.1919	-0.07	-0.08	N/A
HPS4	ENST00000398145.2	Hermansky-Pudlak syndrome 4	719	1	0	0	1	0	hsa-miR-514a-3p	0.0035	0.0254	0.165	-0.07	-0.07	N/A
TMX4	ENST00000246024.2	thioredoxin-related transmembrane protein 4	466	2	0	0	2	0	hsa-miR-514a-3p	0.0049	0.0355	0.2237	-0.07	-0.08	N/A
DUSP18	ENST00000403268.1	dual specificity phosphatase 18	491	1	1	0	0	0	hsa-miR-514a-3p	0.0135	0.0926	0.449	-0.07	-0.08	N/A
CENPC	ENST00000273853.6	centromere protein C	45	1	1	0	0	1	hsa-miR-514a-3p	0.0084	0.0559	0.2527	-0.07	-0.2	N/A
CD109	ENST00000437994.2	CD109 molecule	1272	1	0	1	0	2	hsa-miR-514a-3p	0.0221	0.149	0.6951	-0.07	-0.08	N/A
BMPR1A	ENST00000372037.3	bone morphogenetic protein receptor, type IA	125	1	0	0	1	1	hsa-miR-514a-3p	0.0109	0.0783	0.4781	-0.07	-0.11	N/A
FBXO42	ENST00000375592.3	F-box protein 42	854	2	0	0	2	1	hsa-miR-514a-3p	0.0085	0.0606	0.3571	-0.07	-0.15	N/A
MC1R	ENST00000555147.1	melanocortin 1 receptor (alpha melanocyte stimulating hormone receptor)	49	1	0	0	1	0	hsa-miR-514a-3p	0.0018	0.0132	0.0898	-0.07	-0.07	N/A
AC110781.3	ENST00000402221.1	Protein LOC100128374	5	1	0	1	0	0	hsa-miR-514a-3p	0.006	0.043	0.2491	-0.07	-0.07	N/A
RGPD5	ENST00000016946.3	RANBP2-like and GRIP domain containing 5	5	2	0	0	2	0	hsa-miR-514a-3p	0.0052	0.0376	0.2441	-0.07	-0.08	N/A
RGPD6	ENST00000329516.3	RANBP2-like and GRIP domain containing 6	5	2	0	0	2	0	hsa-miR-514a-3p	0.0052	0.0376	0.2441	-0.07	-0.08	N/A
RASA1	ENST00000456692.2	RAS p21 protein activator (GTPase activating protein) 1	1700	1	0	0	1	0	hsa-miR-514a-3p	0.0069	0.0496	0.3184	-0.07	-0.07	N/A
PPIA	ENST00000468812.1	peptidylprolyl isomerase A (cyclophilin A)	878	2	0	1	1	0	hsa-miR-514a-3p	0.0125	0.0768	0.2736	-0.07	-0.24	N/A
TRAF5	ENST00000261464.5	TNF receptor-associated factor 5	250	1	0	0	1	0	hsa-miR-514a-3p	0.0046	0.0333	0.2198	-0.07	-0.11	N/A
COL8A1	ENST00000261037.3	collagen, type VIII, alpha 1	601	3	0	0	3	1	hsa-miR-514a-3p	0.0119	0.0863	0.5637	-0.07	-0.08	N/A
KCTD15	ENST00000284006.6	potassium channel tetramerization domain containing 15	2483	1	0	0	1	0	hsa-miR-514a-3p	0.0043	0.0312	0.1916	-0.07	-0.08	N/A
LOX	ENST00000231004.4	lysyl oxidase	3441	1	0	1	0	0	hsa-miR-514a-3p	0.0024	0.0173	0.1047	-0.07	-0.14	N/A
SHISA6	ENST00000441885.3	shisa family member 6	5	3	2	0	1	0	hsa-miR-514a-3p	0.0816	0.4777	1.5036	-0.07	-0.07	N/A
LYST	ENST00000389794.3	lysosomal trafficking regulator	9	1	0	1	0	1	hsa-miR-514a-3p	0.0323	0.2112	0.9223	-0.07	-0.07	N/A
HRH1	ENST00000397056.1	histamine receptor H1	130	2	0	0	2	0	hsa-miR-514a-3p	0.0055	0.04	0.2616	-0.07	-0.07	N/A
DNM3	ENST00000367731.1	dynamin 3	59	2	0	0	2	0	hsa-miR-514a-3p	0.0072	0.0523	0.3453	-0.07	-0.07	N/A
ZMYND8	ENST00000311275.7	zinc finger, MYND-type containing 8	235	1	0	0	1	0	hsa-miR-514a-3p	0.0062	0.0443	0.2549	-0.07	-0.07	N/A
RSF1	ENST00000308488.6	remodeling and spacing factor 1	216	1	1	0	0	2	hsa-miR-514a-3p	0.0709	0.3935	1.3072	-0.07	-0.09	N/A
ELOVL7	ENST00000508821.1	ELOVL fatty acid elongase 7	52	1	0	0	1	1	hsa-miR-514a-3p	0.0064	0.0464	0.298	-0.07	-0.07	N/A
FAM222B	ENST00000582266.1	family with sequence similarity 222, member B	100	1	0	0	1	1	hsa-miR-514a-3p	0.005	0.0364	0.2337	-0.07	-0.07	N/A
GOLGA6L9	ENST00000358583.3	Homo sapiens golgin subfamily A member 6-like protein 9-like (LOC101927658), mRNA.	5	1	0	0	1	0	hsa-miR-514a-3p	0.0044	0.0318	0.1951	-0.07	-0.07	N/A
UNC79	ENST00000553484.1	unc-79 homolog (C. elegans)	5	1	0	1	0	0	hsa-miR-514a-3p	0.0205	0.1384	0.6433	-0.07	-0.07	N/A
PNMA5	ENST00000361887.5	paraneoplastic Ma antigen family member 5	5	1	0	1	0	0	hsa-miR-514a-3p	0.0086	0.0606	0.3388	-0.07	-0.07	N/A
MAN1A2	ENST00000356554.3	mannosidase, alpha, class 1A, member 2	603	3	0	0	3	1	hsa-miR-514a-3p	0.0133	0.0958	0.5947	-0.07	-0.08	N/A
BCL2L13	ENST00000418951.2	BCL2-like 13 (apoptosis facilitator)	741	1	0	1	0	1	hsa-miR-514a-3p	0.0086	0.062	0.3927	-0.07	-0.07	N/A
YPEL1	ENST00000339468.3	yippee-like 1 (Drosophila)	81	1	0	0	1	0	hsa-miR-514a-3p	0.0044	0.0309	0.1754	-0.07	-0.14	N/A
AL645728.1	ENST00000366221.2	Uncharacterized protein	8	1	0	0	1	2	hsa-miR-514a-3p	0.0055	0.0401	0.2664	-0.07	-0.16	N/A
KHDRBS1	ENST00000327300.7	KH domain containing, RNA binding, signal transduction associated 1	266	1	0	0	1	2	hsa-miR-514a-3p	0.0049	0.0358	0.2379	-0.07	-0.1	N/A
TGFBR3	ENST00000212355.4	transforming growth factor, beta receptor III	245	1	0	0	1	1	hsa-miR-514a-3p	0.0144	0.1035	0.6437	-0.07	-0.07	N/A
C9orf69	ENST00000561457.1	chromosome 9 open reading frame 69	134	1	0	1	0	0	hsa-miR-514a-3p	0.0072	0.0524	0.3339	-0.07	-0.07	N/A
RAG1	ENST00000299440.5	recombination activating gene 1	5	4	0	0	4	0	hsa-miR-514a-3p	0.0194	0.1394	0.8672	-0.07	-0.07	N/A
SLK	ENST00000335753.4	STE20-like kinase	260	1	0	0	1	1	hsa-miR-514a-3p	0.0133	0.0954	0.5815	-0.07	-0.07	N/A
SMIM21	ENST00000579022.1	small integral membrane protein 21	5	1	0	0	1	0	hsa-miR-514a-3p	0.0024	0.0176	0.1166	-0.07	-0.07	N/A
TRMT13	ENST00000370141.2	tRNA methyltransferase 13 homolog (S. cerevisiae)	45	1	0	1	0	2	hsa-miR-514a-3p	0.0061	0.0437	0.271	-0.07	-0.25	N/A
BUB3	ENST00000368865.4	BUB3 mitotic checkpoint protein	5237	1	0	0	1	0	hsa-miR-514a-3p	0.0042	0.0302	0.1822	-0.07	-0.08	N/A
ADSS	ENST00000366535.3	adenylosuccinate synthase	2881	1	1	0	0	0	hsa-miR-514a-3p	0.0123	0.0684	0.2021	-0.07	-0.39	N/A
SKIL	ENST00000458537.3	SKI-like oncogene	210	1	0	1	0	0	hsa-miR-514a-3p	0.0136	0.0911	0.4131	-0.07	-0.1	N/A
SEMA3E	ENST00000307792.3	sema domain, immunoglobulin domain (Ig), short basic domain, secreted, (semaphorin) 3E	54	1	0	0	1	0	hsa-miR-514a-3p	0.0053	0.038	0.2234	-0.07	-0.09	N/A
ARSD	ENST00000381154.1	arylsulfatase D	70	1	0	0	1	0	hsa-miR-514a-3p	0.0102	0.073	0.4417	-0.07	-0.07	N/A
ARRDC4	ENST00000268042.6	arrestin domain containing 4	10	1	0	0	1	1	hsa-miR-514a-3p	0.0059	0.0426	0.2669	-0.07	-0.07	N/A
CPNE4	ENST00000512055.1	copine IV	5	1	0	1	0	0	hsa-miR-514a-3p	0.0057	0.0404	0.2401	-0.07	-0.07	N/A
ZNF436	ENST00000314011.4	zinc finger protein 436	73	1	0	0	1	1	hsa-miR-514a-3p	0.0127	0.0907	0.5416	-0.07	-0.07	N/A
ZCCHC14	ENST00000268616.4	zinc finger, CCHC domain containing 14	64	1	0	0	1	3	hsa-miR-514a-3p	0.0152	0.1094	0.6741	-0.07	-0.07	N/A
PCDH10	ENST00000264360.5	protocadherin 10	9	2	0	0	2	1	hsa-miR-514a-3p	0.0101	0.0727	0.4652	-0.07	-0.07	N/A
GCLC	ENST00000229416.6	glutamate-cysteine ligase, catalytic subunit	1001	1	0	0	1	0	hsa-miR-514a-3p	0.0054	0.0394	0.2609	-0.07	-0.07	N/A
STT3B	ENST00000295770.2	STT3B, subunit of the oligosaccharyltransferase complex (catalytic)	4458	1	0	0	1	1	hsa-miR-514a-3p	0.0076	0.0547	0.3478	-0.07	-0.08	N/A
HOXA13	ENST00000222753.4	homeobox A13	328	2	0	0	2	0	hsa-miR-514a-3p	0.0108	0.0773	0.4575	-0.07	-0.11	N/A
PDP2	ENST00000311765.2	pyruvate dehyrogenase phosphatase catalytic subunit 2	102	1	0	0	1	2	hsa-miR-514a-3p	0.0097	0.0703	0.4534	-0.07	-0.08	N/A
AR	ENST00000374690.3	androgen receptor	57	1	0	1	0	0	hsa-miR-514a-3p	0.0287	0.1945	0.9426	-0.07	-0.07	N/A
ARRDC3	ENST00000265138.3	arrestin domain containing 3	1313	1	0	1	0	1	hsa-miR-514a-3p	0.0118	0.0822	0.4397	-0.07	-0.07	N/A
SLITRK6	ENST00000400286.2	SLIT and NTRK-like family, member 6	5	1	0	0	1	0	hsa-miR-514a-3p	0.005	0.0364	0.241	-0.07	-0.07	N/A
GBAS	ENST00000322090.3	glioblastoma amplified sequence	273	1	0	0	1	0	hsa-miR-514a-3p	0.0043	0.0301	0.1646	-0.07	-0.16	N/A
C7orf60	ENST00000297145.4	chromosome 7 open reading frame 60	39	1	0	0	1	1	hsa-miR-514a-3p	0.0039	0.0281	0.1772	-0.07	-0.08	N/A
KLHL4	ENST00000373119.4	kelch-like family member 4	58	2	0	1	1	0	hsa-miR-514a-3p	0.0052	0.038	0.2577	-0.07	-0.08	N/A
SLC2A13	ENST00000280871.4	solute carrier family 2 (facilitated glucose transporter), member 13	47	2	1	0	1	2	hsa-miR-514a-3p	0.0271	0.1832	0.8962	-0.07	-0.08	N/A
ACSL6	ENST00000379264.2	acyl-CoA synthetase long-chain family member 6	7	3	0	1	2	1	hsa-miR-514a-3p	0.0132	0.095	0.6053	-0.07	-0.07	N/A
SYN3	ENST00000358763.2	synapsin III	5	1	0	0	1	0	hsa-miR-514a-3p	0.0039	0.0283	0.1804	-0.07	-0.07	N/A
SOX1	ENST00000330949.1	SRY (sex determining region Y)-box 1	5	1	0	0	1	0	hsa-miR-514a-3p	0.0029	0.0214	0.1465	-0.07	-0.07	N/A
ISX	ENST00000308700.6	intestine-specific homeobox	251	1	0	0	1	0	hsa-miR-514a-3p	0.0024	0.0177	0.1173	-0.07	-0.07	N/A
ERAP1	ENST00000443439.2	endoplasmic reticulum aminopeptidase 1	133	1	0	0	1	0	hsa-miR-514a-3p	0.0064	0.0457	0.2756	-0.07	-0.07	N/A
AGO4	ENST00000373210.3	argonaute RISC catalytic component 4	96	2	0	2	0	1	hsa-miR-514a-3p	0.0274	0.1777	0.7368	-0.07	-0.36	N/A
AHRR	ENST00000316418.5	aryl-hydrocarbon receptor repressor	1049	1	0	0	1	0	hsa-miR-514a-3p	0.0062	0.0453	0.3016	-0.07	-0.08	N/A
SOCS6	ENST00000397942.3	suppressor of cytokine signaling 6	140	1	0	1	0	1	hsa-miR-514a-3p	0.0248	0.16	0.6789	-0.07	-0.11	N/A
LONRF2	ENST00000393437.3	LON peptidase N-terminal domain and ring finger 2	394	3	0	0	3	1	hsa-miR-514a-3p	0.0133	0.0962	0.6322	-0.07	-0.07	N/A
ZNF747	ENST00000395094.3	zinc finger protein 747	101	2	1	1	0	0	hsa-miR-514a-3p	0.0068	0.0438	0.1756	-0.07	-0.26	N/A
CALCRL	ENST00000392370.3	calcitonin receptor-like	18	2	0	1	1	4	hsa-miR-514a-3p	0.0239	0.1647	0.845	-0.07	-0.17	N/A
PPP1R8	ENST00000311772.5	protein phosphatase 1, regulatory subunit 8	1066	1	0	0	1	0	hsa-miR-514a-3p	0.0026	0.0193	0.1283	-0.07	-0.07	N/A
ZNF529	ENST00000334116.7	zinc finger protein 529	120	1	0	0	1	0	hsa-miR-514a-3p	0.0066	0.0474	0.292	-0.07	-0.1	N/A
LIN54	ENST00000395282.2	lin-54 homolog (C. elegans)	228	2	0	0	2	0	hsa-miR-514a-3p	0.0077	0.0555	0.3496	-0.07	-0.07	N/A
FAM168B	ENST00000409185.1	family with sequence similarity 168, member B	122	1	0	1	0	0	hsa-miR-514a-3p	0.0043	0.0309	0.1851	-0.07	-0.17	N/A
FAM153C	ENST00000398106.2	family with sequence similarity 153, member C	5	1	0	1	0	0	hsa-miR-514a-3p	0.0023	0.017	0.1133	-0.07	-0.07	N/A
CSRNP3	ENST00000314499.7	cysteine-serine-rich nuclear protein 3	24	3	0	0	3	1	hsa-miR-514a-3p	0.0239	0.1728	1.0981	-0.07	-0.07	N/A
PDGFA	ENST00000354513.5	platelet-derived growth factor alpha polypeptide	25	1	0	0	1	0	hsa-miR-514a-3p	0.0039	0.0281	0.1895	-0.07	-0.07	N/A
SCGN	ENST00000334979.6	secretagogin, EF-hand calcium binding protein	590	1	0	0	1	0	hsa-miR-514a-3p	0.0009	0.0067	0.0478	-0.07	-0.07	N/A
SKAP2	ENST00000345317.2	src kinase associated phosphoprotein 2	1085	1	0	0	1	0	hsa-miR-514a-3p	0.0077	0.0546	0.3148	-0.06	-0.07	N/A
OSMR	ENST00000274276.3	oncostatin M receptor	2781	1	0	0	1	3	hsa-miR-514a-3p	0.0314	0.2213	1.2349	-0.06	-0.07	N/A
SLC16A7	ENST00000261187.4	solute carrier family 16 (monocarboxylate transporter), member 7	73	3	0	0	3	3	hsa-miR-514a-3p	0.0097	0.0702	0.4472	-0.06	-0.19	N/A
RAB30	ENST00000533486.1	RAB30, member RAS oncogene family	274	2	0	1	1	1	hsa-miR-514a-3p	0.0162	0.1123	0.5885	-0.06	-0.08	N/A
RBBP9	ENST00000337227.4	retinoblastoma binding protein 9	102	1	0	0	1	0	hsa-miR-514a-3p	0.0067	0.0482	0.2942	-0.06	-0.07	N/A
SUB1	ENST00000265073.4	SUB1 homolog (S. cerevisiae)	242	1	0	0	1	2	hsa-miR-514a-3p	0.0044	0.032	0.2009	-0.06	-0.14	N/A
RAB3D	ENST00000222120.3	RAB3D, member RAS oncogene family	111	2	0	1	1	1	hsa-miR-514a-3p	0.0144	0.0998	0.5279	-0.06	-0.1	N/A
PCBD2	ENST00000512783.1	pterin-4 alpha-carbinolamine dehydratase/dimerization cofactor of hepatocyte nuclear factor 1 alpha (TCF1) 2	95	1	0	0	1	0	hsa-miR-514a-3p	0.0049	0.0355	0.2257	-0.06	-0.06	N/A
C17orf105	ENST00000449302.3	chromosome 17 open reading frame 105	5	1	0	0	1	1	hsa-miR-514a-3p	0.008	0.0579	0.3621	-0.06	-0.06	N/A
SYT2	ENST00000367267.1	synaptotagmin II	5	1	0	0	1	1	hsa-miR-514a-3p	0.007	0.0506	0.3313	-0.06	-0.06	N/A
FAR2	ENST00000536681.3	fatty acyl CoA reductase 2	193	1	0	0	1	0	hsa-miR-514a-3p	0.0056	0.0404	0.2472	-0.06	-0.06	N/A
ST8SIA2	ENST00000268164.3	ST8 alpha-N-acetyl-neuraminide alpha-2,8-sialyltransferase 2	9	1	0	1	0	1	hsa-miR-514a-3p	0.0207	0.1362	0.5589	-0.06	-0.06	N/A
NUDT4	ENST00000337179.5	nudix (nucleoside diphosphate linked moiety X)-type motif 4	41	1	0	0	1	2	hsa-miR-514a-3p	0.0073	0.0535	0.3665	-0.06	-0.06	N/A
OLFM3	ENST00000370103.4	olfactomedin 3	8	1	0	0	1	1	hsa-miR-514a-3p	0.0025	0.0183	0.1136	-0.06	-0.1	N/A
CLGN	ENST00000325617.5	calmegin	288	1	1	0	0	0	hsa-miR-514a-3p	0.0082	0.0466	0.1305	-0.06	-0.42	N/A
TNFSF4	ENST00000367718.1	tumor necrosis factor (ligand) superfamily, member 4	85	1	0	0	1	1	hsa-miR-514a-3p	0.0074	0.0527	0.3002	-0.06	-0.1	N/A
RAB3C	ENST00000282878.4	RAB3C, member RAS oncogene family	242	3	1	1	1	4	hsa-miR-514a-3p	0.0137	0.0832	0.3608	-0.06	-0.38	N/A
SRSF1	ENST00000258962.4	serine/arginine-rich splicing factor 1	1430	1	0	0	1	0	hsa-miR-514a-3p	0.0021	0.0154	0.1017	-0.06	-0.07	N/A
EIF2S3L	ENST00000538173.1	Putative eukaryotic translation initiation factor 2 subunit 3-like protein	8	1	0	0	1	0	hsa-miR-514a-3p	0.0035	0.0255	0.1594	-0.06	-0.17	N/A
LACE1	ENST00000368977.4	lactation elevated 1	42	1	1	0	0	1	hsa-miR-514a-3p	0.0303	0.1465	0.3219	-0.06	-0.19	N/A
KLHDC7A	ENST00000400664.1	kelch domain containing 7A	5	1	0	1	0	0	hsa-miR-514a-3p	0.026	0.1645	0.5927	-0.06	-0.06	N/A
ZNF28	ENST00000438150.2	zinc finger protein 28	9	1	0	0	1	0	hsa-miR-514a-3p	0.0087	0.0628	0.4003	-0.06	-0.06	N/A
TBX4	ENST00000393853.4	T-box 4	21	1	0	0	1	0	hsa-miR-514a-3p	0.0063	0.0449	0.2578	-0.06	-0.06	N/A
TMEM178B	ENST00000565468.1	transmembrane protein 178B	129	1	0	0	1	1	hsa-miR-514a-3p	0.0163	0.118	0.7521	-0.06	-0.06	N/A
BCL9	ENST00000234739.3	B-cell CLL/lymphoma 9	70	1	0	0	1	0	hsa-miR-514a-3p	0.0034	0.025	0.173	-0.06	-0.06	N/A
SYNM	ENST00000560674.1	synemin, intermediate filament protein	36	1	0	0	1	0	hsa-miR-514a-3p	0.0037	0.0267	0.1751	-0.06	-0.06	N/A
HCG27	ENST00000383331.4	HLA complex group 27 (non-protein coding)	5	1	0	0	1	0	hsa-miR-514a-3p	0.0011	0.008	0.056	-0.06	-0.06	N/A
GNAL	ENST00000334049.6	guanine nucleotide binding protein (G protein), alpha activating activity polypeptide, olfactory type	99	3	0	1	2	1	hsa-miR-514a-3p	0.0265	0.1725	0.756	-0.06	-0.1	N/A
PDE10A	ENST00000366882.1	phosphodiesterase 10A	371	1	0	1	0	1	hsa-miR-514a-3p	0.0321	0.2059	0.8786	-0.06	-0.09	N/A
TXNDC5	ENST00000539054.1	thioredoxin domain containing 5 (endoplasmic reticulum)	1190	1	0	0	1	1	hsa-miR-514a-3p	0.0043	0.031	0.2015	-0.06	-0.1	N/A
B3GALT1	ENST00000392690.3	UDP-Gal:betaGlcNAc beta 1,3-galactosyltransferase, polypeptide 1	35	3	0	2	1	0	hsa-miR-514a-3p	0.0053	0.0381	0.2408	-0.06	-0.23	N/A
DDX6	ENST00000264018.4	DEAD (Asp-Glu-Ala-Asp) box helicase 6	11	1	0	1	0	1	hsa-miR-514a-3p	0.0075	0.0539	0.3306	-0.06	-0.11	N/A
RLIM	ENST00000332687.6	ring finger protein, LIM domain interacting	662	1	0	0	1	3	hsa-miR-514a-3p	0.0154	0.1119	0.7241	-0.06	-0.15	N/A
PCSK1	ENST00000311106.3	proprotein convertase subtilisin/kexin type 1	83	1	0	0	1	1	hsa-miR-514a-3p	0.0084	0.0611	0.3938	-0.06	-0.15	N/A
HDX	ENST00000297977.5	highly divergent homeobox	20	2	0	0	2	1	hsa-miR-514a-3p	0.0139	0.0997	0.6081	-0.06	-0.09	N/A
SLC25A51	ENST00000380590.3	solute carrier family 25, member 51	170	1	0	0	1	0	hsa-miR-514a-3p	0.0056	0.0405	0.2682	-0.06	-0.06	N/A
PDCD5	ENST00000419343.3	programmed cell death 5	158	1	0	0	1	0	hsa-miR-514a-3p	0.0025	0.0182	0.1205	-0.06	-0.06	N/A
ZNF525	ENST00000467003.1	zinc finger protein 525	30	1	1	0	0	1	hsa-miR-514a-3p	0.0261	0.1752	0.8151	-0.06	-0.06	N/A
PHF16	ENST00000397189.1	PHD finger protein 16	95	1	0	0	1	1	hsa-miR-514a-3p	0.0067	0.0484	0.3136	-0.06	-0.06	N/A
GPR176	ENST00000299092.3	G protein-coupled receptor 176	2683	1	0	0	1	1	hsa-miR-514a-3p	0.0067	0.0483	0.3118	-0.06	-0.06	N/A
LPP	ENST00000312675.4	LIM domain containing preferred translocation partner in lipoma	1894	2	1	0	1	3	hsa-miR-514a-3p	0.0503	0.3213	1.3924	-0.06	-0.06	N/A
SLC9B2	ENST00000503103.1	solute carrier family 9, subfamily B (NHA2, cation proton antiporter 2), member 2	22	1	0	0	1	1	hsa-miR-514a-3p	0.0133	0.0937	0.5264	-0.06	-0.09	N/A
ZMAT3	ENST00000311417.2	zinc finger, matrin-type 3	459	1	0	0	1	2	hsa-miR-514a-3p	0.0165	0.1182	0.7272	-0.06	-0.06	N/A
STK38L	ENST00000389032.3	serine/threonine kinase 38 like	705	1	0	0	1	0	hsa-miR-514a-3p	0.0064	0.0452	0.2431	-0.06	-0.08	N/A
G2E3	ENST00000206595.6	G2/M-phase specific E3 ubiquitin protein ligase	286	1	0	0	1	0	hsa-miR-514a-3p	0.0059	0.0424	0.2698	-0.06	-0.08	N/A
CEP57	ENST00000325542.5	centrosomal protein 57kDa	289	1	0	1	0	2	hsa-miR-514a-3p	0.0086	0.0568	0.2421	-0.06	-0.2	N/A
LACTB	ENST00000413507.2	lactamase, beta	746	2	0	0	2	0	hsa-miR-514a-3p	0.0044	0.032	0.2196	-0.06	-0.07	N/A
NEDD4	ENST00000338963.2	neural precursor cell expressed, developmentally down-regulated 4, E3 ubiquitin protein ligase	289	2	0	1	1	1	hsa-miR-514a-3p	0.0248	0.1725	0.9279	-0.06	-0.07	N/A
KCNJ15	ENST00000328656.4	potassium inwardly-rectifying channel, subfamily J, member 15	5	1	0	0	1	0	hsa-miR-514a-3p	0.0081	0.0587	0.3802	-0.06	-0.06	N/A
ARHGAP19	ENST00000358531.4	Rho GTPase activating protein 19	1051	2	0	1	1	0	hsa-miR-514a-3p	0.0147	0.1047	0.6127	-0.06	-0.06	N/A
OR51E2	ENST00000396950.3	olfactory receptor, family 51, subfamily E, member 2	5	1	0	0	1	0	hsa-miR-514a-3p	0.0017	0.0125	0.087	-0.06	-0.06	N/A
MEX3B	ENST00000558133.1	mex-3 RNA binding family member B	1401	1	0	0	1	0	hsa-miR-514a-3p	0.0048	0.0351	0.2312	-0.06	-0.06	N/A
CDR2	ENST00000268383.2	cerebellar degeneration-related protein 2, 62kDa	70	1	0	0	1	0	hsa-miR-514a-3p	0.0009	0.007	0.0495	-0.06	-0.06	N/A
ATXN7L1	ENST00000419735.3	ataxin 7-like 1	67	2	1	0	1	0	hsa-miR-514a-3p	0.0235	0.1575	0.7212	-0.06	-0.06	N/A
PCDHB4	ENST00000194152.1	protocadherin beta 4	5	1	0	0	1	0	hsa-miR-514a-3p	0.0032	0.023	0.1514	-0.06	-0.06	N/A
FRK	ENST00000606080.1	fyn-related kinase	37	3	0	1	2	0	hsa-miR-514a-3p	0.0189	0.1261	0.6093	-0.06	-0.13	N/A
DUSP28	ENST00000405954.1	dual specificity phosphatase 28	84	1	0	0	1	1	hsa-miR-514a-3p	0.0049	0.036	0.2437	-0.06	-0.1	N/A
PPP3R1	ENST00000234310.3	protein phosphatase 3, regulatory subunit B, alpha	117	1	0	1	0	0	hsa-miR-514a-3p	0.0205	0.1375	0.613	-0.06	-0.15	N/A
SMC2	ENST00000374793.3	structural maintenance of chromosomes 2	212	3	1	0	2	1	hsa-miR-514a-3p	0.0154	0.1107	0.6826	-0.06	-0.29	N/A
GABPB2	ENST00000368918.3	GA binding protein transcription factor, beta subunit 2	35	2	0	0	2	2	hsa-miR-514a-3p	0.013	0.0913	0.5203	-0.06	-0.14	N/A
PPARGC1B	ENST00000309241.5	peroxisome proliferator-activated receptor gamma, coactivator 1 beta	12	5	0	0	5	0	hsa-miR-514a-3p	0.0266	0.1912	1.1803	-0.06	-0.08	N/A
BBS7	ENST00000264499.4	Bardet-Biedl syndrome 7	173	1	0	0	1	0	hsa-miR-514a-3p	0.0046	0.0331	0.2065	-0.06	-0.06	N/A
SLC44A1	ENST00000374720.3	solute carrier family 44 (choline transporter), member 1	407	3*	0	1	1	2	hsa-miR-514a-3p	0.0063	0.0452	0.2728	-0.06	-0.08	N/A
CDC5L	ENST00000371477.3	cell division cycle 5-like	115	1	0	1	0	0	hsa-miR-514a-3p	0.0172	0.1194	0.6238	-0.06	-0.07	N/A
MAP7D3	ENST00000316077.9	MAP7 domain containing 3	142	1	0	0	1	0	hsa-miR-514a-3p	0.0035	0.0258	0.171	-0.06	-0.06	N/A
KCNB1	ENST00000371741.4	potassium voltage-gated channel, Shab-related subfamily, member 1	5	2	1	1	0	2	hsa-miR-514a-3p	0.084	0.5063	1.8047	-0.06	-0.06	N/A
TEX15	ENST00000256246.2	testis expressed 15	58	1	0	0	1	0	hsa-miR-514a-3p	0.0219	0.1529	0.8073	-0.06	-0.06	N/A
SLFNL1	ENST00000302946.8	schlafen-like 1	5	1	0	0	1	0	hsa-miR-514a-3p	0.0018	0.0133	0.0924	-0.06	-0.06	N/A
PAK3	ENST00000372007.5	p21 protein (Cdc42/Rac)-activated kinase 3	8	1	0	0	1	0	hsa-miR-514a-3p	0.0088	0.0629	0.3723	-0.06	-0.06	N/A
MBNL3	ENST00000370839.3	muscleblind-like splicing regulator 3	593	1	0	1	0	1	hsa-miR-514a-3p	0.0234	0.15	0.5859	-0.06	-0.07	N/A
ZNF772	ENST00000425074.3	zinc finger protein 772	22	1	0	1	0	1	hsa-miR-514a-3p	0.0065	0.0462	0.2805	-0.06	-0.08	N/A
EDARADD	ENST00000359362.5	EDAR-associated death domain	76	1	0	1	0	0	hsa-miR-514a-3p	0.0087	0.058	0.2527	-0.06	-0.15	N/A
RASSF2	ENST00000379400.3	Ras association (RalGDS/AF-6) domain family member 2	88	1	0	0	1	0	hsa-miR-514a-3p	0.0062	0.0452	0.2923	-0.06	-0.06	N/A
ZNF320	ENST00000391781.2	zinc finger protein 320	10	2	1	0	1	0	hsa-miR-514a-3p	0.0218	0.1446	0.6538	-0.06	-0.07	N/A
CTDSPL2	ENST00000260327.4	CTD (carboxy-terminal domain, RNA polymerase II, polypeptide A) small phosphatase like 2	457	2	0	1	1	3	hsa-miR-514a-3p	0.0157	0.1093	0.6071	-0.06	-0.12	N/A
PTPLB	ENST00000383657.5	protein tyrosine phosphatase-like (proline instead of catalytic arginine), member b	1275	1	0	0	1	0	hsa-miR-514a-3p	0.0076	0.0555	0.3759	-0.06	-0.06	N/A
STX17	ENST00000259400.6	syntaxin 17	510	1	1	0	0	2	hsa-miR-514a-3p	0.0228	0.1324	0.4779	-0.06	-0.24	N/A
LUZP2	ENST00000533227.1	leucine zipper protein 2	33	2	0	0	2	1	hsa-miR-514a-3p	0.0118	0.0858	0.5574	-0.06	-0.06	N/A
CCR2	ENST00000400888.2	chemokine (C-C motif) receptor 2	5	1	0	0	1	0	hsa-miR-514a-3p	0.0021	0.0152	0.1024	-0.06	-0.06	N/A
KCNK5	ENST00000359534.3	potassium channel, subfamily K, member 5	143	1	0	0	1	1	hsa-miR-514a-3p	0.0044	0.0317	0.2127	-0.06	-0.06	N/A
EFNA1	ENST00000368407.3	ephrin-A1	423	1	0	0	1	0	hsa-miR-514a-3p	0.0014	0.01	0.0692	-0.06	-0.06	N/A
LRCH2	ENST00000317135.8	leucine-rich repeats and calponin homology (CH) domain containing 2	52	1	0	0	1	0	hsa-miR-514a-3p	0.0105	0.0749	0.453	-0.06	-0.06	N/A
ANK1	ENST00000289734.7	ankyrin 1, erythrocytic	5	1	0	0	1	0	hsa-miR-514a-3p	0.0059	0.0423	0.2621	-0.06	-0.06	N/A
VPS36	ENST00000378060.4	vacuolar protein sorting 36 homolog (S. cerevisiae)	57	1	0	0	1	0	hsa-miR-514a-3p	0.0049	0.0358	0.2399	-0.06	-0.1	N/A
BEND4	ENST00000504360.1	BEN domain containing 4	187	1	0	0	1	2	hsa-miR-514a-3p	0.0139	0.1003	0.6223	-0.06	-0.06	N/A
GLI2	ENST00000452319.1	GLI family zinc finger 2	73	1	1	0	0	0	hsa-miR-514a-3p	0.0134	0.0741	0.1956	-0.06	-0.25	N/A
DUSP4	ENST00000240100.2	dual specificity phosphatase 4	245	2	0	0	2	3	hsa-miR-514a-3p	0.0093	0.0667	0.4193	-0.06	-0.14	N/A
NLN	ENST00000380985.5	neurolysin (metallopeptidase M3 family)	885	1	0	1	0	0	hsa-miR-514a-3p	0.0128	0.0881	0.452	-0.06	-0.08	N/A
ALG10B	ENST00000308742.4	ALG10B, alpha-1,2-glucosyltransferase	471	1	0	0	1	0	hsa-miR-514a-3p	0.0224	0.1592	0.9318	-0.06	-0.06	N/A
CHN2	ENST00000222792.6	chimerin 2	95	1	0	0	1	1	hsa-miR-514a-3p	0.005	0.0367	0.2481	-0.06	-0.07	N/A
POT1	ENST00000357628.3	protection of telomeres 1	142	3	0	1	2	0	hsa-miR-514a-3p	0.0053	0.0385	0.261	-0.06	-0.19	N/A
BCAT1	ENST00000261192.7	branched chain amino-acid transaminase 1, cytosolic	1346	2	0	2	0	3	hsa-miR-514a-3p	0.0263	0.1739	0.7779	-0.06	-0.11	N/A
NR1D2	ENST00000312521.4	nuclear receptor subfamily 1, group D, member 2	154	1	1	0	0	0	hsa-miR-514a-3p	0.0032	0.0228	0.1393	-0.06	-0.13	N/A
TDG	ENST00000392872.3	thymine-DNA glycosylase	201	1	0	0	1	2	hsa-miR-514a-3p	0.0131	0.0941	0.5713	-0.06	-0.06	N/A
LRRC2	ENST00000395905.3	leucine rich repeat containing 2	5	1	0	0	1	0	hsa-miR-514a-3p	0.0136	0.0952	0.512	-0.06	-0.06	N/A
CEP44	ENST00000296519.4	centrosomal protein 44kDa	376	1	0	0	1	0	hsa-miR-514a-3p	0.0072	0.0523	0.3505	-0.06	-0.06	N/A
MTMR3	ENST00000333027.3	myotubularin related protein 3	123	2*	0	0	1	0	hsa-miR-514a-3p	0.0087	0.0634	0.4168	-0.06	-0.07	N/A
XPO4	ENST00000400602.2	exportin 4	718	2	0	1	1	3	hsa-miR-514a-3p	0.0163	0.1179	0.7657	-0.06	-0.06	N/A
KLF3	ENST00000261438.5	Kruppel-like factor 3 (basic)	515	1	0	0	1	1	hsa-miR-514a-3p	0.0096	0.0698	0.4674	-0.06	-0.11	N/A
ZDHHC17	ENST00000426126.2	zinc finger, DHHC-type containing 17	117	1	0	0	1	0	hsa-miR-514a-3p	0.0055	0.0392	0.2375	-0.06	-0.1	N/A
TXNIP	ENST00000369317.4	thioredoxin interacting protein	11	1	0	0	1	0	hsa-miR-514a-3p	0.0062	0.0446	0.2848	-0.06	-0.13	N/A
WDR26	ENST00000414423.2	WD repeat domain 26	1229	2	0	0	2	1	hsa-miR-514a-3p	0.0064	0.0464	0.3064	-0.06	-0.06	N/A
HIVEP1	ENST00000379388.2	human immunodeficiency virus type I enhancer binding protein 1	781	1	0	0	1	0	hsa-miR-514a-3p	0.0069	0.0504	0.3509	-0.06	-0.06	N/A
NUDT15	ENST00000258662.2	nudix (nucleoside diphosphate linked moiety X)-type motif 15	16	1	0	0	1	0	hsa-miR-514a-3p	0.0032	0.0237	0.1643	-0.06	-0.06	N/A
BNC1	ENST00000345382.2	basonuclin 1	6	1	0	0	1	0	hsa-miR-514a-3p	0.0063	0.0454	0.2797	-0.06	-0.06	N/A
TRPM2	ENST00000300482.5	transient receptor potential cation channel, subfamily M, member 2	60	1	0	1	0	1	hsa-miR-514a-3p	0.0041	0.0297	0.1939	-0.06	-0.06	N/A
MPL	ENST00000372470.3	myeloproliferative leukemia virus oncogene	0	1	0	0	1	1	hsa-miR-514a-3p	0.0066	0.0475	0.2952	-0.06	-0.06	N/A
N4BP2L1	ENST00000380139.4	NEDD4 binding protein 2-like 1	92	1	0	0	1	0	hsa-miR-514a-3p	0.0066	0.0479	0.3036	-0.06	-0.06	N/A
ACTN1	ENST00000193403.6	actinin, alpha 1	10087	1	0	0	1	0	hsa-miR-514a-3p	0.0112	0.08	0.4762	-0.06	-0.06	N/A
PDE3A	ENST00000359062.3	phosphodiesterase 3A, cGMP-inhibited	1182	2	0	1	1	0	hsa-miR-514a-3p	0.0196	0.1272	0.5889	-0.06	-0.14	N/A
NEU3	ENST00000532963.1	sialidase 3 (membrane sialidase)	243	1	0	0	1	1	hsa-miR-514a-3p	0.0092	0.0665	0.434	-0.06	-0.06	N/A
FASTKD2	ENST00000236980.6	FAST kinase domains 2	579	1	0	1	0	2	hsa-miR-514a-3p	0.0087	0.0602	0.3255	-0.06	-0.15	N/A
TBRG1	ENST00000441174.3	transforming growth factor beta regulator 1	275	1	0	1	0	1	hsa-miR-514a-3p	0.0124	0.0819	0.3588	-0.06	-0.13	N/A
CANX	ENST00000247461.4	calnexin	17053	1	0	0	1	0	hsa-miR-514a-3p	0.0104	0.0748	0.4579	-0.06	-0.07	N/A
TMPPE	ENST00000416695.2	transmembrane protein with metallophosphoesterase domain	22	1	1	0	0	1	hsa-miR-514a-3p	0.0228	0.1512	0.6582	-0.06	-0.09	N/A
SNRPD3	ENST00000215829.3	small nuclear ribonucleoprotein D3 polypeptide 18kDa	3251	1	1	0	0	0	hsa-miR-514a-3p	0.0097	0.0521	0.1354	-0.06	-0.41	N/A
ZNF678	ENST00000343776.5	zinc finger protein 678	89	1	0	1	0	3	hsa-miR-514a-3p	0.0071	0.0501	0.2797	-0.06	-0.09	N/A
CDC42BPA	ENST00000366767.3	CDC42 binding protein kinase alpha (DMPK-like)	122	1	0	0	1	0	hsa-miR-514a-3p	0.0075	0.0548	0.3693	-0.06	-0.06	N/A
FAM120AOS	ENST00000423591.1	family with sequence similarity 120A opposite strand	258	1	0	0	1	0	hsa-miR-514a-3p	0.0031	0.0226	0.145	-0.06	-0.08	N/A
ARIH1	ENST00000379887.4	ariadne RBR E3 ubiquitin protein ligase 1	671	2	1	0	1	0	hsa-miR-514a-3p	0.0038	0.0276	0.1808	-0.06	-0.17	N/A
CAMK4	ENST00000282356.4	calcium/calmodulin-dependent protein kinase IV	73	1	1	0	0	2	hsa-miR-514a-3p	0.0214	0.1347	0.554	-0.06	-0.14	N/A
PLSCR1	ENST00000342435.4	phospholipid scramblase 1	220	4*	1	0	2	7	hsa-miR-514a-3p	0.0071	0.0501	0.2738	-0.06	-0.18	N/A
COPS2	ENST00000388901.5	COP9 signalosome subunit 2	11120	1	0	0	1	1	hsa-miR-514a-3p	0.0067	0.0476	0.2705	-0.06	-0.12	N/A
ZNF383	ENST00000352998.3	zinc finger protein 383	147	2	0	0	2	1	hsa-miR-514a-3p	0.0119	0.084	0.4775	-0.06	-0.08	N/A
TRAM1	ENST00000521425.1	translocation associated membrane protein 1	790	1	0	0	1	0	hsa-miR-514a-3p	0.001	0.0075	0.0522	-0.06	-0.11	N/A
KCNN3	ENST00000271915.4	potassium intermediate/small conductance calcium-activated channel, subfamily N, member 3	5	2	0	1	1	0	hsa-miR-514a-3p	0.0449	0.2773	1.0186	-0.06	-0.06	N/A
EPHA7	ENST00000369303.4	EPH receptor A7	213	1	0	0	1	0	hsa-miR-514a-3p	0.0086	0.0623	0.4049	-0.06	-0.06	N/A
NUPL1	ENST00000381736.3	nucleoporin like 1	268	1	0	0	1	0	hsa-miR-514a-3p	0.008	0.0578	0.3749	-0.06	-0.06	N/A
HS3ST1	ENST00000002596.5	heparan sulfate (glucosamine) 3-O-sulfotransferase 1	9	2	0	0	2	1	hsa-miR-514a-3p	0.0057	0.041	0.2672	-0.06	-0.1	N/A
UQCC1	ENST00000349714.5	ubiquinol-cytochrome c reductase complex assembly factor 1	500	1	0	0	1	0	hsa-miR-514a-3p	0.0034	0.0248	0.1603	-0.06	-0.06	N/A
FRAS1	ENST00000264895.6	Fraser syndrome 1	709	1	0	1	0	1	hsa-miR-514a-3p	0.0365	0.2399	1.0746	-0.06	-0.06	N/A
TADA2A	ENST00000394395.2	transcriptional adaptor 2A	278	1	1	0	0	0	hsa-miR-514a-3p	0.0072	0.0473	0.1964	-0.06	-0.19	N/A
ZNF33B	ENST00000359467.3	zinc finger protein 33B	30	2	0	1	1	1	hsa-miR-514a-3p	0.0094	0.0663	0.3779	-0.06	-0.1	N/A
ESR2	ENST00000557772.1	estrogen receptor 2 (ER beta)	5	1	0	0	1	1	hsa-miR-514a-3p	0.0117	0.0854	0.5723	-0.06	-0.06	N/A
ZNF662	ENST00000541208.1	zinc finger protein 662	11	2	0	1	1	0	hsa-miR-514a-3p	0.02	0.1389	0.7388	-0.06	-0.06	N/A
FGB	ENST00000302068.4	fibrinogen beta chain	1017	1	0	0	1	0	hsa-miR-514a-3p	0.0037	0.0271	0.1854	-0.05	-0.07	N/A
TRIM5	ENST00000396847.3	tripartite motif containing 5	435	1	0	0	1	1	hsa-miR-514a-3p	0.0047	0.0343	0.2264	-0.05	-0.14	N/A
TMEM106B	ENST00000396667.3	transmembrane protein 106B	615	1	0	0	1	1	hsa-miR-514a-3p	0.0041	0.0288	0.161	-0.05	-0.12	N/A
TRAF3	ENST00000560371.1	TNF receptor-associated factor 3	833	1	0	1	0	0	hsa-miR-514a-3p	0.0192	0.1317	0.6644	-0.05	-0.07	N/A
PNISR	ENST00000369239.5	PNN-interacting serine/arginine-rich protein	600	2	0	1	1	1	hsa-miR-514a-3p	0.0119	0.0813	0.4063	-0.05	-0.24	N/A
GPRIN3	ENST00000609438.1	GPRIN family member 3	213	2	0	1	1	4	hsa-miR-514a-3p	0.0374	0.2498	1.2083	-0.05	-0.06	N/A
FAM184B	ENST00000265018.3	family with sequence similarity 184, member B	22	2	0	0	2	0	hsa-miR-514a-3p	0.0068	0.0488	0.2966	-0.05	-0.06	N/A
PPP1R3C	ENST00000238994.5	protein phosphatase 1, regulatory subunit 3C	416	1	0	0	1	0	hsa-miR-514a-3p	0.003	0.0215	0.1403	-0.05	-0.06	N/A
ACVR2B	ENST00000352511.4	activin A receptor, type IIB	21	2	1	1	0	2	hsa-miR-514a-3p	0.0207	0.1402	0.6861	-0.05	-0.17	N/A
SYT13	ENST00000020926.3	synaptotagmin XIII	5	2	0	0	2	0	hsa-miR-514a-3p	0.0134	0.0949	0.5436	-0.05	-0.05	N/A
NOVA1	ENST00000465357.2	neuro-oncological ventral antigen 1	5	1	0	0	1	0	hsa-miR-514a-3p	0.0036	0.0257	0.163	-0.05	-0.05	N/A
TSPAN11	ENST00000261177.9	tetraspanin 11	27	1	1	0	0	0	hsa-miR-514a-3p	0.0044	0.0323	0.2232	-0.05	-0.05	N/A
ABCB10	ENST00000344517.4	ATP-binding cassette, sub-family B (MDR/TAP), member 10	53	1	0	0	1	0	hsa-miR-514a-3p	0.0123	0.0871	0.5021	-0.05	-0.05	N/A
GRIA1	ENST00000285900.5	glutamate receptor, ionotropic, AMPA 1	5	1	0	1	0	0	hsa-miR-514a-3p	0.0188	0.1257	0.5643	-0.05	-0.05	N/A
CYBB	ENST00000378588.4	cytochrome b-245, beta polypeptide	12	1	0	0	1	0	hsa-miR-514a-3p	0.0059	0.0429	0.2824	-0.05	-0.05	N/A
MEI4	ENST00000602452.2	meiosis-specific 4 homolog (S. cerevisiae)	5	1	0	0	1	0	hsa-miR-514a-3p	0.0069	0.0495	0.3025	-0.05	-0.05	N/A
ACSM5	ENST00000331849.4	acyl-CoA synthetase medium-chain family member 5	5	1	0	0	1	0	hsa-miR-514a-3p	0.0034	0.0249	0.1598	-0.05	-0.05	N/A
FBXW11	ENST00000296933.6	F-box and WD repeat domain containing 11	81	1	0	0	1	2	hsa-miR-514a-3p	0.0106	0.0761	0.4779	-0.05	-0.07	N/A
AGXT2	ENST00000231420.6	alanine--glyoxylate aminotransferase 2	75	1	0	0	1	0	hsa-miR-514a-3p	0.0026	0.0189	0.1234	-0.05	-0.06	N/A
MAGI2	ENST00000419488.1	membrane associated guanylate kinase, WW and PDZ domain containing 2	43	1	0	0	1	0	hsa-miR-514a-3p	0.0131	0.0949	0.603	-0.05	-0.06	N/A
ZNF587	ENST00000339656.5	zinc finger protein 587	52	1	0	0	1	1	hsa-miR-514a-3p	0.0076	0.0549	0.349	-0.05	-0.07	N/A
IQGAP1	ENST00000268182.5	IQ motif containing GTPase activating protein 1	5523	1	0	1	0	0	hsa-miR-514a-3p	0.0151	0.1053	0.5641	-0.05	-0.06	N/A
ZCWPW2	ENST00000383768.2	zinc finger, CW type with PWWP domain 2	10	1	0	0	1	0	hsa-miR-514a-3p	0.0032	0.0234	0.154	-0.05	-0.11	N/A
CTBP2	ENST00000337195.5	C-terminal binding protein 2	16	1	0	1	0	1	hsa-miR-514a-3p	0.0247	0.14	0.4625	-0.05	-0.16	N/A
FGF14	ENST00000376131.4	fibroblast growth factor 14	5	1	0	0	1	0	hsa-miR-514a-3p	0.003	0.0216	0.1469	-0.05	-0.05	N/A
DMRT2	ENST00000259622.6	doublesex and mab-3 related transcription factor 2	5	1	0	0	1	0	hsa-miR-514a-3p	0.0038	0.0272	0.171	-0.05	-0.05	N/A
GRIN2B	ENST00000609686.1	glutamate receptor, ionotropic, N-methyl D-aspartate 2B	5	1	0	0	1	3	hsa-miR-514a-3p	0.0278	0.2023	1.345	-0.05	-0.05	N/A
ABCA13	ENST00000544596.1	ATP-binding cassette, sub-family A (ABC1), member 13	5	1	0	0	1	0	hsa-miR-514a-3p	0.0047	0.0344	0.2225	-0.05	-0.05	N/A
STAM2	ENST00000263904.4	signal transducing adaptor molecule (SH3 domain and ITAM motif) 2	296	2	1	0	1	1	hsa-miR-514a-3p	0.0037	0.0269	0.1765	-0.05	-0.26	N/A
MTCH2	ENST00000302503.3	mitochondrial carrier 2	4079	1	0	0	1	1	hsa-miR-514a-3p	0.0043	0.0308	0.1979	-0.05	-0.07	N/A
DAP3	ENST00000368336.5	death associated protein 3	10	1	0	0	1	0	hsa-miR-514a-3p	0.0011	0.008	0.0536	-0.05	-0.1	N/A
EXOC3	ENST00000512944.1	exocyst complex component 3	463	1	0	0	1	1	hsa-miR-514a-3p	0.0032	0.0236	0.1619	-0.05	-0.06	N/A
EGFR	ENST00000275493.2	epidermal growth factor receptor	632	1	0	1	0	0	hsa-miR-514a-3p	0.0257	0.1681	0.6971	-0.05	-0.06	N/A
SLC30A4	ENST00000261867.4	solute carrier family 30 (zinc transporter), member 4	19	1	0	1	0	0	hsa-miR-514a-3p	0.007	0.0488	0.2601	-0.05	-0.07	N/A
PRRC2B	ENST00000372249.1	proline-rich coiled-coil 2B	97	2	0	0	2	1	hsa-miR-514a-3p	0.0065	0.0472	0.3076	-0.05	-0.06	N/A
SLC25A26	ENST00000354883.6	solute carrier family 25 (S-adenosylmethionine carrier), member 26	1791	1	0	0	1	2	hsa-miR-514a-3p	0.0013	0.0095	0.0662	-0.05	-0.17	N/A
C10orf118	ENST00000543782.1	chromosome 10 open reading frame 118	146	1	0	0	1	0	hsa-miR-514a-3p	0.0042	0.0304	0.1948	-0.05	-0.05	N/A
FZD8	ENST00000374694.1	frizzled family receptor 8	791	1	0	0	1	3	hsa-miR-514a-3p	0.0026	0.0188	0.1238	-0.05	-0.07	N/A
GAB3	ENST00000369575.3	GRB2-associated binding protein 3	39	1	0	1	0	1	hsa-miR-514a-3p	0.03	0.1935	0.7903	-0.05	-0.05	N/A
ZNF440	ENST00000304060.5	zinc finger protein 440	12	1	0	0	1	1	hsa-miR-514a-3p	0.0134	0.0961	0.5771	-0.05	-0.05	N/A
PCGF3	ENST00000362003.5	polycomb group ring finger 3	503	2	0	1	1	1	hsa-miR-514a-3p	0.0047	0.034	0.2234	-0.05	-0.18	N/A
PANK2	ENST00000497424.1	pantothenate kinase 2	1244	1	0	0	1	1	hsa-miR-514a-3p	0.0051	0.0358	0.2002	-0.05	-0.11	N/A
C16orf72	ENST00000327827.7	chromosome 16 open reading frame 72	379	1	0	0	1	0	hsa-miR-514a-3p	0.0058	0.0396	0.1881	-0.05	-0.13	N/A
GPR37	ENST00000303921.2	G protein-coupled receptor 37 (endothelin receptor type B-like)	395	2	0	0	2	1	hsa-miR-514a-3p	0.0082	0.0577	0.3257	-0.05	-0.16	N/A
KIAA2018	ENST00000316407.4	KIAA2018	23	2	0	1	1	0	hsa-miR-514a-3p	0.0367	0.2349	0.9522	-0.05	-0.05	N/A
RPL27A	ENST00000314138.6	ribosomal protein L27a	2641	1	0	0	1	0	hsa-miR-514a-3p	0.0023	0.0169	0.1124	-0.05	-0.1	N/A
FAM115C	ENST00000441159.2	family with sequence similarity 115, member C	5	1	0	0	1	2	hsa-miR-514a-3p	0.0116	0.0843	0.5495	-0.05	-0.05	N/A
AP006621.5	ENST00000530083.1	Protein LOC100506518	25	1	0	0	1	0	hsa-miR-514a-3p	0.0016	0.0118	0.0829	-0.05	-0.07	N/A
CDH6	ENST00000265071.2	cadherin 6, type 2, K-cadherin (fetal kidney)	213	1	0	0	1	0	hsa-miR-514a-3p	0.0069	0.05	0.3401	-0.05	-0.08	N/A
THAP6	ENST00000311638.3	THAP domain containing 6	24	1	0	0	1	0	hsa-miR-514a-3p	0.0054	0.0384	0.2174	-0.05	-0.07	N/A
C4orf33	ENST00000281146.5	chromosome 4 open reading frame 33	18	3	0	2	1	2	hsa-miR-514a-3p	0.0099	0.0696	0.3864	-0.05	-0.12	N/A
STAT5B	ENST00000293328.3	signal transducer and activator of transcription 5B	329	1	0	1	0	0	hsa-miR-514a-3p	0.0056	0.0382	0.1774	-0.05	-0.13	N/A
SPCS3	ENST00000503362.1	signal peptidase complex subunit 3 homolog (S. cerevisiae)	1645	1	1	0	0	1	hsa-miR-514a-3p	0.0043	0.03	0.1654	-0.05	-0.19	N/A
UHMK1	ENST00000538489.1	U2AF homology motif (UHM) kinase 1	48	3	1	0	2	2	hsa-miR-514a-3p	0.0215	0.1434	0.7094	-0.05	-0.18	N/A
LCOR	ENST00000371103.3	ligand dependent nuclear receptor corepressor	94	2	0	0	2	1	hsa-miR-514a-3p	0.0188	0.1338	0.7903	-0.05	-0.06	N/A
SGMS2	ENST00000394684.4	sphingomyelin synthase 2	111	1	0	1	0	1	hsa-miR-514a-3p	0.0135	0.0941	0.5087	-0.05	-0.06	N/A
NAV3	ENST00000228327.6	neuron navigator 3	277	1	0	1	0	1	hsa-miR-514a-3p	0.0121	0.087	0.5498	-0.05	-0.05	N/A
GPLD1	ENST00000230036.1	glycosylphosphatidylinositol specific phospholipase D1	51	2	0	0	2	1	hsa-miR-514a-3p	0.0062	0.0448	0.2871	-0.05	-0.07	N/A
ZC3H6	ENST00000343936.4	zinc finger CCCH-type containing 6	10	1	0	1	0	2	hsa-miR-514a-3p	0.0311	0.2146	1.0865	-0.05	-0.05	N/A
FAM73A	ENST00000370791.3	family with sequence similarity 73, member A	837	1	0	0	1	2	hsa-miR-514a-3p	0.0182	0.1295	0.7674	-0.05	-0.05	N/A
LAMP2	ENST00000371335.4	lysosomal-associated membrane protein 2	3095	1	0	0	1	0	hsa-miR-514a-3p	0.0122	0.0854	0.4606	-0.05	-0.05	N/A
RFC5	ENST00000229043.3	replication factor C (activator 1) 5, 36.5kDa	1328	3	0	0	3	0	hsa-miR-514a-3p	0.0025	0.0179	0.1154	-0.05	-0.26	N/A
SERPINB5	ENST00000382771.4	serpin peptidase inhibitor, clade B (ovalbumin), member 5	295	1	0	0	1	0	hsa-miR-514a-3p	0.0054	0.0387	0.236	-0.05	-0.12	N/A
ARFGEF1	ENST00000262215.3	ADP-ribosylation factor guanine nucleotide-exchange factor 1 (brefeldin A-inhibited)	70	2	0	1	1	1	hsa-miR-514a-3p	0.0087	0.0621	0.395	-0.05	-0.17	N/A
RAB40A	ENST00000372633.1	RAB40A, member RAS oncogene family	7	1	0	0	1	1	hsa-miR-514a-3p	0.0039	0.0283	0.1811	-0.05	-0.1	N/A
KRAS	ENST00000256078.4	Kirsten rat sarcoma viral oncogene homolog	40	1	0	0	1	1	hsa-miR-514a-3p	0.0064	0.0466	0.3164	-0.05	-0.11	N/A
NCMAP	ENST00000374392.2	noncompact myelin associated protein	17	1	0	1	0	0	hsa-miR-514a-3p	0.0086	0.0546	0.2026	-0.05	-0.18	N/A
CEP55	ENST00000371485.3	centrosomal protein 55kDa	92	1	0	0	1	0	hsa-miR-514a-3p	0.002	0.0149	0.0996	-0.05	-0.06	N/A
KIRREL	ENST00000368172.1	kin of IRRE like (Drosophila)	493	2	1	1	0	1	hsa-miR-514a-3p	0.0189	0.1298	0.6387	-0.05	-0.05	N/A
ZNF770	ENST00000356321.4	zinc finger protein 770	52	2	1	0	1	1	hsa-miR-514a-3p	0.0126	0.0819	0.4222	-0.05	-0.32	N/A
FER	ENST00000281092.4	fer (fps/fes related) tyrosine kinase	665	3	1	0	2	2	hsa-miR-514a-3p	0.0572	0.366	1.578	-0.05	-0.05	N/A
BTRC	ENST00000370187.3	beta-transducin repeat containing E3 ubiquitin protein ligase	96	2	0	2	0	0	hsa-miR-514a-3p	0.0235	0.1518	0.6554	-0.05	-0.26	N/A
LPL	ENST00000311322.8	lipoprotein lipase	7658	1	0	0	1	0	hsa-miR-514a-3p	0.0061	0.0431	0.2496	-0.05	-0.05	N/A
FOXC1	ENST00000380874.2	forkhead box C1	1301	2	0	0	2	0	hsa-miR-514a-3p	0.0037	0.0266	0.1737	-0.05	-0.1	N/A
PABPC4L	ENST00000421491.3	poly(A) binding protein, cytoplasmic 4-like	55	1	0	0	1	0	hsa-miR-514a-3p	0.004	0.028	0.159	-0.05	-0.09	N/A
DGCR6L	ENST00000248879.3	DiGeorge syndrome critical region gene 6-like	18	2	0	0	2	0	hsa-miR-514a-3p	0.0035	0.0253	0.1528	-0.05	-0.09	N/A
PRELID2	ENST00000334744.4	PRELI domain containing 2	63	1	0	0	1	0	hsa-miR-514a-3p	0.0046	0.033	0.1899	-0.05	-0.07	N/A
PPCDC	ENST00000342932.3	phosphopantothenoylcysteine decarboxylase	26	1	0	0	1	0	hsa-miR-514a-3p	0.0047	0.0338	0.2005	-0.05	-0.15	N/A
SERINC5	ENST00000512721.1	serine incorporator 5	175	1	0	0	1	0	hsa-miR-514a-3p	0.0053	0.0387	0.2625	-0.05	-0.05	N/A
KIAA1161	ENST00000297625.7	KIAA1161	18	1	0	0	1	0	hsa-miR-514a-3p	0.0148	0.1013	0.5002	-0.05	-0.05	N/A
TNS3	ENST00000311160.9	tensin 3	28	1	1	0	0	0	hsa-miR-514a-3p	0.0528	0.3129	1.0639	-0.05	-0.05	N/A
TANC2	ENST00000424789.2	tetratricopeptide repeat, ankyrin repeat and coiled-coil containing 2	155	1	0	0	1	1	hsa-miR-514a-3p	0.0212	0.1531	0.9773	-0.05	-0.05	N/A
TNFRSF9	ENST00000377507.3	tumor necrosis factor receptor superfamily, member 9	16	1	0	0	1	1	hsa-miR-514a-3p	0.0025	0.0185	0.1213	-0.05	-0.11	N/A
BAAT	ENST00000259407.2	bile acid CoA: amino acid N-acyltransferase (glycine N-choloyltransferase)	5	1	0	0	1	0	hsa-miR-514a-3p	0.0037	0.0266	0.171	-0.05	-0.05	N/A
GRM1	ENST00000392299.2	glutamate receptor, metabotropic 1	5	2	0	0	2	1	hsa-miR-514a-3p	0.0143	0.1026	0.639	-0.05	-0.05	N/A
PCLO	ENST00000333891.9	piccolo presynaptic cytomatrix protein	22	1	0	0	1	0	hsa-miR-514a-3p	0.0168	0.1205	0.7392	-0.05	-0.05	N/A
TBL1X	ENST00000407597.2	transducin (beta)-like 1X-linked	125	3	0	0	3	0	hsa-miR-514a-3p	0.0071	0.0519	0.3463	-0.05	-0.06	N/A
ZNF321P	ENST00000391777.3	zinc finger protein 321, pseudogene	14	1	0	0	1	1	hsa-miR-514a-3p	0.0035	0.025	0.1546	-0.05	-0.12	N/A
HSPA5	ENST00000324460.6	heat shock 70kDa protein 5 (glucose-regulated protein, 78kDa)	2715	1	1	0	0	0	hsa-miR-514a-3p	0.0053	0.0353	0.1534	-0.05	-0.23	N/A
PRUNE2	ENST00000376718.3	prune homolog 2 (Drosophila)	121	3	0	1	2	0	hsa-miR-514a-3p	0.0231	0.1607	0.8771	-0.05	-0.06	N/A
DNAJB12	ENST00000338820.3	DnaJ (Hsp40) homolog, subfamily B, member 12	1458	1	0	0	1	0	hsa-miR-514a-3p	0.0073	0.0515	0.2945	-0.05	-0.05	N/A
SOSTDC1	ENST00000307068.4	sclerostin domain containing 1	5	2	0	2	0	1	hsa-miR-514a-3p	0.0076	0.0547	0.3354	-0.05	-0.32	N/A
ABI2	ENST00000295851.5	abl-interactor 2	877	4	1	0	3	1	hsa-miR-514a-3p	0.0141	0.0812	0.2401	-0.05	-0.23	N/A
MAPK4	ENST00000592595.1	mitogen-activated protein kinase 4	77	1	0	1	0	0	hsa-miR-514a-3p	0.0038	0.0273	0.1806	-0.05	-0.06	N/A
DBR1	ENST00000260803.4	debranching RNA lariats 1	981	1	0	0	1	0	hsa-miR-514a-3p	0.0017	0.0125	0.0818	-0.05	-0.08	N/A
URB1	ENST00000382751.3	URB1 ribosome biogenesis 1 homolog (S. cerevisiae)	667	2	0	0	2	1	hsa-miR-514a-3p	0.0066	0.0478	0.295	-0.05	-0.06	N/A
LINGO4	ENST00000368820.3	leucine rich repeat and Ig domain containing 4	5	1	0	0	1	1	hsa-miR-514a-3p	0.0035	0.0253	0.1738	-0.05	-0.05	N/A
CYP11B2	ENST00000323110.2	cytochrome P450, family 11, subfamily B, polypeptide 2	5	1	0	0	1	0	hsa-miR-514a-3p	0.0047	0.0343	0.2271	-0.05	-0.05	N/A
FMN1	ENST00000334528.9	formin 1	25	3	0	0	3	0	hsa-miR-514a-3p	0.0099	0.0714	0.4557	-0.05	-0.06	N/A
GPATCH2L	ENST00000553588.1	G patch domain containing 2-like	96	1	0	0	1	0	hsa-miR-514a-3p	0.0061	0.0434	0.2651	-0.05	-0.05	N/A
VMAC	ENST00000339485.3	vimentin-type intermediate filament associated coiled-coil protein	28	1	0	0	1	0	hsa-miR-514a-3p	0.004	0.0286	0.1806	-0.05	-0.06	N/A
NAA38	ENST00000249299.2	N(alpha)-acetyltransferase 38, NatC auxiliary subunit	458	2	0	1	1	4	hsa-miR-514a-3p	0.0099	0.0587	0.2053	-0.05	-0.31	N/A
C1orf50	ENST00000372525.5	chromosome 1 open reading frame 50	1217	2	0	0	2	2	hsa-miR-514a-3p	0.0006	0.0046	0.0326	-0.05	-0.07	N/A
METTL21B	ENST00000333012.5	methyltransferase like 21B	51	1	0	0	1	1	hsa-miR-514a-3p	0.0058	0.0425	0.278	-0.05	-0.05	N/A
BCAS1	ENST00000371440.3	breast carcinoma amplified sequence 1	0	1	0	0	1	0	hsa-miR-514a-3p	0.0107	0.0777	0.5102	-0.05	-0.05	N/A
SERPINI1	ENST00000446050.2	serpin peptidase inhibitor, clade I (neuroserpin), member 1	549	1*	0	0	0	1	hsa-miR-514a-3p	0.0024	0.0175	0.1227	-0.05	-0.05	N/A
SLC16A14	ENST00000295190.4	solute carrier family 16, member 14	34	1	0	0	1	0	hsa-miR-514a-3p	0.0046	0.0333	0.2135	-0.05	-0.05	N/A
GRIA2	ENST00000296526.7	glutamate receptor, ionotropic, AMPA 2	5	2	1	0	1	2	hsa-miR-514a-3p	0.0161	0.1154	0.7025	-0.05	-0.05	N/A
FRYL	ENST00000503238.1	FRY-like	276	1	0	0	1	0	hsa-miR-514a-3p	0.011	0.0798	0.5137	-0.05	-0.05	N/A
TYRP1	ENST00000388918.5	tyrosinase-related protein 1	16	1	0	0	1	4	hsa-miR-514a-3p	0.0019	0.014	0.0909	-0.05	-0.16	N/A
EIF4E	ENST00000450253.2	eukaryotic translation initiation factor 4E	876	2	2	0	0	2	hsa-miR-514a-3p	0.0093	0.0484	0.1151	-0.05	-0.42	N/A
NUCKS1	ENST00000367142.4	nuclear casein kinase and cyclin-dependent kinase substrate 1	1692	1	0	0	1	0	hsa-miR-514a-3p	0.0025	0.0181	0.1197	-0.05	-0.05	N/A
BAG4	ENST00000287322.4	BCL2-associated athanogene 4	29	2	0	0	2	0	hsa-miR-514a-3p	0.0034	0.0242	0.1487	-0.05	-0.12	N/A
NCAM2	ENST00000400546.1	neural cell adhesion molecule 2	64	4	1	1	2	0	hsa-miR-514a-3p	0.019	0.1175	0.4556	-0.05	-0.21	N/A
SMARCA4	ENST00000358026.2	SWI/SNF related, matrix associated, actin dependent regulator of chromatin, subfamily a, member 4	662	1	0	0	1	0	hsa-miR-514a-3p	0.0008	0.0062	0.0428	-0.05	-0.15	N/A
FAM198A	ENST00000430121.2	family with sequence similarity 198, member A	25	1	0	1	0	1	hsa-miR-514a-3p	0.0041	0.0293	0.167	-0.05	-0.17	N/A
GPR124	ENST00000315215.7	G protein-coupled receptor 124	72	1	0	0	1	1	hsa-miR-514a-3p	0.0101	0.0705	0.3615	-0.05	-0.06	N/A
FNIP2	ENST00000264433.6	folliculin interacting protein 2	266	2	0	0	2	1	hsa-miR-514a-3p	0.0087	0.0627	0.3972	-0.05	-0.05	N/A
RYBP	ENST00000477973.2	RING1 and YY1 binding protein	342	1	0	0	1	3	hsa-miR-514a-3p	0.0061	0.0439	0.2857	-0.05	-0.05	N/A
SPCS2	ENST00000263672.6	signal peptidase complex subunit 2 homolog (S. cerevisiae)	28	1	0	0	1	0	hsa-miR-514a-3p	0.0044	0.0315	0.1984	-0.05	-0.05	N/A
PPP1R16B	ENST00000299824.1	protein phosphatase 1, regulatory subunit 16B	16	1	1	0	0	0	hsa-miR-514a-3p	0.0448	0.26	0.7625	-0.05	-0.05	N/A
ZNF589	ENST00000427617.2	zinc finger protein 589	20	1	0	0	1	0	hsa-miR-514a-3p	0.0035	0.0251	0.1529	-0.05	-0.06	N/A
KLHL5	ENST00000261425.3	kelch-like family member 5	366	1	0	0	1	1	hsa-miR-514a-3p	0.0052	0.0381	0.249	-0.05	-0.05	N/A
SERPINB1	ENST00000380739.5	serpin peptidase inhibitor, clade B (ovalbumin), member 1	660	1	0	0	1	0	hsa-miR-514a-3p	0.002	0.0141	0.0903	-0.05	-0.1	N/A
MAPK1	ENST00000215832.6	mitogen-activated protein kinase 1	630	1	0	0	1	1	hsa-miR-514a-3p	0.0059	0.0428	0.2887	-0.05	-0.08	N/A
STARD13	ENST00000336934.5	StAR-related lipid transfer (START) domain containing 13	314	1	0	0	1	0	hsa-miR-514a-3p	0.0021	0.0149	0.0998	-0.05	-0.07	N/A
FZR1	ENST00000441788.2	fizzy/cell division cycle 20 related 1 (Drosophila)	273	1	0	0	1	0	hsa-miR-514a-3p	0.0032	0.0235	0.1566	-0.05	-0.05	N/A
SLC16A10	ENST00000368850.3	solute carrier family 16 (aromatic amino acid transporter), member 10	233	1	0	1	0	1	hsa-miR-514a-3p	0.0101	0.0712	0.4032	-0.05	-0.05	N/A
SSX2IP	ENST00000342203.3	synovial sarcoma, X breakpoint 2 interacting protein	197	1	0	0	1	2	hsa-miR-514a-3p	0.0083	0.0596	0.3636	-0.05	-0.11	N/A
SFXN5	ENST00000410065.1	sideroflexin 5	56	1	0	0	1	1	hsa-miR-514a-3p	0.0051	0.0374	0.2466	-0.05	-0.05	N/A
PTPN21	ENST00000328736.3	protein tyrosine phosphatase, non-receptor type 21	104	1	0	0	1	0	hsa-miR-514a-3p	0.0102	0.0704	0.3611	-0.05	-0.05	N/A
QRSL1	ENST00000369046.4	glutaminyl-tRNA synthase (glutamine-hydrolyzing)-like 1	53	1	0	0	1	0	hsa-miR-514a-3p	0.005	0.0365	0.2451	-0.05	-0.08	N/A
ZNF681	ENST00000402377.3	zinc finger protein 681	21	2	0	0	2	0	hsa-miR-514a-3p	0.0068	0.0483	0.2906	-0.05	-0.09	N/A
ZWINT	ENST00000373944.3	ZW10 interacting kinetochore protein	6608	1	0	1	0	3	hsa-miR-514a-3p	0.0039	0.0267	0.1508	-0.05	-0.24	N/A
SAMD8	ENST00000372687.4	sterile alpha motif domain containing 8	100	1	0	1	0	0	hsa-miR-514a-3p	0.0051	0.0355	0.1839	-0.05	-0.1	N/A
TPPP	ENST00000360578.5	tubulin polymerization promoting protein	7	1	0	1	0	0	hsa-miR-514a-3p	0.0034	0.0235	0.1255	-0.05	-0.15	N/A
MAP2K4	ENST00000415385.3	mitogen-activated protein kinase kinase 4	80	2	0	0	2	1	hsa-miR-514a-3p	0.0088	0.064	0.4217	-0.04	-0.04	N/A
TACR1	ENST00000305249.5	tachykinin receptor 1	5	1	0	1	0	0	hsa-miR-514a-3p	0.0054	0.0392	0.2547	-0.04	-0.04	N/A
USP28	ENST00000003302.4	ubiquitin specific peptidase 28	85	1	0	0	1	0	hsa-miR-514a-3p	0.006	0.0432	0.2599	-0.04	-0.04	N/A
MCTP2	ENST00000357742.4	multiple C2 domains, transmembrane 2	59	2	0	1	1	2	hsa-miR-514a-3p	0.0198	0.1331	0.6385	-0.04	-0.1	N/A
ZMAT4	ENST00000315769.7	zinc finger, matrin-type 4	5	1	0	0	1	1	hsa-miR-514a-3p	0.0049	0.0355	0.2354	-0.04	-0.06	N/A
ZMIZ1	ENST00000334512.5	zinc finger, MIZ-type containing 1	568	2	0	2	0	0	hsa-miR-514a-3p	0.021	0.1476	0.8124	-0.04	-0.04	N/A
NUDT13	ENST00000372997.3	nudix (nucleoside diphosphate linked moiety X)-type motif 13	10	1	0	0	1	1	hsa-miR-514a-3p	0.0039	0.0279	0.1779	-0.04	-0.04	N/A
PIEZO2	ENST00000302079.6	piezo-type mechanosensitive ion channel component 2	158	1	0	0	1	0	hsa-miR-514a-3p	0.0048	0.0344	0.2142	-0.04	-0.05	N/A
TIGD4	ENST00000304337.2	tigger transposable element derived 4	9	1	0	0	1	0	hsa-miR-514a-3p	0.0031	0.022	0.1295	-0.04	-0.11	N/A
UBE2H	ENST00000355621.3	ubiquitin-conjugating enzyme E2H	855	2	0	0	2	1	hsa-miR-514a-3p	0.0099	0.0695	0.3799	-0.04	-0.06	N/A
NR2C1	ENST00000333003.5	nuclear receptor subfamily 2, group C, member 1	55	1	0	0	1	0	hsa-miR-514a-3p	0.0076	0.0533	0.3082	-0.04	-0.14	N/A
FAM71F2	ENST00000480462.1	family with sequence similarity 71, member F2	7	1	1	0	0	0	hsa-miR-514a-3p	0.0073	0.0477	0.2017	-0.04	-0.15	N/A
ADH5	ENST00000296412.8	alcohol dehydrogenase 5 (class III), chi polypeptide	217	2	0	0	2	1	hsa-miR-514a-3p	0.0029	0.0211	0.1307	-0.04	-0.15	N/A
PTGS2	ENST00000367468.5	prostaglandin-endoperoxide synthase 2 (prostaglandin G/H synthase and cyclooxygenase)	263	1	0	1	0	0	hsa-miR-514a-3p	0.0058	0.0403	0.2174	-0.04	-0.11	N/A
ANKFN1	ENST00000566473.2	ankyrin-repeat and fibronectin type III domain containing 1	14	1	0	1	0	0	hsa-miR-514a-3p	0.0047	0.0319	0.1535	-0.04	-0.13	N/A
KPNA4	ENST00000334256.4	karyopherin alpha 4 (importin alpha 3)	111	1	1	0	0	0	hsa-miR-514a-3p	0.0293	0.1693	0.4989	-0.04	-0.07	N/A
NDUFA9	ENST00000266544.5	NADH dehydrogenase (ubiquinone) 1 alpha subcomplex, 9, 39kDa	1307	1	0	0	1	0	hsa-miR-514a-3p	0.0024	0.0175	0.1144	-0.04	-0.16	N/A
NEGR1	ENST00000357731.5	neuronal growth regulator 1	28	2	0	1	1	0	hsa-miR-514a-3p	0.0115	0.0805	0.4285	-0.04	-0.07	N/A
PHLDB2	ENST00000431670.2	pleckstrin homology-like domain, family B, member 2	588	1	0	0	1	0	hsa-miR-514a-3p	0.0046	0.0333	0.2174	-0.04	-0.04	N/A
MAN1A1	ENST00000368468.3	mannosidase, alpha, class 1A, member 1	248	1	0	0	1	1	hsa-miR-514a-3p	0.0033	0.0244	0.1687	-0.04	-0.06	N/A
SLC16A6	ENST00000327268.4	solute carrier family 16, member 6	17	1	0	0	1	1	hsa-miR-514a-3p	0.0091	0.0655	0.4096	-0.04	-0.04	N/A
GNAQ	ENST00000286548.4	guanine nucleotide binding protein (G protein), q polypeptide	47	2	0	0	2	1	hsa-miR-514a-3p	0.0129	0.0938	0.6156	-0.04	-0.04	N/A
PLEKHO2	ENST00000323544.4	pleckstrin homology domain containing, family O member 2	279	1	0	1	0	0	hsa-miR-514a-3p	0.0103	0.0712	0.3615	-0.04	-0.04	N/A
CACNG8	ENST00000270458.2	calcium channel, voltage-dependent, gamma subunit 8	5	1	0	1	0	1	hsa-miR-514a-3p	0.0264	0.1729	0.73	-0.04	-0.04	N/A
ESRP1	ENST00000358397.5	epithelial splicing regulatory protein 1	74	1	0	0	1	0	hsa-miR-514a-3p	0.0077	0.0554	0.3356	-0.04	-0.04	N/A
CORO1C	ENST00000261401.3	coronin, actin binding protein, 1C	1970	1	0	0	1	1	hsa-miR-514a-3p	0.0061	0.0444	0.2929	-0.04	-0.04	N/A
P2RY2	ENST00000311131.2	purinergic receptor P2Y, G-protein coupled, 2	66	2	0	1	1	1	hsa-miR-514a-3p	0.0189	0.1143	0.4298	-0.04	-0.16	N/A
AC021218.2	ENST00000377722.2	Uncharacterized protein	10	1	0	0	1	2	hsa-miR-514a-3p	0.0041	0.0294	0.1926	-0.04	-0.08	N/A
MUC3A	ENST00000319509.7	mucin 3A, cell surface associated	20	1	0	1	0	0	hsa-miR-514a-3p	0.0083	0.0595	0.3556	-0.04	-0.06	N/A
ARMCX3	ENST00000341189.4	armadillo repeat containing, X-linked 3	353	1	0	1	0	0	hsa-miR-514a-3p	0.0117	0.068	0.2059	-0.04	-0.18	N/A
CREB1	ENST00000432329.2	cAMP responsive element binding protein 1	295	2	0	0	2	2	hsa-miR-514a-3p	0.0083	0.0575	0.3018	-0.04	-0.08	N/A
ANAPC13	ENST00000510994.1	anaphase promoting complex subunit 13	443	1	0	0	1	0	hsa-miR-514a-3p	0.0024	0.0177	0.1236	-0.04	-0.05	N/A
RHOJ	ENST00000316754.3	ras homolog family member J	118	1	0	0	1	0	hsa-miR-514a-3p	0.0024	0.0179	0.1246	-0.04	-0.05	N/A
ONECUT2	ENST00000491143.2	one cut homeobox 2	847	3	0	1	2	1	hsa-miR-514a-3p	0.0187	0.1351	0.8628	-0.04	-0.05	N/A
ZNF100	ENST00000358296.6	zinc finger protein 100	142	1	0	0	1	0	hsa-miR-514a-3p	0.0029	0.0212	0.138	-0.04	-0.04	N/A
AIF1L	ENST00000372300.1	allograft inflammatory factor 1-like	487	1	0	0	1	0	hsa-miR-514a-3p	0.0033	0.024	0.1473	-0.04	-0.06	N/A
AL590822.2	ENST00000597060.1	Uncharacterized protein; cDNA FLJ36608 fis, clone TRACH2015824	10	1	0	0	1	0	hsa-miR-514a-3p	0.0017	0.0124	0.0788	-0.04	-0.09	N/A
TTC30A	ENST00000355689.5	tetratricopeptide repeat domain 30A	30	2	0	1	1	1	hsa-miR-514a-3p	0.0115	0.0756	0.3387	-0.04	-0.12	N/A
FBXO30	ENST00000237281.4	F-box protein 30	224	1	0	1	0	1	hsa-miR-514a-3p	0.0118	0.0796	0.3828	-0.04	-0.09	N/A
ZNF738	ENST00000380870.4	zinc finger protein 738	28	1	0	0	1	0	hsa-miR-514a-3p	0.0034	0.0242	0.1463	-0.04	-0.11	N/A
ZNF706	ENST00000311212.4	zinc finger protein 706	325	1	0	1	0	0	hsa-miR-514a-3p	0.0039	0.0256	0.1103	-0.04	-0.24	N/A
PPIG	ENST00000260970.3	peptidylprolyl isomerase G (cyclophilin G)	470	2	0	1	1	0	hsa-miR-514a-3p	0.0159	0.1019	0.4169	-0.04	-0.1	N/A
KLHDC1	ENST00000359332.2	kelch domain containing 1	5	1	0	0	1	0	hsa-miR-514a-3p	0.0028	0.0208	0.144	-0.04	-0.04	N/A
PPP1R3B	ENST00000310455.3	protein phosphatase 1, regulatory subunit 3B	20	1	0	0	1	1	hsa-miR-514a-3p	0.0026	0.019	0.1327	-0.04	-0.04	N/A
RSPH3	ENST00000367069.2	radial spoke 3 homolog (Chlamydomonas)	59	1	0	0	1	0	hsa-miR-514a-3p	0.0024	0.0175	0.1174	-0.04	-0.04	N/A
TAS2R5	ENST00000247883.4	taste receptor, type 2, member 5	16	1	0	0	1	1	hsa-miR-514a-3p	0.0031	0.0226	0.1384	-0.04	-0.12	N/A
KIAA1468	ENST00000398130.2	KIAA1468	756	1	0	0	1	0	hsa-miR-514a-3p	0.003	0.0218	0.1501	-0.04	-0.06	N/A
CBLB	ENST00000264122.4	Cbl proto-oncogene B, E3 ubiquitin protein ligase	469	1	0	1	0	2	hsa-miR-514a-3p	0.0101	0.0723	0.4503	-0.04	-0.08	N/A
KIAA1549L	ENST00000321505.4	KIAA1549-like	117	2	0	0	2	1	hsa-miR-514a-3p	0.0158	0.1143	0.7284	-0.04	-0.05	N/A
TLL1	ENST00000061240.2	tolloid-like 1	247	1	0	0	1	3	hsa-miR-514a-3p	0.0221	0.1584	0.9593	-0.04	-0.04	N/A
PIGQ	ENST00000321878.5	phosphatidylinositol glycan anchor biosynthesis, class Q	342	1	0	1	0	0	hsa-miR-514a-3p	0.0165	0.1098	0.4711	-0.04	-0.04	N/A
PURB	ENST00000395699.2	purine-rich element binding protein B	497	1	0	1	0	1	hsa-miR-514a-3p	0.0131	0.0872	0.3965	-0.04	-0.09	N/A
QKI	ENST00000392127.2	QKI, KH domain containing, RNA binding	323	1	0	1	0	4	hsa-miR-514a-3p	0.0119	0.0853	0.5219	-0.04	-0.12	N/A
DLEU1	ENST00000378180.4	deleted in lymphocytic leukemia 1 (non-protein coding)	22	2	1	0	1	0	hsa-miR-514a-3p	0.0015	0.0102	0.053	-0.04	-0.34	N/A
TOR1AIP1	ENST00000606911.2	torsin A interacting protein 1	3069	2	0	0	2	1	hsa-miR-514a-3p	0.0081	0.0582	0.3517	-0.04	-0.05	N/A
RAB3B	ENST00000371655.3	RAB3B, member RAS oncogene family	611	3	0	0	3	3	hsa-miR-514a-3p	0.0165	0.1192	0.7512	-0.04	-0.08	N/A
INPP5K	ENST00000421807.2	inositol polyphosphate-5-phosphatase K	265	1	0	1	0	0	hsa-miR-514a-3p	0.0021	0.015	0.0799	-0.04	-0.17	N/A
CLNK	ENST00000226951.6	cytokine-dependent hematopoietic cell linker	5	1	0	0	1	1	hsa-miR-514a-3p	0.0134	0.0941	0.5197	-0.04	-0.04	N/A
PPP1CB	ENST00000395366.2	protein phosphatase 1, catalytic subunit, beta isozyme	5795	1	0	0	1	1	hsa-miR-514a-3p	0.0067	0.0484	0.3051	-0.04	-0.04	N/A
SRRM2	ENST00000301740.8	serine/arginine repetitive matrix 2	5111	1	0	0	1	0	hsa-miR-514a-3p	0.0021	0.0151	0.1031	-0.04	-0.04	N/A
UGT2B4	ENST00000305107.6	UDP glucuronosyltransferase 2 family, polypeptide B4	5	1	0	0	1	3	hsa-miR-514a-3p	0.0027	0.0198	0.1376	-0.04	-0.05	N/A
LIX1	ENST00000274382.4	Lix1 homolog (chicken)	5	1	0	0	1	1	hsa-miR-514a-3p	0.0123	0.0888	0.5528	-0.04	-0.04	N/A
ANKRD54	ENST00000215941.4	ankyrin repeat domain 54	5	1	0	0	1	0	hsa-miR-514a-3p	0.0016	0.0118	0.0813	-0.04	-0.04	N/A
PAPOLG	ENST00000238714.3	poly(A) polymerase gamma	49	2	0	0	2	1	hsa-miR-514a-3p	0.0233	0.1666	1.0186	-0.04	-0.04	N/A
CDK8	ENST00000536792.1	cyclin-dependent kinase 8	280	1	0	0	1	0	hsa-miR-514a-3p	0.0021	0.0155	0.1043	-0.04	-0.04	N/A
SLC5A8	ENST00000536262.2	solute carrier family 5 (sodium/monocarboxylate cotransporter), member 8	5	1	0	0	1	1	hsa-miR-514a-3p	0.0054	0.039	0.2635	-0.04	-0.04	N/A
PEX5L	ENST00000467460.1	peroxisomal biogenesis factor 5-like	5	2	0	0	2	1	hsa-miR-514a-3p	0.0211	0.1496	0.8531	-0.04	-0.04	N/A
DNAJB2	ENST00000336576.5	DnaJ (Hsp40) homolog, subfamily B, member 2	2187	1	0	1	0	0	hsa-miR-514a-3p	0.0023	0.0168	0.1122	-0.04	-0.04	N/A
LIN7A	ENST00000552864.1	lin-7 homolog A (C. elegans)	86	1	0	0	1	2	hsa-miR-514a-3p	0.005	0.0363	0.2398	-0.04	-0.07	N/A
LRIG3	ENST00000379141.4	leucine-rich repeats and immunoglobulin-like domains 3	366	1	0	1	0	0	hsa-miR-514a-3p	0.0064	0.0419	0.1785	-0.04	-0.19	N/A
GDF7	ENST00000272224.3	growth differentiation factor 7	27	2	0	0	2	3	hsa-miR-514a-3p	0.008	0.0575	0.3643	-0.04	-0.05	N/A
STOM	ENST00000286713.2	stomatin	444	1	0	0	1	1	hsa-miR-514a-3p	0.0062	0.0445	0.2709	-0.04	-0.04	N/A
MAP3K7	ENST00000369325.3	mitogen-activated protein kinase kinase kinase 7	1172	1	0	0	1	1	hsa-miR-514a-3p	0.007	0.0497	0.2968	-0.04	-0.08	N/A
FAM20B	ENST00000263733.4	family with sequence similarity 20, member B	113	2	0	0	2	1	hsa-miR-514a-3p	0.0074	0.0524	0.3046	-0.04	-0.08	N/A
ADAT2	ENST00000606514.1	adenosine deaminase, tRNA-specific 2	303	1	1	0	0	1	hsa-miR-514a-3p	0.0112	0.0536	0.123	-0.04	-0.39	N/A
ZNF397	ENST00000330501.7	zinc finger protein 397	59	1	0	0	1	1	hsa-miR-514a-3p	0.012	0.0848	0.4824	-0.04	-0.06	N/A
PIK3R1	ENST00000521381.1	phosphoinositide-3-kinase, regulatory subunit 1 (alpha)	217	1	0	0	1	0	hsa-miR-514a-3p	0.0047	0.0341	0.2318	-0.04	-0.04	N/A
SEC14L5	ENST00000251170.7	SEC14-like 5 (S. cerevisiae)	5	1	0	1	0	0	hsa-miR-514a-3p	0.0057	0.0409	0.2604	-0.04	-0.04	N/A
CDC25A	ENST00000302506.3	cell division cycle 25A	5	1	0	1	0	0	hsa-miR-514a-3p	0.0122	0.0848	0.4425	-0.04	-0.04	N/A
ADNP	ENST00000371602.4	activity-dependent neuroprotector homeobox	635	1	0	0	1	0	hsa-miR-514a-3p	0.0048	0.035	0.2343	-0.04	-0.04	N/A
LRCH1	ENST00000311191.6	leucine-rich repeats and calponin homology (CH) domain containing 1	381	1	0	0	1	0	hsa-miR-514a-3p	0.0048	0.0347	0.2297	-0.04	-0.04	N/A
ADAM28	ENST00000265769.4	ADAM metallopeptidase domain 28	5	2	0	0	2	2	hsa-miR-514a-3p	0.0214	0.1521	0.9025	-0.04	-0.04	N/A
SPOCK1	ENST00000394945.1	sparc/osteonectin, cwcv and kazal-like domains proteoglycan (testican) 1	935	1	0	0	1	0	hsa-miR-514a-3p	0.009	0.0641	0.3802	-0.04	-0.04	N/A
KCNJ3	ENST00000295101.2	potassium inwardly-rectifying channel, subfamily J, member 3	21	1	0	0	1	0	hsa-miR-514a-3p	0.0056	0.04	0.2416	-0.04	-0.04	N/A
ASXL2	ENST00000435504.4	additional sex combs like 2 (Drosophila)	139	2	0	2	0	1	hsa-miR-514a-3p	0.0323	0.2086	0.8613	-0.04	-0.04	N/A
CRTC3	ENST00000420329.2	CREB regulated transcription coactivator 3	612	1	1	0	0	0	hsa-miR-514a-3p	0.0237	0.1536	0.607	-0.04	-0.04	N/A
UNC13A	ENST00000519716.2	unc-13 homolog A (C. elegans)	5	1	0	1	0	0	hsa-miR-514a-3p	0.0147	0.1034	0.5784	-0.04	-0.04	N/A
TRIM2	ENST00000338700.5	tripartite motif containing 2	22	2	0	2	0	2	hsa-miR-514a-3p	0.0161	0.1155	0.7195	-0.04	-0.04	N/A
NECAB1	ENST00000417640.2	N-terminal EF-hand calcium binding protein 1	5	1	0	0	1	2	hsa-miR-514a-3p	0.0127	0.0916	0.5882	-0.04	-0.04	N/A
TCP11L2	ENST00000547153.1	t-complex 11, testis-specific-like 2	29	1	0	0	1	0	hsa-miR-514a-3p	0.0034	0.0245	0.163	-0.04	-0.09	N/A
MPP3	ENST00000398393.1	membrane protein, palmitoylated 3 (MAGUK p55 subfamily member 3)	110	1	0	0	1	1	hsa-miR-514a-3p	0.0013	0.0093	0.0639	-0.04	-0.09	N/A
EIF5AL1	ENST00000520547.2	eukaryotic translation initiation factor 5A-like 1	10	1	0	0	1	0	hsa-miR-514a-3p	0.004	0.0287	0.1666	-0.04	-0.08	N/A
CYP20A1	ENST00000356079.4	cytochrome P450, family 20, subfamily A, polypeptide 1	170	2	0	0	2	0	hsa-miR-514a-3p	0.0091	0.0636	0.347	-0.04	-0.1	N/A
ZNF570	ENST00000388801.3	zinc finger protein 570	12	1	0	0	1	1	hsa-miR-514a-3p	0.0021	0.0153	0.1045	-0.04	-0.07	N/A
DGKH	ENST00000261491.5	diacylglycerol kinase, eta	46	4	0	2	2	3	hsa-miR-514a-3p	0.0214	0.1535	0.9341	-0.04	-0.06	N/A
CLIC4	ENST00000374379.4	chloride intracellular channel 4	226	1	0	0	1	0	hsa-miR-514a-3p	0.0021	0.0152	0.1064	-0.04	-0.04	N/A
PIK3CG	ENST00000359195.3	phosphatidylinositol-4,5-bisphosphate 3-kinase, catalytic subunit gamma	5	1	0	1	0	0	hsa-miR-514a-3p	0.0087	0.0607	0.3232	-0.04	-0.04	N/A
ARNT2	ENST00000303329.4	aryl-hydrocarbon receptor nuclear translocator 2	39	1	0	1	0	0	hsa-miR-514a-3p	0.0136	0.0938	0.4782	-0.04	-0.04	N/A
AL354898.1	ENST00000277491.7		5	1	0	0	1	0	hsa-miR-514a-3p	0.0045	0.0323	0.1999	-0.04	-0.04	N/A
FAM177A1	ENST00000280987.4	family with sequence similarity 177, member A1	765	1	1	0	0	1	hsa-miR-514a-3p	0.006	0.0361	0.1347	-0.04	-0.41	N/A
TMEM64	ENST00000458549.2	transmembrane protein 64	200	1	0	0	1	2	hsa-miR-514a-3p	0.0072	0.0514	0.2981	-0.04	-0.06	N/A
AFF2	ENST00000370460.2	AF4/FMR2 family, member 2	8	4	0	0	4	1	hsa-miR-514a-3p	0.0206	0.1489	0.9359	-0.04	-0.05	N/A
C2orf68	ENST00000306336.5	chromosome 2 open reading frame 68	565	1	0	1	0	2	hsa-miR-514a-3p	0.0027	0.0185	0.09	-0.04	-0.18	N/A
ZNF546	ENST00000347077.4	zinc finger protein 546	44	1	0	1	0	1	hsa-miR-514a-3p	0.0192	0.1318	0.6614	-0.04	-0.04	N/A
GOLPH3L	ENST00000271732.3	golgi phosphoprotein 3-like	274	2	0	0	2	0	hsa-miR-514a-3p	0.0036	0.0259	0.162	-0.04	-0.06	N/A
HS2ST1	ENST00000370550.5	heparan sulfate 2-O-sulfotransferase 1	787	1	0	1	0	1	hsa-miR-514a-3p	0.0117	0.0779	0.3528	-0.04	-0.09	N/A
FBXO32	ENST00000517956.1	F-box protein 32	500	1	0	0	1	0	hsa-miR-514a-3p	0.0043	0.0301	0.159	-0.04	-0.09	N/A
ZNF620	ENST00000314529.6	zinc finger protein 620	78	1	1	0	0	0	hsa-miR-514a-3p	0.0148	0.0816	0.2131	-0.04	-0.15	N/A
STOML1	ENST00000564777.1	stomatin (EPB72)-like 1	18	1	0	1	0	1	hsa-miR-514a-3p	0.0121	0.0838	0.4383	-0.04	-0.06	N/A
COPS7B	ENST00000373608.3	COP9 signalosome subunit 7B	331	1	0	1	0	0	hsa-miR-514a-3p	0.0065	0.0423	0.1789	-0.04	-0.2	N/A
CCNG1	ENST00000340828.2	cyclin G1	1547	1	0	0	1	0	hsa-miR-514a-3p	0.0018	0.0134	0.0915	-0.04	-0.04	N/A
FAM98B	ENST00000397609.2	family with sequence similarity 98, member B	850	1	0	0	1	0	hsa-miR-514a-3p	0.0044	0.0316	0.1902	-0.04	-0.05	N/A
CCDC152	ENST00000361970.5	coiled-coil domain containing 152	5	1	0	1	0	0	hsa-miR-514a-3p	0.0077	0.0551	0.3232	-0.04	-0.04	N/A
USP53	ENST00000450251.1	ubiquitin specific peptidase 53	300	1	0	0	1	1	hsa-miR-514a-3p	0.0067	0.0488	0.3219	-0.04	-0.04	N/A
MSANTD4	ENST00000301919.4	Myb/SANT-like DNA-binding domain containing 4 with coiled-coils	304	1	0	0	1	1	hsa-miR-514a-3p	0.0017	0.0123	0.0843	-0.04	-0.04	N/A
CACNA2D2	ENST00000423994.2	calcium channel, voltage-dependent, alpha 2/delta subunit 2	19	1	0	0	1	1	hsa-miR-514a-3p	0.0073	0.0526	0.3396	-0.04	-0.04	N/A
SULT1B1	ENST00000310613.3	sulfotransferase family, cytosolic, 1B, member 1	5	2	0	0	2	1	hsa-miR-514a-3p	0.0122	0.0881	0.5656	-0.04	-0.04	N/A
ZNF774	ENST00000354377.3	zinc finger protein 774	27	1	0	0	1	0	hsa-miR-514a-3p	0.0035	0.025	0.1594	-0.04	-0.04	N/A
SNX24	ENST00000513881.1	sorting nexin 24	352	1	0	0	1	2	hsa-miR-514a-3p	0.0058	0.0415	0.2474	-0.04	-0.09	N/A
DPY19L1	ENST00000310974.4	dpy-19-like 1 (C. elegans)	80	2	0	0	2	0	hsa-miR-514a-3p	0.0048	0.0351	0.2316	-0.04	-0.05	N/A
OARD1	ENST00000373154.2	O-acyl-ADP-ribose deacylase 1	90	1	0	0	1	0	hsa-miR-514a-3p	0.0035	0.0255	0.1695	-0.04	-0.12	N/A
PPM1E	ENST00000308249.2	protein phosphatase, Mg2+/Mn2+ dependent, 1E	178	1	0	1	0	4	hsa-miR-514a-3p	0.0328	0.2277	1.2089	-0.04	-0.05	N/A
RPS6	ENST00000380394.4	ribosomal protein S6	380	2	0	1	1	0	hsa-miR-514a-3p	0.0042	0.0287	0.1419	-0.04	-0.23	N/A
TOM1L1	ENST00000575333.1	target of myb1 (chicken)-like 1	176	1	0	0	1	1	hsa-miR-514a-3p	0.0016	0.0115	0.0742	-0.04	-0.16	N/A
PACSIN1	ENST00000244458.2	protein kinase C and casein kinase substrate in neurons 1	25	1	0	1	0	0	hsa-miR-514a-3p	0.0047	0.0319	0.1588	-0.04	-0.2	N/A
EPHA6	ENST00000470610.2	EPH receptor A6	19	2	0	0	2	1	hsa-miR-514a-3p	0.0012	0.0091	0.0598	-0.04	-0.15	N/A
TRIM33	ENST00000358465.2	tripartite motif containing 33	201	1	0	0	1	3	hsa-miR-514a-3p	0.0096	0.0695	0.4607	-0.04	-0.06	N/A
SRPK1	ENST00000373825.2	SRSF protein kinase 1	114	2	0	0	2	1	hsa-miR-514a-3p	0.0108	0.0779	0.4886	-0.04	-0.23	N/A
TM7SF3	ENST00000343028.4	transmembrane 7 superfamily member 3	35	1	0	1	0	0	hsa-miR-514a-3p	0.0064	0.0405	0.1522	-0.04	-0.18	N/A
YIPF6	ENST00000462683.1	Yip1 domain family, member 6	888	1	0	0	1	0	hsa-miR-514a-3p	0.0052	0.0364	0.1897	-0.04	-0.08	N/A
RRP15	ENST00000366932.3	ribosomal RNA processing 15 homolog (S. cerevisiae)	243	2	0	2	0	3	hsa-miR-514a-3p	0.0131	0.0793	0.2942	-0.04	-0.17	N/A
RAB22A	ENST00000244040.3	RAB22A, member RAS oncogene family	484	1	0	0	1	4	hsa-miR-514a-3p	0.015	0.1066	0.6261	-0.04	-0.05	N/A
MAP7D2	ENST00000379651.3	MAP7 domain containing 2	490	2	0	0	2	0	hsa-miR-514a-3p	0.0046	0.0336	0.232	-0.04	-0.08	N/A
ASH2L	ENST00000343823.6	ash2 (absent, small, or homeotic)-like (Drosophila)	140	1	0	0	1	1	hsa-miR-514a-3p	0.0034	0.025	0.1714	-0.04	-0.07	N/A
CDH7	ENST00000397968.2	cadherin 7, type 2	42	2	0	0	2	3	hsa-miR-514a-3p	0.007	0.0506	0.3391	-0.04	-0.05	N/A
HEXIM1	ENST00000332499.2	hexamethylene bis-acetamide inducible 1	179	1	0	0	1	0	hsa-miR-514a-3p	0.0026	0.0187	0.1154	-0.04	-0.11	N/A
PCYOX1	ENST00000264441.5	prenylcysteine oxidase 1	407	1	0	0	1	1	hsa-miR-514a-3p	0.0031	0.0228	0.1549	-0.04	-0.1	N/A
AMOT	ENST00000304758.1	angiomotin	515	1	0	0	1	0	hsa-miR-514a-3p	0.0026	0.0187	0.1271	-0.04	-0.04	N/A
TULP4	ENST00000367094.2	tubby like protein 4	93	1	0	0	1	1	hsa-miR-514a-3p	0.0063	0.046	0.3013	-0.04	-0.04	N/A
CISD2	ENST00000273986.4	CDGSH iron sulfur domain 2	13	1	0	0	1	2	hsa-miR-514a-3p	0.0035	0.0256	0.1628	-0.04	-0.13	N/A
IKZF5	ENST00000368886.5	IKAROS family zinc finger 5 (Pegasus)	83	2	0	0	2	0	hsa-miR-514a-3p	0.004	0.0288	0.1853	-0.04	-0.09	N/A
ZSCAN22	ENST00000329665.4	zinc finger and SCAN domain containing 22	45	1	0	0	1	1	hsa-miR-514a-3p	0.0056	0.0406	0.2639	-0.04	-0.04	N/A
PEF1	ENST00000373703.4	penta-EF-hand domain containing 1	1094	1	0	0	1	0	hsa-miR-514a-3p	0.0012	0.0089	0.062	-0.04	-0.04	N/A
ZNF572	ENST00000319286.5	zinc finger protein 572	16	1	0	0	1	0	hsa-miR-514a-3p	0.0014	0.0106	0.0733	-0.04	-0.04	N/A
ENTPD7	ENST00000370489.4	ectonucleoside triphosphate diphosphohydrolase 7	136	1	0	0	1	0	hsa-miR-514a-3p	0.0039	0.0279	0.1708	-0.04	-0.04	N/A
ABI3BP	ENST00000471714.1	ABI family, member 3 (NESH) binding protein	18	1	0	0	1	0	hsa-miR-514a-3p	0.0058	0.0422	0.2867	-0.04	-0.04	N/A
SLFN11	ENST00000308377.4	schlafen family member 11	402	1	0	0	1	0	hsa-miR-514a-3p	0.004	0.0291	0.1841	-0.04	-0.04	N/A
GRM5	ENST00000418177.2	glutamate receptor, metabotropic 5	5	1	0	1	0	0	hsa-miR-514a-3p	0.0156	0.1086	0.5753	-0.04	-0.04	N/A
SLITRK1	ENST00000377084.2	SLIT and NTRK-like family, member 1	5	1	0	0	1	0	hsa-miR-514a-3p	0.0012	0.0088	0.0615	-0.04	-0.04	N/A
SEC22C	ENST00000264454.3	SEC22 vesicle trafficking protein homolog C (S. cerevisiae)	855	2	0	0	2	0	hsa-miR-514a-3p	0.0069	0.0497	0.3134	-0.04	-0.05	N/A
PIK3C3	ENST00000262039.4	phosphatidylinositol 3-kinase, catalytic subunit type 3	286	2	0	0	2	1	hsa-miR-514a-3p	0.0206	0.1436	0.7629	-0.04	-0.2	N/A
MED13L	ENST00000281928.3	mediator complex subunit 13-like	73	1	0	1	0	1	hsa-miR-514a-3p	0.0165	0.1134	0.5791	-0.04	-0.04	N/A
MPRIP	ENST00000341712.4	myosin phosphatase Rho interacting protein	521	3	1	1	1	0	hsa-miR-514a-3p	0.0342	0.2198	0.8996	-0.04	-0.06	N/A
ARL5B	ENST00000377275.3	ADP-ribosylation factor-like 5B	368	1	0	0	1	0	hsa-miR-514a-3p	0.0021	0.015	0.0956	-0.04	-0.08	N/A
KLF12	ENST00000377669.2	Kruppel-like factor 12	251	1	1	0	0	1	hsa-miR-514a-3p	0.0595	0.3285	0.955	-0.04	-0.04	N/A
RAD52	ENST00000358495.3	RAD52 homolog (S. cerevisiae)	86	1	0	0	1	0	hsa-miR-514a-3p	0.0023	0.0166	0.1048	-0.04	-0.06	N/A
LRRC40	ENST00000370952.3	leucine rich repeat containing 40	88	4	0	1	3	3	hsa-miR-514a-3p	0.0014	0.0105	0.0663	-0.04	-0.18	N/A
NIN	ENST00000389868.3	ninein (GSK3B interacting protein)	594	1	0	1	0	0	hsa-miR-514a-3p	0.0181	0.1216	0.5574	-0.04	-0.04	N/A
ERC2	ENST00000288221.6	ELKS/RAB6-interacting/CAST family member 2	11	1	0	1	0	1	hsa-miR-514a-3p	0.0112	0.0792	0.4497	-0.04	-0.04	N/A
CDH11	ENST00000394156.3	cadherin 11, type 2, OB-cadherin (osteoblast)	448	1	0	0	1	0	hsa-miR-514a-3p	0.0058	0.042	0.2802	-0.04	-0.04	N/A
BHLHB9	ENST00000372735.1	basic helix-loop-helix domain containing, class B, 9	5	2	0	1	1	1	hsa-miR-514a-3p	0.0158	0.1131	0.691	-0.04	-0.04	N/A
PCDH19	ENST00000420881.2	protocadherin 19	7	2	0	0	2	1	hsa-miR-514a-3p	0.0095	0.0694	0.4626	-0.04	-0.04	N/A
NEK10	ENST00000295720.6	NIMA-related kinase 10	66	1	0	0	1	2	hsa-miR-514a-3p	0.0053	0.0385	0.254	-0.04	-0.04	N/A
ARHGAP22	ENST00000249601.4	Rho GTPase activating protein 22	10	1	0	0	1	0	hsa-miR-514a-3p	0.0052	0.037	0.2202	-0.04	-0.09	N/A
PDPN	ENST00000294489.6	podoplanin	264	1	0	0	1	0	hsa-miR-514a-3p	0.0069	0.0494	0.303	-0.04	-0.07	N/A
TTC37	ENST00000358746.2	tetratricopeptide repeat domain 37	296	2	0	1	1	0	hsa-miR-514a-3p	0.0101	0.0585	0.181	-0.04	-0.2	N/A
LANCL1	ENST00000443314.1	LanC lantibiotic synthetase component C-like 1 (bacterial)	3395	1	0	0	1	0	hsa-miR-514a-3p	0.0046	0.0336	0.2304	-0.04	-0.04	N/A
TTC9	ENST00000256367.2	tetratricopeptide repeat domain 9	39	1	0	0	1	3	hsa-miR-514a-3p	0.0071	0.0511	0.3221	-0.04	-0.1	N/A
ZNF596	ENST00000308811.4	zinc finger protein 596	37	2	0	0	2	0	hsa-miR-514a-3p	0.0012	0.0086	0.0564	-0.04	-0.17	N/A
TMEM107	ENST00000532998.1	transmembrane protein 107	585	1	0	0	1	0	hsa-miR-514a-3p	0.0014	0.01	0.0694	-0.04	-0.04	N/A
MFHAS1	ENST00000276282.6	malignant fibrous histiocytoma amplified sequence 1	130	1	0	0	1	0	hsa-miR-514a-3p	0.0059	0.0427	0.2624	-0.04	-0.05	N/A
USP8	ENST00000396444.3	ubiquitin specific peptidase 8	109	1	0	0	1	0	hsa-miR-514a-3p	0.0054	0.0388	0.2451	-0.04	-0.04	N/A
RELN	ENST00000428762.1	reelin	252	1	0	0	1	0	hsa-miR-514a-3p	0.0113	0.0814	0.5001	-0.04	-0.06	N/A
SP110	ENST00000258381.6	SP110 nuclear body protein	19	1	0	0	1	0	hsa-miR-514a-3p	0.0061	0.0438	0.2744	-0.04	-0.05	N/A
GIMAP1	ENST00000307194.5	GTPase, IMAP family member 1	5	1	0	0	1	1	hsa-miR-514a-3p	0.0099	0.0702	0.4103	-0.04	-0.04	N/A
SLC12A2	ENST00000262461.2	solute carrier family 12 (sodium/potassium/chloride transporter), member 2	655	1	0	0	1	1	hsa-miR-514a-3p	0.009	0.0642	0.3889	-0.04	-0.04	N/A
GK	ENST00000378946.3	glycerol kinase	38	1	0	0	1	1	hsa-miR-514a-3p	0.0061	0.0445	0.2892	-0.04	-0.04	N/A
ZNF317	ENST00000247956.6	zinc finger protein 317	433	2	0	0	2	0	hsa-miR-514a-3p	0.0078	0.0562	0.3566	-0.04	-0.04	N/A
HS3ST3B1	ENST00000360954.2	heparan sulfate (glucosamine) 3-O-sulfotransferase 3B1	1489	1	0	0	1	0	hsa-miR-514a-3p	0.0085	0.061	0.382	-0.04	-0.04	N/A
CNTN5	ENST00000524871.1	contactin 5	5	2	0	0	2	1	hsa-miR-514a-3p	0.0113	0.082	0.5396	-0.04	-0.04	N/A
RP11-383H13.1	ENST00000521467.1	Protein LOC100132891; cDNA FLJ53548	26	1	0	0	1	1	hsa-miR-514a-3p	0.0038	0.0271	0.1686	-0.04	-0.09	N/A
SPIN2A	ENST00000374908.1	spindlin family, member 2A	5	1	0	0	1	1	hsa-miR-514a-3p	0.0049	0.0353	0.2337	-0.04	-0.04	N/A
OAS2	ENST00000392583.2	2'-5'-oligoadenylate synthetase 2, 69/71kDa	5	1	0	0	1	2	hsa-miR-514a-3p	0.0117	0.0844	0.536	-0.04	-0.04	N/A
JMY	ENST00000396137.4	junction mediating and regulatory protein, p53 cofactor	10	2	0	2	0	1	hsa-miR-514a-3p	0.0269	0.1674	0.632	-0.03	-0.07	N/A
CA12	ENST00000178638.3	carbonic anhydrase XII	42	2	0	0	2	1	hsa-miR-514a-3p	0.0102	0.0722	0.4121	-0.03	-0.05	N/A
RWDD1	ENST00000466444.2	RWD domain containing 1	296	2	1	1	0	0	hsa-miR-514a-3p	0.0066	0.0418	0.1539	-0.03	-0.31	N/A
KLHL24	ENST00000454652.2	kelch-like family member 24	143	2	0	0	2	1	hsa-miR-514a-3p	0.0058	0.0417	0.268	-0.03	-0.09	N/A
ARHGAP26	ENST00000378004.3	Rho GTPase activating protein 26	131	1	0	0	1	1	hsa-miR-514a-3p	0.004	0.0296	0.2082	-0.03	-0.05	N/A
DPYSL5	ENST00000288699.6	dihydropyrimidinase-like 5	315	2	0	1	1	1	hsa-miR-514a-3p	0.0115	0.0814	0.4645	-0.03	-0.05	N/A
KIF6	ENST00000287152.7	kinesin family member 6	12	1	1	0	0	0	hsa-miR-514a-3p	0.0207	0.1221	0.3988	-0.03	-0.08	N/A
SATB2	ENST00000417098.1	SATB homeobox 2	820	1	0	0	1	0	hsa-miR-514a-3p	0.0028	0.0202	0.1407	-0.03	-0.04	N/A
EHF	ENST00000257831.3	ets homologous factor	5	1	0	0	1	1	hsa-miR-514a-3p	0.0065	0.0473	0.3078	-0.03	-0.13	N/A
SPOPL	ENST00000280098.4	speckle-type POZ protein-like	216	1	0	0	1	0	hsa-miR-514a-3p	0.0082	0.0591	0.3612	-0.03	-0.04	N/A
CENPBD1	ENST00000314994.3	CENPB DNA-binding domains containing 1	212	1	0	1	0	0	hsa-miR-514a-3p	0.0091	0.0636	0.3343	-0.03	-0.03	N/A
TNRC6A	ENST00000395799.3	trinucleotide repeat containing 6A	267	1	0	1	0	0	hsa-miR-514a-3p	0.0331	0.2049	0.7125	-0.03	-0.03	N/A
NRK	ENST00000243300.9	Nik related kinase	5	3*	0	0	2	0	hsa-miR-514a-3p	0.0117	0.0838	0.5173	-0.03	-0.03	N/A
PRIM2	ENST00000607273.1	primase, DNA, polypeptide 2 (58kDa)	32	1	0	0	1	0	hsa-miR-514a-3p	0.0005	0.0036	0.0261	-0.03	-0.03	N/A
CCDC148	ENST00000283233.5	coiled-coil domain containing 148	5	1	0	0	1	0	hsa-miR-514a-3p	0.0019	0.0142	0.0998	-0.03	-0.03	N/A
EHD4	ENST00000220325.4	EH-domain containing 4	515	1	0	0	1	1	hsa-miR-514a-3p	0.004	0.0294	0.2027	-0.03	-0.03	N/A
ZFHX3	ENST00000268489.5	zinc finger homeobox 3	57	2	1	0	1	0	hsa-miR-514a-3p	0.0105	0.0753	0.4625	-0.03	-0.04	N/A
HIST1H2AH	ENST00000377459.1	histone cluster 1, H2ah	22	2	0	0	2	1	hsa-miR-514a-3p	0.0058	0.0413	0.238	-0.03	-0.08	N/A
IQCH	ENST00000358767.3	IQ motif containing H	46	1	0	0	1	0	hsa-miR-514a-3p	0.0021	0.0157	0.1083	-0.03	-0.06	N/A
RGS20	ENST00000297313.3	regulator of G-protein signaling 20	77	1	0	0	1	0	hsa-miR-514a-3p	0.0014	0.0099	0.0569	-0.03	-0.16	N/A
VWDE	ENST00000275358.3	von Willebrand factor D and EGF domains	9	1	0	0	1	0	hsa-miR-514a-3p	0.0054	0.039	0.2474	-0.03	-0.08	N/A
EFHC1	ENST00000371068.5	EF-hand domain (C-terminal) containing 1	61	2	1	0	1	0	hsa-miR-514a-3p	0.0072	0.0446	0.1669	-0.03	-0.2	N/A
BLOC1S5	ENST00000397457.2	biogenesis of lysosomal organelles complex-1, subunit 5, muted	187	1	0	0	1	1	hsa-miR-514a-3p	0.0034	0.0247	0.1674	-0.03	-0.06	N/A
MSX2	ENST00000239243.6	msh homeobox 2	316	1	0	0	1	0	hsa-miR-514a-3p	0.0025	0.0179	0.1192	-0.03	-0.04	N/A
COL25A1	ENST00000399132.1	collagen, type XXV, alpha 1	270	1	0	0	1	0	hsa-miR-514a-3p	0.0037	0.0272	0.1819	-0.03	-0.04	N/A
FGD4	ENST00000427716.2	FYVE, RhoGEF and PH domain containing 4	38	1	0	0	1	0	hsa-miR-514a-3p	0.0058	0.0417	0.2707	-0.03	-0.04	N/A
TIMP3	ENST00000266085.6	TIMP metallopeptidase inhibitor 3	7421	1	1	0	0	0	hsa-miR-514a-3p	0.0038	0.0248	0.1064	-0.03	-0.32	N/A
CPSF4L	ENST00000344935.4	cleavage and polyadenylation specific factor 4-like	7	1	0	0	1	0	hsa-miR-514a-3p	0.0012	0.0083	0.0501	-0.03	-0.15	N/A
HNRNPH1	ENST00000393432.4	heterogeneous nuclear ribonucleoprotein H1 (H)	34	1	0	0	1	0	hsa-miR-514a-3p	0.0017	0.0127	0.0856	-0.03	-0.13	N/A
NFKBIZ	ENST00000394054.2	nuclear factor of kappa light polypeptide gene enhancer in B-cells inhibitor, zeta	236	1	0	0	1	0	hsa-miR-514a-3p	0.0055	0.0394	0.2369	-0.03	-0.03	N/A
ADH1B	ENST00000305046.8	alcohol dehydrogenase 1B (class I), beta polypeptide	5	2	0	0	2	0	hsa-miR-514a-3p	0.0047	0.0343	0.2345	-0.03	-0.03	N/A
KCNJ12	ENST00000583088.1	potassium inwardly-rectifying channel, subfamily J, member 12	9	1	0	0	1	0	hsa-miR-514a-3p	0.0042	0.0304	0.1898	-0.03	-0.03	N/A
CLCN5	ENST00000376088.3	chloride channel, voltage-sensitive 5	154	1	0	1	0	0	hsa-miR-514a-3p	0.0126	0.0789	0.2754	-0.03	-0.08	N/A
GLIS3	ENST00000324333.10	GLIS family zinc finger 3	47	1	0	0	1	1	hsa-miR-514a-3p	0.0047	0.0346	0.241	-0.03	-0.03	N/A
NKX2-1	ENST00000354822.5	NK2 homeobox 1	9	1	0	0	1	0	hsa-miR-514a-3p	0.0014	0.0106	0.0732	-0.03	-0.03	N/A
TRAK2	ENST00000332624.3	trafficking protein, kinesin binding 2	353	2	0	0	2	0	hsa-miR-514a-3p	0.0052	0.0381	0.2553	-0.03	-0.06	N/A
CARD6	ENST00000254691.5	caspase recruitment domain family, member 6	285	1	0	0	1	0	hsa-miR-514a-3p	0.0029	0.021	0.1441	-0.03	-0.03	N/A
RPP14	ENST00000445193.3	ribonuclease P/MRP 14kDa subunit	1612	1	0	0	1	1	hsa-miR-514a-3p	0.0053	0.0381	0.2491	-0.03	-0.16	N/A
C9orf41	ENST00000376834.3	chromosome 9 open reading frame 41	248	1	0	0	1	0	hsa-miR-514a-3p	0.004	0.0292	0.1928	-0.03	-0.03	N/A
C3orf14	ENST00000494481.1	chromosome 3 open reading frame 14	67	1	0	1	0	0	hsa-miR-514a-3p	0.0032	0.0228	0.129	-0.03	-0.15	N/A
UBE2D3	ENST00000453744.2	ubiquitin-conjugating enzyme E2D 3	2312	5	2	2	1	3	hsa-miR-514a-3p	0.0078	0.0568	0.3681	-0.03	-0.44	N/A
KIAA1551	ENST00000312561.4	KIAA1551	15	2	0	1	1	1	hsa-miR-514a-3p	0.0094	0.0626	0.3349	-0.03	-0.12	N/A
IPO5	ENST00000261574.5	importin 5	1826	1	0	1	0	0	hsa-miR-514a-3p	0.0093	0.0671	0.4236	-0.03	-0.1	N/A
DDX3X	ENST00000399959.2	DEAD (Asp-Glu-Ala-Asp) box helicase 3, X-linked	965	1	0	1	0	1	hsa-miR-514a-3p	0.0048	0.0333	0.1803	-0.03	-0.13	N/A
FOPNL	ENST00000573396.1	FGFR1OP N-terminal like	29	1	0	1	0	0	hsa-miR-514a-3p	0.0006	0.0042	0.0295	-0.03	-0.07	N/A
PURA	ENST00000331327.3	purine-rich element binding protein A	367	1	0	0	1	2	hsa-miR-514a-3p	0.0028	0.0204	0.1312	-0.03	-0.06	N/A
HCAR1	ENST00000432564.1	hydroxycarboxylic acid receptor 1	38	1	0	0	1	0	hsa-miR-514a-3p	0.0044	0.0324	0.2214	-0.03	-0.03	N/A
KCNV1	ENST00000524391.1	potassium channel, subfamily V, member 1	5	1	0	0	1	1	hsa-miR-514a-3p	0.0103	0.0744	0.4687	-0.03	-0.03	N/A
ZNF737	ENST00000427401.4	zinc finger protein 737	7	1	0	0	1	0	hsa-miR-514a-3p	0.0021	0.0153	0.1031	-0.03	-0.03	N/A
VPS13B	ENST00000395996.1	vacuolar protein sorting 13 homolog B (yeast)	262	2	0	1	1	4	hsa-miR-514a-3p	0.0249	0.1758	1.017	-0.03	-0.03	N/A
PRKCB	ENST00000303531.7	protein kinase C, beta	81	1	0	0	1	0	hsa-miR-514a-3p	0.0047	0.0344	0.2257	-0.03	-0.03	N/A
HSF5	ENST00000323777.3	heat shock transcription factor family member 5	5	1	0	0	1	1	hsa-miR-514a-3p	0.0087	0.0625	0.3936	-0.03	-0.03	N/A
FNDC3A	ENST00000492622.2	fibronectin type III domain containing 3A	122	2	0	1	1	1	hsa-miR-514a-3p	0.0099	0.0707	0.4248	-0.03	-0.06	N/A
GGA2	ENST00000309859.4	golgi-associated, gamma adaptin ear containing, ARF binding protein 2	645	1	0	1	0	0	hsa-miR-514a-3p	0.0026	0.0189	0.1237	-0.03	-0.04	N/A
IKZF1	ENST00000331340.3	IKAROS family zinc finger 1 (Ikaros)	11	1	0	0	1	0	hsa-miR-514a-3p	0.0017	0.0127	0.0859	-0.03	-0.07	N/A
TSHZ2	ENST00000371497.5	teashirt zinc finger homeobox 2	351	1	0	0	1	1	hsa-miR-514a-3p	0.0177	0.1258	0.7336	-0.03	-0.03	N/A
VTA1	ENST00000367630.4	vesicle (multivesicular body) trafficking 1	1424	2	0	1	1	1	hsa-miR-514a-3p	0.0056	0.0332	0.0999	-0.03	-0.25	N/A
KIAA1217	ENST00000396445.1	KIAA1217	320	1	0	0	1	0	hsa-miR-514a-3p	0.005	0.0362	0.2471	-0.03	-0.04	N/A
CDK12	ENST00000447079.4	cyclin-dependent kinase 12	748	2	0	0	2	0	hsa-miR-514a-3p	0.0074	0.0537	0.3384	-0.03	-0.04	N/A
RNF150	ENST00000515673.2	ring finger protein 150	518	1	0	1	0	1	hsa-miR-514a-3p	0.0186	0.1298	0.7074	-0.03	-0.03	N/A
KLF17	ENST00000372299.3	Kruppel-like factor 17	11	1	0	0	1	0	hsa-miR-514a-3p	0.0044	0.0321	0.2165	-0.03	-0.06	N/A
KYNU	ENST00000264170.4	kynureninase	322	1	1	0	0	0	hsa-miR-514a-3p	0.003	0.0177	0.0507	-0.03	-0.51	N/A
PRLR	ENST00000342362.5	prolactin receptor	95	1	0	0	1	1	hsa-miR-514a-3p	0.0114	0.0829	0.5377	-0.03	-0.04	N/A
SERP1	ENST00000239944.2	stress-associated endoplasmic reticulum protein 1	3242	1	0	0	1	2	hsa-miR-514a-3p	0.0054	0.0391	0.2488	-0.03	-0.21	N/A
PTCHD1	ENST00000379361.4	patched domain containing 1	59	4	0	1	3	2	hsa-miR-514a-3p	0.0198	0.1241	0.535	-0.03	-0.1	N/A
RORB	ENST00000376896.3	RAR-related orphan receptor B	5	1	0	0	1	4	hsa-miR-514a-3p	0.0131	0.0956	0.6374	-0.03	-0.03	N/A
TTPA	ENST00000260116.4	tocopherol (alpha) transfer protein	5	2	1	1	0	1	hsa-miR-514a-3p	0.0041	0.0294	0.1788	-0.03	-0.65	N/A
KRT74	ENST00000549343.1	keratin 74	5	1	0	0	1	1	hsa-miR-514a-3p	0.0051	0.0373	0.2544	-0.03	-0.03	N/A
SENP2	ENST00000296257.5	SUMO1/sentrin/SMT3 specific peptidase 2	1693	1	0	0	1	0	hsa-miR-514a-3p	0.0133	0.0924	0.4767	-0.03	-0.03	N/A
ZNF559	ENST00000393883.2	zinc finger protein 559	294	1	0	0	1	2	hsa-miR-514a-3p	0.005	0.0364	0.2471	-0.03	-0.03	N/A
MAATS1	ENST00000273390.5	MYCBP-associated, testis expressed 1	5	1	0	0	1	0	hsa-miR-514a-3p	0.0089	0.0649	0.4256	-0.03	-0.03	N/A
DAZL	ENST00000250863.8	deleted in azoospermia-like	5	1	0	0	1	0	hsa-miR-514a-3p	0.004	0.0289	0.1949	-0.03	-0.03	N/A
SLC6A20	ENST00000353278.4	solute carrier family 6 (proline IMINO transporter), member 20	5	1	0	0	1	1	hsa-miR-514a-3p	0.0057	0.0408	0.2567	-0.03	-0.03	N/A
ADRBK2	ENST00000324198.6	adrenergic, beta, receptor kinase 2	215	1	1	0	0	1	hsa-miR-514a-3p	0.0076	0.0452	0.1448	-0.03	-0.19	N/A
C17orf51	ENST00000391411.5	chromosome 17 open reading frame 51	464	1	0	0	1	0	hsa-miR-514a-3p	0.0051	0.0373	0.2448	-0.03	-0.07	N/A
UBXN4	ENST00000272638.9	UBX domain protein 4	3678	1	0	0	1	0	hsa-miR-514a-3p	0.0035	0.0257	0.1673	-0.03	-0.03	N/A
CBFA2T2	ENST00000375279.2	core-binding factor, runt domain, alpha subunit 2; translocated to, 2	107	1	0	1	0	1	hsa-miR-514a-3p	0.0159	0.1054	0.4665	-0.03	-0.04	N/A
TOM1L2	ENST00000581396.1	target of myb1-like 2 (chicken)	35	1	0	0	1	0	hsa-miR-514a-3p	0.0064	0.0462	0.3053	-0.03	-0.07	N/A
FEM1B	ENST00000306917.4	fem-1 homolog b (C. elegans)	656	2	0	0	2	0	hsa-miR-514a-3p	0.0052	0.0372	0.2315	-0.03	-0.06	N/A
RRAGD	ENST00000369415.4	Ras-related GTP binding D	644	1	0	1	0	1	hsa-miR-514a-3p	0.0038	0.028	0.1889	-0.03	-0.04	N/A
C15orf41	ENST00000567389.1	chromosome 15 open reading frame 41	48	1	0	0	1	1	hsa-miR-514a-3p	0.0013	0.0097	0.0683	-0.03	-0.04	N/A
HNRNPK	ENST00000376281.4	heterogeneous nuclear ribonucleoprotein K	124	1	0	0	1	1	hsa-miR-514a-3p	0.004	0.0287	0.1839	-0.03	-0.1	N/A
MAP2	ENST00000360351.4	microtubule-associated protein 2	68	1	0	0	1	1	hsa-miR-514a-3p	0.0111	0.0801	0.5095	-0.03	-0.04	N/A
MTMR12	ENST00000280285.5	myotubularin related protein 12	156	1	0	0	1	0	hsa-miR-514a-3p	0.0078	0.0563	0.3652	-0.03	-0.05	N/A
TMEM184C	ENST00000296582.3	transmembrane protein 184C	94	1	0	0	1	1	hsa-miR-514a-3p	0.0053	0.0382	0.252	-0.03	-0.09	N/A
DAB2	ENST00000339788.6	Dab, mitogen-responsive phosphoprotein, homolog 2 (Drosophila)	2866	1	0	0	1	0	hsa-miR-514a-3p	0.0042	0.03	0.1911	-0.03	-0.04	N/A
AGAP1	ENST00000304032.8	ArfGAP with GTPase domain, ankyrin repeat and PH domain 1	109	1	1	0	0	0	hsa-miR-514a-3p	0.0171	0.1144	0.496	-0.03	-0.03	N/A
LARP1	ENST00000336314.4	La ribonucleoprotein domain family, member 1	4979	1	1	0	0	0	hsa-miR-514a-3p	0.0231	0.1501	0.5918	-0.03	-0.03	N/A
NR4A3	ENST00000330847.1	nuclear receptor subfamily 4, group A, member 3	244	1	0	0	1	1	hsa-miR-514a-3p	0.005	0.0367	0.2406	-0.03	-0.03	N/A
PAG1	ENST00000220597.4	phosphoprotein associated with glycosphingolipid microdomains 1	53	1	0	0	1	1	hsa-miR-514a-3p	0.0169	0.1193	0.6816	-0.03	-0.03	N/A
MAGI1	ENST00000330909.8	membrane associated guanylate kinase, WW and PDZ domain containing 1	258	1	1	0	0	0	hsa-miR-514a-3p	0.0209	0.1385	0.5944	-0.03	-0.03	N/A
INO80D	ENST00000403263.1	INO80 complex subunit D	5	2	0	1	1	2	hsa-miR-514a-3p	0.0228	0.1625	0.9657	-0.03	-0.03	N/A
FBXO48	ENST00000377957.3	F-box protein 48	13	1	0	0	1	0	hsa-miR-514a-3p	0.0031	0.0225	0.1397	-0.03	-0.08	N/A
PAX5	ENST00000358127.4	paired box 5	5	1	0	0	1	2	hsa-miR-514a-3p	0.0055	0.0402	0.2754	-0.03	-0.03	N/A
TGS1	ENST00000260129.5	trimethylguanosine synthase 1	662	1	1	0	0	0	hsa-miR-514a-3p	0.0122	0.0872	0.5199	-0.03	-0.03	N/A
ATXN7L3	ENST00000454077.2	ataxin 7-like 3	43	1	1	0	0	0	hsa-miR-514a-3p	0.0072	0.0513	0.3102	-0.03	-0.03	N/A
C11orf1	ENST00000260276.3	chromosome 11 open reading frame 1	18	1	0	0	1	1	hsa-miR-514a-3p	0.0032	0.0228	0.1309	-0.03	-0.11	N/A
ATG2B	ENST00000359933.4	autophagy related 2B	146	1	1	0	0	1	hsa-miR-514a-3p	0.003	0.0221	0.1463	-0.03	-0.03	N/A
KCNQ3	ENST00000388996.4	potassium voltage-gated channel, KQT-like subfamily, member 3	5	2	0	1	1	2	hsa-miR-514a-3p	0.0243	0.168	0.8702	-0.03	-0.03	N/A
UNC80	ENST00000439458.1	unc-80 homolog (C. elegans)	5	1	1	0	0	0	hsa-miR-514a-3p	0.0404	0.2544	0.9811	-0.03	-0.03	N/A
ADAM19	ENST00000257527.4	ADAM metallopeptidase domain 19	981	1	1	0	0	0	hsa-miR-514a-3p	0.0118	0.0813	0.4081	-0.03	-0.03	N/A
MARCH1	ENST00000274056.7	membrane-associated ring finger (C3HC4) 1, E3 ubiquitin protein ligase	5	2	0	1	1	1	hsa-miR-514a-3p	0.0109	0.0783	0.4757	-0.03	-0.03	N/A
EBF2	ENST00000535548.1	early B-cell factor 2	11	1	0	0	1	1	hsa-miR-514a-3p	0.0029	0.0213	0.1448	-0.03	-0.03	N/A
ST6GALNAC5	ENST00000477717.1	ST6 (alpha-N-acetyl-neuraminyl-2,3-beta-galactosyl-1,3)-N-acetylgalactosaminide alpha-2,6-sialyltransferase 5	7	1	0	0	1	0	hsa-miR-514a-3p	0.0021	0.0156	0.1068	-0.03	-0.03	N/A
REL	ENST00000295025.8	v-rel avian reticuloendotheliosis viral oncogene homolog	116	2	0	1	1	2	hsa-miR-514a-3p	0.0305	0.2052	0.9923	-0.03	-0.03	N/A
FAM83F	ENST00000333407.6	family with sequence similarity 83, member F	5	1	1	0	0	1	hsa-miR-514a-3p	0.0784	0.405	1.0518	-0.03	-0.03	N/A
COL1A1	ENST00000225964.5	collagen, type I, alpha 1	73360	1	0	1	0	0	hsa-miR-514a-3p	0.0096	0.0674	0.362	-0.03	-0.03	N/A
SH3BGRL2	ENST00000369838.4	SH3 domain binding glutamic acid-rich protein like 2	32	1	0	0	1	1	hsa-miR-514a-3p	0.0033	0.0237	0.149	-0.03	-0.08	N/A
NR6A1	ENST00000487099.2	nuclear receptor subfamily 6, group A, member 1	1082	1	1	0	0	0	hsa-miR-514a-3p	0.0029	0.0209	0.1466	-0.03	-0.03	N/A
AP1S2	ENST00000329235.2	adaptor-related protein complex 1, sigma 2 subunit	357	1	0	0	1	0	hsa-miR-514a-3p	0.0007	0.005	0.0337	-0.03	-0.1	N/A
HIPK1	ENST00000369558.1	homeodomain interacting protein kinase 1	930	2	0	1	1	0	hsa-miR-514a-3p	0.01	0.072	0.461	-0.03	-0.03	N/A
SERPINE1	ENST00000223095.4	serpin peptidase inhibitor, clade E (nexin, plasminogen activator inhibitor type 1), member 1	1508	1	1	0	0	0	hsa-miR-514a-3p	0.0022	0.0161	0.0981	-0.03	-0.25	N/A
ZNF431	ENST00000311048.7	zinc finger protein 431	93	4	0	0	4	0	hsa-miR-514a-3p	0.0097	0.0698	0.4377	-0.03	-0.06	N/A
NDUFS1	ENST00000233190.6	NADH dehydrogenase (ubiquinone) Fe-S protein 1, 75kDa (NADH-coenzyme Q reductase)	1041	2	0	1	1	1	hsa-miR-514a-3p	0.0116	0.0826	0.4886	-0.03	-0.12	N/A
SYNPO2	ENST00000429713.2	synaptopodin 2	105	3	1	0	2	2	hsa-miR-514a-3p	0.0468	0.2702	0.9577	-0.03	-0.05	N/A
BCL2	ENST00000398117.1	B-cell CLL/lymphoma 2	55	1	0	0	1	2	hsa-miR-514a-3p	0.0077	0.0557	0.3609	-0.03	-0.03	N/A
DTD2	ENST00000310850.4	D-tyrosyl-tRNA deacylase 2 (putative)	924	1	0	1	0	0	hsa-miR-514a-3p	0.0058	0.035	0.1094	-0.03	-0.19	N/A
ZBTB12	ENST00000375527.2	zinc finger and BTB domain containing 12	18	1	1	0	0	0	hsa-miR-514a-3p	0.004	0.026	0.1084	-0.03	-0.24	N/A
PHLDA1	ENST00000602540.1	pleckstrin homology-like domain, family A, member 1	3907	1	1	0	0	0	hsa-miR-514a-3p	0.0045	0.0285	0.1119	-0.03	-0.22	N/A
ITGA1	ENST00000282588.6	integrin, alpha 1	400	1	0	0	1	0	hsa-miR-514a-3p	0.0066	0.0476	0.298	-0.03	-0.04	N/A
PAIP2	ENST00000394795.2	poly(A) binding protein interacting protein 2	2034	1	0	0	1	0	hsa-miR-514a-3p	0.0006	0.0044	0.0292	-0.03	-0.11	N/A
MCL1	ENST00000369026.2	myeloid cell leukemia sequence 1 (BCL2-related)	374	2	1	0	1	1	hsa-miR-514a-3p	0.005	0.0343	0.1862	-0.03	-0.2	N/A
RAB2A	ENST00000262646.7	RAB2A, member RAS oncogene family	788	1	0	0	1	1	hsa-miR-514a-3p	0.0034	0.025	0.1647	-0.03	-0.07	N/A
[truncated: 1,522 more rows]
