# Supplementary material for: miR-514a promotes neuronal development in human iPSC-derived neurons
Source: Front Cell Dev Biol. 2023 Feb 7;11:1096463. doi: 10.3389/fcell.2023.1096463 (PMC9941156; doi:10.3389/fcell.2023.1096463)
Supplement: Supplementary file 2 [file Table3.XLSX]

## Sheet: search_result
Results of miRTarBase
										Validation methods
										Strong evidence		Less strong evidence
ID	Species (miRNA)	Species (Target)	miRNA	Target	Reporter assay	Western blot	qPCR	Microarray	NGS	pSILAC	Other	CLIP-Seq	Sum	# of papers
MIRT109577	Homo sapiens	Homo sapiens	hsa-miR-514a-5p	KLHL15									2	2
MIRT241377	Homo sapiens	Homo sapiens	hsa-miR-514a-3p	QSER1									2	2
MIRT441831	Homo sapiens	Homo sapiens	hsa-miR-514a-5p	ALG14									2	2
MIRT442362	Homo sapiens	Homo sapiens	hsa-miR-514a-5p	UHRF1BP1L									2	2
MIRT444704	Homo sapiens	Homo sapiens	hsa-miR-514a-3p	ZNF772									2	2
MIRT445154	Homo sapiens	Homo sapiens	hsa-miR-514a-3p	VNN3									2	2
MIRT446171	Homo sapiens	Homo sapiens	hsa-miR-514a-5p	C8A									2	2
MIRT446419	Homo sapiens	Homo sapiens	hsa-miR-514a-3p	ABHD2									2	2
MIRT450013	Homo sapiens	Homo sapiens	hsa-miR-514a-3p	NPHP3									2	2
MIRT450276	Homo sapiens	Homo sapiens	hsa-miR-514a-3p	LMBRD2									2	2
MIRT456297	Homo sapiens	Homo sapiens	hsa-miR-514a-3p	ASH1L									2	2
MIRT463212	Homo sapiens	Homo sapiens	hsa-miR-514a-5p	ZNF148									2	2
MIRT464637	Homo sapiens	Homo sapiens	hsa-miR-514a-5p	UBE4A									2	2
MIRT490619	Homo sapiens	Homo sapiens	hsa-miR-514a-5p	SLC47A1									2	4
MIRT491282	Homo sapiens	Homo sapiens	hsa-miR-514a-5p	DHX40									2	2
MIRT497428	Homo sapiens	Homo sapiens	hsa-miR-514a-3p	SEC63									2	2
MIRT497574	Homo sapiens	Homo sapiens	hsa-miR-514a-3p	PTCHD4									2	2
MIRT497931	Homo sapiens	Homo sapiens	hsa-miR-514a-3p	SCO1									2	2
MIRT502074	Homo sapiens	Homo sapiens	hsa-miR-514a-5p	KRAS									2	2
MIRT504057	Homo sapiens	Homo sapiens	hsa-miR-514a-5p	TOMM5									2	2
MIRT504845	Homo sapiens	Homo sapiens	hsa-miR-514a-3p	HAUS3									2	6
MIRT525185	Homo sapiens	Homo sapiens	hsa-miR-514a-3p	ZNF257									2	2
MIRT526075	Homo sapiens	Homo sapiens	hsa-miR-514a-3p	TMEM41B									2	2
MIRT528582	Homo sapiens	Homo sapiens	hsa-miR-514a-3p	PTGER3									2	2
MIRT529231	Homo sapiens	Homo sapiens	hsa-miR-514a-5p	CYP20A1									2	2
MIRT529573	Homo sapiens	Homo sapiens	hsa-miR-514a-3p	IGBP1									2	4
MIRT530918	Homo sapiens	Homo sapiens	hsa-miR-514a-5p	SAP30L									2	2
MIRT532529	Homo sapiens	Homo sapiens	hsa-miR-514a-3p	NDFIP2									2	2
MIRT535626	Homo sapiens	Homo sapiens	hsa-miR-514a-3p	NR2E1									2	4
MIRT536225	Homo sapiens	Homo sapiens	hsa-miR-514a-3p	LRP6									2	2
MIRT536893	Homo sapiens	Homo sapiens	hsa-miR-514a-3p	HEPHL1									2	2
MIRT536952	Homo sapiens	Homo sapiens	hsa-miR-514a-3p	HAS3									2	2
MIRT539010	Homo sapiens	Homo sapiens	hsa-miR-514a-5p	AVL9									2	2
MIRT539335	Homo sapiens	Homo sapiens	hsa-miR-514a-3p	AGPAT5									2	2
MIRT541766	Homo sapiens	Homo sapiens	hsa-miR-514a-3p	ROBO2									2	2
MIRT544654	Homo sapiens	Homo sapiens	hsa-miR-514a-5p	PHF8									2	4
MIRT545083	Homo sapiens	Homo sapiens	hsa-miR-514a-3p	ICT1									2	2
MIRT546400	Homo sapiens	Homo sapiens	hsa-miR-514a-3p	SRP9									2	2
MIRT548487	Homo sapiens	Homo sapiens	hsa-miR-514a-5p	EEF2									2	2
MIRT548873	Homo sapiens	Homo sapiens	hsa-miR-514a-3p	CEP55									2	4
MIRT550703	Homo sapiens	Homo sapiens	hsa-miR-514a-3p	TP53RK									2	4
MIRT555945	Homo sapiens	Homo sapiens	hsa-miR-514a-3p	NUFIP2									2	2
MIRT556011	Homo sapiens	Homo sapiens	hsa-miR-514a-3p	MYLIP									2	2
MIRT557874	Homo sapiens	Homo sapiens	hsa-miR-514a-3p	FEM1B									2	4
MIRT558906	Homo sapiens	Homo sapiens	hsa-miR-514a-3p	CBX5									2	2
MIRT562060	Homo sapiens	Homo sapiens	hsa-miR-514a-3p	KLHL15									2	2
MIRT562463	Homo sapiens	Homo sapiens	hsa-miR-514a-3p	CORO1C									2	2
MIRT565657	Homo sapiens	Homo sapiens	hsa-miR-514a-3p	SIX1									2	2
MIRT566598	Homo sapiens	Homo sapiens	hsa-miR-514a-5p	NUFIP2									2	2
MIRT566738	Homo sapiens	Homo sapiens	hsa-miR-514a-5p	MSANTD4									2	2
MIRT567037	Homo sapiens	Homo sapiens	hsa-miR-514a-3p	KCNB1									2	2
MIRT571581	Homo sapiens	Homo sapiens	hsa-miR-514a-3p	TXNIP									2	2
MIRT574069	Homo sapiens	Homo sapiens	hsa-miR-514a-3p	RNF152									2	2
MIRT607506	Homo sapiens	Homo sapiens	hsa-miR-514a-5p	REEP5									2	3
MIRT609630	Homo sapiens	Homo sapiens	hsa-miR-514a-5p	TRPC4AP									2	2
MIRT613574	Homo sapiens	Homo sapiens	hsa-miR-514a-3p	YY2									2	2
MIRT614611	Homo sapiens	Homo sapiens	hsa-miR-514a-3p	MVK									2	2
MIRT615434	Homo sapiens	Homo sapiens	hsa-miR-514a-3p	ZFP82									2	2
MIRT616334	Homo sapiens	Homo sapiens	hsa-miR-514a-3p	ZNF699									2	2
MIRT622847	Homo sapiens	Homo sapiens	hsa-miR-514a-3p	PDGFA									2	2
MIRT625605	Homo sapiens	Homo sapiens	hsa-miR-514a-5p	KLHL23									2	2
MIRT626188	Homo sapiens	Homo sapiens	hsa-miR-514a-5p	SRFBP1									2	2
MIRT626309	Homo sapiens	Homo sapiens	hsa-miR-514a-3p	ABCC9									2	2
MIRT626731	Homo sapiens	Homo sapiens	hsa-miR-514a-5p	TRIM65									2	2
MIRT630313	Homo sapiens	Homo sapiens	hsa-miR-514a-5p	PDP2									2	2
MIRT631673	Homo sapiens	Homo sapiens	hsa-miR-514a-5p	VMAC									2	2
MIRT632217	Homo sapiens	Homo sapiens	hsa-miR-514a-5p	ZFP62									2	2
MIRT633969	Homo sapiens	Homo sapiens	hsa-miR-514a-5p	GRWD1									2	2
MIRT636971	Homo sapiens	Homo sapiens	hsa-miR-514a-5p	YY2									2	2
MIRT637341	Homo sapiens	Homo sapiens	hsa-miR-514a-5p	DARS2									2	4
MIRT637393	Homo sapiens	Homo sapiens	hsa-miR-514a-5p	R3HDM2									2	2
MIRT637942	Homo sapiens	Homo sapiens	hsa-miR-514a-3p	SIGLEC9									2	2
MIRT639157	Homo sapiens	Homo sapiens	hsa-miR-514a-3p	LAMTOR3									2	2
MIRT639693	Homo sapiens	Homo sapiens	hsa-miR-514a-3p	NOM1									2	2
MIRT644938	Homo sapiens	Homo sapiens	hsa-miR-514a-3p	ATXN3L									2	2
MIRT648261	Homo sapiens	Homo sapiens	hsa-miR-514a-3p	ZNF582									2	2
MIRT648447	Homo sapiens	Homo sapiens	hsa-miR-514a-3p	LEAP2									2	2
MIRT650380	Homo sapiens	Homo sapiens	hsa-miR-514a-5p	MOCS3									2	2
MIRT651576	Homo sapiens	Homo sapiens	hsa-miR-514a-3p	WDR26									2	2
MIRT662553	Homo sapiens	Homo sapiens	hsa-miR-514a-5p	MTAP									2	2
MIRT664112	Homo sapiens	Homo sapiens	hsa-miR-514a-5p	FUT1									2	2
MIRT664478	Homo sapiens	Homo sapiens	hsa-miR-514a-5p	ZYG11B									2	2
MIRT666987	Homo sapiens	Homo sapiens	hsa-miR-514a-3p	PDPN									2	4
MIRT669679	Homo sapiens	Homo sapiens	hsa-miR-514a-5p	ACAP2									2	2
MIRT669913	Homo sapiens	Homo sapiens	hsa-miR-514a-5p	KIAA0754									2	4
MIRT670374	Homo sapiens	Homo sapiens	hsa-miR-514a-5p	ULBP3									2	4
MIRT670648	Homo sapiens	Homo sapiens	hsa-miR-514a-5p	BVES									2	2
MIRT670676	Homo sapiens	Homo sapiens	hsa-miR-514a-5p	KIAA1551									2	2
MIRT670758	Homo sapiens	Homo sapiens	hsa-miR-514a-5p	HOOK3									2	2
MIRT671325	Homo sapiens	Homo sapiens	hsa-miR-514a-5p	ACTR1A									2	2
MIRT672023	Homo sapiens	Homo sapiens	hsa-miR-514a-5p	PXMP4									2	2
MIRT675326	Homo sapiens	Homo sapiens	hsa-miR-514a-5p	TBL2									2	2
MIRT675912	Homo sapiens	Homo sapiens	hsa-miR-514a-5p	C17orf85									2	2
MIRT684884	Homo sapiens	Homo sapiens	hsa-miR-514a-5p	P4HB									2	2
MIRT685291	Homo sapiens	Homo sapiens	hsa-miR-514a-5p	KIAA1143									2	2
MIRT691008	Homo sapiens	Homo sapiens	hsa-miR-514a-3p	CRTC3									2	2
MIRT691639	Homo sapiens	Homo sapiens	hsa-miR-514a-5p	CDK1									2	2
MIRT703936	Homo sapiens	Homo sapiens	hsa-miR-514a-5p	EPG5									2	2
MIRT705010	Homo sapiens	Homo sapiens	hsa-miR-514a-3p	CAMK2N1									2	2
MIRT705047	Homo sapiens	Homo sapiens	hsa-miR-514a-3p	C5orf15									2	2
MIRT710356	Homo sapiens	Homo sapiens	hsa-miR-514a-3p	TLL2									2	2
MIRT713837	Homo sapiens	Homo sapiens	hsa-miR-514a-5p	NUP98									2	2
MIRT714334	Homo sapiens	Homo sapiens	hsa-miR-514a-5p	DIP2A									2	2
MIRT717948	Homo sapiens	Homo sapiens	hsa-miR-514a-5p	TUBD1									2	2
MIRT718374	Homo sapiens	Homo sapiens	hsa-miR-514a-5p	RBM8A									2	2
MIRT719945	Homo sapiens	Homo sapiens	hsa-miR-514a-5p	SNX8									2	2
MIRT725629	Homo sapiens	Homo sapiens	hsa-miR-514a-5p	CAMKV									2	2
