# Supplementary material for: miR-514a promotes neuronal development in human iPSC-derived neurons
Source: Front Cell Dev Biol. 2023 Feb 7;11:1096463. doi: 10.3389/fcell.2023.1096463 (PMC9941156; doi:10.3389/fcell.2023.1096463)
Supplement: Supplementary file 5 [file Table1.XLSX]

## Sheet: TargetScanHuman_8.0
TargetScan8.0__miR-514a-5p.predicted_targets
Target gene	Representative transcript	Gene name	3P-seq tags + 5	Total sites	8mer sites	7mer-m8 sites	7mer-A1 sites	6mer sites	Representative miRNA	Predicted occupancy (low miRNA)	Predicted occupancy (high miRNA)	Predicted occupancy (transfected miRNA)	Cumulative weighted context++ score	Total context++ score	Aggregate PCT
C11orf48	ENST00000354588.3	chromosome 11 open reading frame 48	29	1*	0	0	0	4	hsa-miR-514a-5p	0.0008	0.0056	0.0402	-1	0	N/A
PRX	ENST00000291825.7	periaxin	17	2	0	1	1	1	hsa-miR-514a-5p	0.0138	0.1012	0.7202	-0.89	-0.89	N/A
RP11-861L17.3	ENST00000579678.1	Uncharacterized protein	5	1	1	0	0	0	hsa-miR-514a-5p	0.0093	0.0649	0.339	-0.75	-0.75	N/A
MTRNR2L11	ENST00000604646.1	MT-RNR2-like 11 (pseudogene)	5	1	1	0	0	0	hsa-miR-514a-5p	0.0071	0.0504	0.2816	-0.74	-0.74	N/A
MTRNR2L10	ENST00000545075.1	MT-RNR2-like 10	7	1	1	0	0	0	hsa-miR-514a-5p	0.0061	0.0436	0.2519	-0.72	-0.72	N/A
MTRNR2L3	ENST00000543500.1	MT-RNR2-like 3	5	1	1	0	0	0	hsa-miR-514a-5p	0.0057	0.0408	0.2389	-0.71	-0.71	N/A
SLFN13	ENST00000285013.6	schlafen family member 13	11	3	0	2	1	1	hsa-miR-514a-5p	0.01	0.0732	0.5102	-0.7	-0.7	N/A
C22orf46	ENST00000402966.1	chromosome 22 open reading frame 46	70	2	0	2	0	3	hsa-miR-514a-5p	0.0079	0.0583	0.4197	-0.69	-0.69	N/A
CKM	ENST00000221476.3	creatine kinase, muscle	5	3	0	3	0	1	hsa-miR-514a-5p	0.0058	0.0423	0.2925	-0.69	-0.69	N/A
MMP1	ENST00000315274.6	matrix metallopeptidase 1 (interstitial collagenase)	2705	2	1	1	0	0	hsa-miR-514a-5p	0.0062	0.0447	0.2791	-0.67	-0.67	N/A
NKIRAS2	ENST00000462043.2	NFKB inhibitor interacting Ras-like 2	9685	3	0	2	1	1	hsa-miR-514a-5p	0.0061	0.0447	0.3099	-0.65	-0.65	N/A
KLF14	ENST00000310992.4	Kruppel-like factor 14	8	2	1	1	0	0	hsa-miR-514a-5p	0.0028	0.0203	0.1407	-0.64	-0.64	N/A
UBE2D1	ENST00000373910.4	ubiquitin-conjugating enzyme E2D 1	200	1	1	0	0	0	hsa-miR-514a-5p	0.0045	0.0323	0.1991	-0.64	-0.64	N/A
SDCCAG3	ENST00000357365.3	serologically defined colon cancer antigen 3	787	1	1	0	0	0	hsa-miR-514a-5p	0.0035	0.0255	0.1619	-0.63	-0.63	N/A
KIAA1671	ENST00000401395.1	KIAA1671	549	5	2	2	1	0	hsa-miR-514a-5p	0.0163	0.1178	0.7439	-0.63	-0.64	N/A
CCDC129	ENST00000451887.2	coiled-coil domain containing 129	5	1	1	0	0	0	hsa-miR-514a-5p	0.008	0.0571	0.3443	-0.61	-0.61	N/A
PLEKHG4B	ENST00000283426.6	pleckstrin homology domain containing, family G (with RhoGef domain) member 4B	5	3	0	2	1	2	hsa-miR-514a-5p	0.0117	0.0852	0.5832	-0.61	-0.61	N/A
SLC17A4	ENST00000377905.4	solute carrier family 17, member 4	5	3	2	1	0	0	hsa-miR-514a-5p	0.009	0.0644	0.3937	-0.61	-0.61	N/A
TMEM178B	ENST00000565468.1	transmembrane protein 178B	129	3	1	2	0	1	hsa-miR-514a-5p	0.0099	0.0728	0.5114	-0.6	-0.6	N/A
KRT26	ENST00000335552.4	keratin 26	5	1	1	0	0	0	hsa-miR-514a-5p	0.0045	0.0321	0.1982	-0.6	-0.6	N/A
AP002884.2	ENST00000595053.1	LOC100132686 protein; Uncharacterized protein	5	1	0	1	0	1	hsa-miR-514a-5p	0.0035	0.0255	0.1733	-0.59	-0.59	N/A
DBX1	ENST00000524983.2	developing brain homeobox 1	5	1	1	0	0	0	hsa-miR-514a-5p	0.0013	0.0098	0.0689	-0.59	-0.59	N/A
IL17A	ENST00000340057.1	interleukin 17A	5	1	1	0	0	0	hsa-miR-514a-5p	0.0074	0.0519	0.288	-0.58	-0.58	N/A
YPEL4	ENST00000524669.1	yippee-like 4 (Drosophila)	5	2	1	1	0	0	hsa-miR-514a-5p	0.0027	0.0196	0.1355	-0.58	-0.58	N/A
COMMD7	ENST00000278980.6	COMM domain containing 7	445	1	1	0	0	0	hsa-miR-514a-5p	0.0044	0.0318	0.1951	-0.58	-0.58	N/A
RPL22	ENST00000234875.4	ribosomal protein L22	1455	1	1	0	0	1	hsa-miR-514a-5p	0.0065	0.0467	0.2784	-0.55	-0.55	N/A
GUCA2A	ENST00000357001.2	guanylate cyclase activator 2A (guanylin)	5	1	0	1	0	0	hsa-miR-514a-5p	0.0029	0.0213	0.1387	-0.54	-0.54	N/A
ZNF544	ENST00000599227.1	zinc finger protein 544	173	2	0	1	1	1	hsa-miR-514a-5p	0.0064	0.0471	0.3325	-0.53	-0.54	N/A
ME3	ENST00000393324.3	malic enzyme 3, NADP(+)-dependent, mitochondrial	109	1	1	0	0	0	hsa-miR-514a-5p	0.0014	0.0106	0.0743	-0.53	-0.53	N/A
PRKG2	ENST00000395578.1	protein kinase, cGMP-dependent, type II	15	4	1	0	3	0	hsa-miR-514a-5p	0.0121	0.0859	0.5104	-0.53	-0.56	N/A
TUFT1	ENST00000368849.3	tuftelin 1	599	4	0	2	2	2	hsa-miR-514a-5p	0.0087	0.0637	0.4362	-0.52	-0.52	N/A
NR4A3	ENST00000330847.1	nuclear receptor subfamily 4, group A, member 3	244	3	0	1	2	2	hsa-miR-514a-5p	0.0063	0.0463	0.3212	-0.52	-0.58	N/A
TBX6	ENST00000395224.2	T-box 6	23	1	1	0	0	0	hsa-miR-514a-5p	0.0051	0.0364	0.2209	-0.52	-0.52	N/A
FAM83F	ENST00000333407.6	family with sequence similarity 83, member F	5	3	1	1	1	2	hsa-miR-514a-5p	0.0099	0.0723	0.507	-0.52	-0.52	N/A
CXorf38	ENST00000378426.1	chromosome X open reading frame 38	238	1	1	0	0	0	hsa-miR-514a-5p	0.0104	0.072	0.3685	-0.52	-0.52	N/A
C7orf49	ENST00000424142.1	chromosome 7 open reading frame 49	272	1	1	0	0	0	hsa-miR-514a-5p	0.0057	0.0405	0.2375	-0.51	-0.56	N/A
TRIM34	ENST00000514226.1	tripartite motif containing 34	233	1	1	0	0	1	hsa-miR-514a-5p	0.0065	0.0467	0.276	-0.51	-0.51	N/A
TMEM192	ENST00000306480.6	transmembrane protein 192	278	1	1	0	0	1	hsa-miR-514a-5p	0.003	0.0223	0.155	-0.5	-0.55	N/A
SEPHS2	ENST00000542752.1	selenophosphate synthetase 2	62	1	1	0	0	0	hsa-miR-514a-5p	0.0037	0.0274	0.1896	-0.49	-0.49	N/A
RBMX2	ENST00000305536.6	RNA binding motif protein, X-linked 2	139	2	1	1	0	0	hsa-miR-514a-5p	0.0098	0.0688	0.3713	-0.49	-0.51	N/A
RAMP1	ENST00000254661.4	receptor (G protein-coupled) activity modifying protein 1	392	1	1	0	0	0	hsa-miR-514a-5p	0.0029	0.0207	0.1353	-0.49	-0.49	N/A
PRKAR2A	ENST00000265563.8	protein kinase, cAMP-dependent, regulatory, type II, alpha	583	3	1	2	0	3	hsa-miR-514a-5p	0.0106	0.0768	0.5108	-0.49	-0.5	N/A
TMEM41A	ENST00000296254.3	transmembrane protein 41A	382	1	1	0	0	1	hsa-miR-514a-5p	0.0075	0.053	0.3019	-0.49	-0.49	N/A
ENHO	ENST00000399775.2	energy homeostasis associated	124	2	0	2	0	0	hsa-miR-514a-5p	0.0012	0.0087	0.0622	-0.48	-0.48	N/A
EML2	ENST00000245925.3	echinoderm microtubule associated protein like 2	40	1	1	0	0	0	hsa-miR-514a-5p	0.0038	0.0279	0.1801	-0.48	-0.48	N/A
LRRC20	ENST00000355790.4	leucine rich repeat containing 20	159	1	0	1	0	2	hsa-miR-514a-5p	0.0046	0.0336	0.2382	-0.48	-0.48	N/A
EFCC1	ENST00000436022.2	EF-hand and coiled-coil domain containing 1	5	2	0	2	0	0	hsa-miR-514a-5p	0.0038	0.0277	0.1927	-0.48	-0.48	N/A
GGT7	ENST00000336431.5	gamma-glutamyltransferase 7	16	2	1	1	0	0	hsa-miR-514a-5p	0.0027	0.0195	0.1357	-0.48	-0.48	N/A
UBXN10	ENST00000375099.3	UBX domain protein 10	5	3	0	2	1	1	hsa-miR-514a-5p	0.0071	0.0517	0.3549	-0.48	-0.48	N/A
CHCHD4	ENST00000295767.5	coiled-coil-helix-coiled-coil-helix domain containing 4	8	1	1	0	0	1	hsa-miR-514a-5p	0.0072	0.0512	0.2985	-0.47	-0.5	N/A
ADAM29	ENST00000359240.3	ADAM metallopeptidase domain 29	5	2	0	2	0	0	hsa-miR-514a-5p	0.0041	0.0303	0.2195	-0.47	-0.47	N/A
LIX1	ENST00000274382.4	Lix1 homolog (chicken)	5	2	1	0	1	1	hsa-miR-514a-5p	0.0088	0.0637	0.4039	-0.47	-0.47	N/A
BSDC1	ENST00000341071.7	BSD domain containing 1	714	2	1	0	1	0	hsa-miR-514a-5p	0.0057	0.0418	0.2916	-0.47	-0.48	N/A
DUOXA2	ENST00000323030.5	dual oxidase maturation factor 2	5	1	1	0	0	0	hsa-miR-514a-5p	0.005	0.0357	0.2213	-0.47	-0.47	N/A
GNG12	ENST00000370982.3	guanine nucleotide binding protein (G protein), gamma 12	1362	1	1	0	0	0	hsa-miR-514a-5p	0.0067	0.0476	0.288	-0.46	-0.49	N/A
RRNAD1	ENST00000368218.4	ribosomal RNA adenine dimethylase domain containing 1	367	2	0	1	1	0	hsa-miR-514a-5p	0.0024	0.0178	0.1273	-0.46	-0.46	N/A
DNAH17-AS1	ENST00000598378.1	DNAH17 antisense RNA 1	23	3	0	2	1	2	hsa-miR-514a-5p	0.0066	0.0484	0.3292	-0.46	-0.56	N/A
VSTM5	ENST00000409977.1	V-set and transmembrane domain containing 5	5	2	0	1	1	3	hsa-miR-514a-5p	0.0076	0.056	0.387	-0.46	-0.46	N/A
MAP3K7CL	ENST00000286791.5	MAP3K7 C-terminal like	87	1	1	0	0	1	hsa-miR-514a-5p	0.0019	0.014	0.0981	-0.46	-0.46	N/A
ZBBX	ENST00000392766.2	zinc finger, B-box domain containing	5	1	1	0	0	0	hsa-miR-514a-5p	0.003	0.0215	0.1423	-0.46	-0.46	N/A
SMIM14	ENST00000295958.5	small integral membrane protein 14	601	1	1	0	0	1	hsa-miR-514a-5p	0.0047	0.0338	0.2092	-0.46	-0.46	N/A
CLIP3	ENST00000360535.4	CAP-GLY domain containing linker protein 3	9	1	1	0	0	1	hsa-miR-514a-5p	0.0077	0.0551	0.3215	-0.45	-0.45	N/A
RP11-113D6.10	ENST00000527059.1	Putative mitochondrial carrier protein LOC494141	5	2	0	1	1	0	hsa-miR-514a-5p	0.0036	0.0265	0.1836	-0.45	-0.45	N/A
LYRM9	ENST00000460380.2	LYR motif containing 9	191	3	0	3	0	0	hsa-miR-514a-5p	0.0039	0.0283	0.2031	-0.45	-0.45	N/A
TRIM6-TRIM34	ENST00000354852.5	TRIM6-TRIM34 readthrough	233	1	1	0	0	1	hsa-miR-514a-5p	0.007	0.0498	0.2991	-0.45	-0.45	N/A
CNBP	ENST00000502976.1	CCHC-type zinc finger, nucleic acid binding protein	2257	2	1	1	0	5	hsa-miR-514a-5p	0.0024	0.0178	0.12	-0.45	-0.55	N/A
LIF	ENST00000403987.3	leukemia inhibitory factor	55	3	1	1	1	2	hsa-miR-514a-5p	0.0067	0.0491	0.3381	-0.44	-0.49	N/A
PPP1R8	ENST00000311772.5	protein phosphatase 1, regulatory subunit 8	1066	1	1	0	0	0	hsa-miR-514a-5p	0.0038	0.028	0.1905	-0.44	-0.44	N/A
AIF1	ENST00000376059.3	allograft inflammatory factor 1	5	1	0	1	0	0	hsa-miR-514a-5p	0.0014	0.0103	0.0716	-0.44	-0.44	N/A
MDM1	ENST00000540418.1	Mdm1 nuclear protein homolog (mouse)	146	1	1	0	0	0	hsa-miR-514a-5p	0.0032	0.0231	0.1571	-0.44	-0.44	N/A
IQCF3	ENST00000444293.1	IQ motif containing F3	5	1	0	1	0	0	hsa-miR-514a-5p	0.0013	0.0095	0.0668	-0.44	-0.44	N/A
SLC22A3	ENST00000392145.1	solute carrier family 22 (organic cation transporter), member 3	86	1	1	0	0	3	hsa-miR-514a-5p	0.0043	0.031	0.1965	-0.44	-0.46	N/A
RHAG	ENST00000371175.4	Rh-associated glycoprotein	5	2	0	1	1	0	hsa-miR-514a-5p	0.0037	0.0273	0.1854	-0.44	-0.44	N/A
VDAC1	ENST00000395044.3	voltage-dependent anion channel 1	106	1	1	0	0	0	hsa-miR-514a-5p	0.0079	0.0562	0.3211	-0.44	-0.44	N/A
HTN3	ENST00000530128.1	histatin 3	5	1	0	1	0	1	hsa-miR-514a-5p	0.0027	0.0198	0.136	-0.44	-0.44	N/A
FAM60A	ENST00000539409.1	family with sequence similarity 60, member A	58	1	1	0	0	0	hsa-miR-514a-5p	0.0058	0.0416	0.2592	-0.43	-0.43	N/A
RNF185	ENST00000326132.6	ring finger protein 185	97	2	0	1	1	0	hsa-miR-514a-5p	0.0049	0.036	0.2426	-0.43	-0.43	N/A
HSPB7	ENST00000411503.1	heat shock 27kDa protein family, member 7 (cardiovascular)	5	1	1	0	0	0	hsa-miR-514a-5p	0.0048	0.0344	0.2082	-0.43	-0.43	N/A
ST20	ENST00000562759.1	suppressor of tumorigenicity 20	13	1	0	1	0	0	hsa-miR-514a-5p	0.0008	0.0062	0.0443	-0.43	-0.43	N/A
STX12	ENST00000373943.4	syntaxin 12	1082	1	1	0	0	0	hsa-miR-514a-5p	0.0052	0.0373	0.2245	-0.43	-0.44	N/A
AL450307.1	ENST00000341866.3	Uncharacterized protein; cDNA FLJ46300 fis, clone TESTI4035989	5	2	0	2	0	1	hsa-miR-514a-5p	0.0034	0.0251	0.1755	-0.43	-0.43	N/A
FAM76A	ENST00000373954.6	family with sequence similarity 76, member A	173	2	0	2	0	0	hsa-miR-514a-5p	0.0047	0.0341	0.2249	-0.43	-0.48	N/A
IL36RN	ENST00000346807.3	interleukin 36 receptor antagonist	5	2	1	0	1	0	hsa-miR-514a-5p	0.004	0.0295	0.1991	-0.43	-0.43	N/A
PTPN11	ENST00000351677.2	protein tyrosine phosphatase, non-receptor type 11	52	3	1	1	1	0	hsa-miR-514a-5p	0.0104	0.0746	0.4536	-0.42	-0.46	N/A
XIRP1	ENST00000396251.1	xin actin-binding repeat containing 1	5	3	0	3	0	1	hsa-miR-514a-5p	0.0062	0.0455	0.3265	-0.42	-0.42	N/A
ADIPOQ	ENST00000412955.2	adiponectin, C1Q and collagen domain containing	5	2	0	1	1	0	hsa-miR-514a-5p	0.0084	0.0613	0.404	-0.42	-0.42	N/A
CYP2S1	ENST00000310054.4	cytochrome P450, family 2, subfamily S, polypeptide 1	150	2	1	1	0	1	hsa-miR-514a-5p	0.004	0.0295	0.2047	-0.42	-0.42	N/A
CTB-167G5.5	ENST00000600193.1	Uncharacterized protein	5	1	1	0	0	1	hsa-miR-514a-5p	0.0028	0.0201	0.1361	-0.42	-0.42	N/A
C16orf45	ENST00000300006.4	chromosome 16 open reading frame 45	60	1	1	0	0	1	hsa-miR-514a-5p	0.0061	0.0444	0.3067	-0.42	-0.42	N/A
TMIE	ENST00000326431.3	transmembrane inner ear	26	2	1	0	1	0	hsa-miR-514a-5p	0.0053	0.0384	0.2566	-0.42	-0.42	N/A
MRPS35	ENST00000538315.1	mitochondrial ribosomal protein S35	3092	1	0	1	0	1	hsa-miR-514a-5p	0.0038	0.0274	0.1865	-0.41	-0.42	N/A
ARNT2	ENST00000303329.4	aryl-hydrocarbon receptor nuclear translocator 2	39	3	1	2	0	2	hsa-miR-514a-5p	0.0146	0.1033	0.5992	-0.41	-0.41	N/A
TMEM211	ENST00000407886.1	transmembrane protein 211	5	1	0	1	0	0	hsa-miR-514a-5p	0.0016	0.0118	0.0812	-0.41	-0.41	N/A
TAF1B	ENST00000263663.5	TATA box binding protein (TBP)-associated factor, RNA polymerase I, B, 63kDa	214	3	1	1	1	1	hsa-miR-514a-5p	0.0041	0.03	0.2085	-0.41	-0.56	N/A
C15orf54	ENST00000318578.3	chromosome 15 open reading frame 54	5	3	0	1	2	0	hsa-miR-514a-5p	0.0046	0.0334	0.2285	-0.41	-0.41	N/A
CDC27	ENST00000066544.3	cell division cycle 27	438	3	1	1	1	1	hsa-miR-514a-5p	0.0057	0.042	0.2891	-0.41	-0.6	N/A
GPT2	ENST00000340124.4	glutamic pyruvate transaminase (alanine aminotransferase) 2	1750	1	1	0	0	1	hsa-miR-514a-5p	0.0061	0.0433	0.2556	-0.41	-0.41	N/A
AC008443.1	ENST00000599439.1	CDNA: FLJ23158 fis, clone LNG09623; Uncharacterized protein	109	1	0	1	0	3	hsa-miR-514a-5p	0.0054	0.0391	0.2526	-0.41	-0.41	N/A
ZNF141	ENST00000240499.7	zinc finger protein 141	19	4	1	0	3	0	hsa-miR-514a-5p	0.0095	0.0688	0.4432	-0.41	-0.59	N/A
B3GALT5	ENST00000380620.4	UDP-Gal:betaGlcNAc beta 1,3-galactosyltransferase, polypeptide 5	5	4	0	3	1	4	hsa-miR-514a-5p	0.0095	0.0698	0.4983	-0.4	-0.4	N/A
RGL3	ENST00000380456.3	ral guanine nucleotide dissociation stimulator-like 3	114	1	0	1	0	0	hsa-miR-514a-5p	0.0045	0.0328	0.2092	-0.4	-0.4	N/A
PROS1	ENST00000394236.3	protein S (alpha)	457	1	1	0	0	0	hsa-miR-514a-5p	0.0047	0.0341	0.2067	-0.4	-0.4	N/A
R3HCC1L	ENST00000298999.3	R3H domain and coiled-coil containing 1-like	392	3	0	0	3	0	hsa-miR-514a-5p	0.0052	0.0378	0.2635	-0.4	-0.4	N/A
ZNF589	ENST00000427617.2	zinc finger protein 589	20	4	1	0	3	2	hsa-miR-514a-5p	0.0062	0.0456	0.3138	-0.4	-0.57	N/A
EXD1	ENST00000314992.5	exonuclease 3'-5' domain containing 1	5	2	1	1	0	0	hsa-miR-514a-5p	0.0035	0.0254	0.1767	-0.4	-0.4	N/A
MBTPS2	ENST00000379484.5	membrane-bound transcription factor peptidase, site 2	1711	2	1	0	1	0	hsa-miR-514a-5p	0.0053	0.0387	0.2569	-0.4	-0.4	N/A
CD300LD	ENST00000375352.1	CD300 molecule-like family member d	5	1	1	0	0	0	hsa-miR-514a-5p	0.0037	0.0268	0.1692	-0.4	-0.4	N/A
TERF1	ENST00000276602.6	telomeric repeat binding factor (NIMA-interacting) 1	5	2	0	1	1	1	hsa-miR-514a-5p	0.0053	0.0389	0.2611	-0.4	-0.4	N/A
ZNF569	ENST00000392149.2	zinc finger protein 569	34	1	1	0	0	0	hsa-miR-514a-5p	0.0067	0.048	0.2785	-0.4	-0.4	N/A
HMHB1	ENST00000289448.2	histocompatibility (minor) HB-1	5	1	0	1	0	0	hsa-miR-514a-5p	0.0009	0.0063	0.0457	-0.4	-0.4	N/A
KRTAP10-3	ENST00000391620.1	keratin associated protein 10-3	5	1	0	1	0	0	hsa-miR-514a-5p	0.003	0.0221	0.1435	-0.39	-0.39	N/A
SLC45A3	ENST00000367145.3	solute carrier family 45, member 3	17	2	1	0	1	0	hsa-miR-514a-5p	0.0055	0.04	0.2643	-0.39	-0.39	N/A
PDE6D	ENST00000409772.1	phosphodiesterase 6D, cGMP-specific, rod, delta	1265	1	0	1	0	0	hsa-miR-514a-5p	0.0014	0.0104	0.0723	-0.39	-0.39	N/A
TMEM222	ENST00000374076.4	transmembrane protein 222	312	1	1	0	0	0	hsa-miR-514a-5p	0.0033	0.0243	0.1688	-0.39	-0.39	N/A
FAM132B	ENST00000546354.1	family with sequence similarity 132, member B	722	2	1	0	1	1	hsa-miR-514a-5p	0.0077	0.0554	0.3558	-0.39	-0.39	N/A
LY6K	ENST00000522591.1	lymphocyte antigen 6 complex, locus K	2718	2*	1	0	0	1	hsa-miR-514a-5p	0.0041	0.0297	0.2036	-0.39	-0.39	N/A
TUBB6	ENST00000591208.1	tubulin, beta 6 class V	5820	1	1	0	0	0	hsa-miR-514a-5p	0.0031	0.0225	0.1453	-0.39	-0.39	N/A
PBOV1	ENST00000527246.2	prostate and breast cancer overexpressed 1	5	1	1	0	0	0	hsa-miR-514a-5p	0.0038	0.0276	0.1826	-0.39	-0.39	N/A
ANKRD49	ENST00000544253.1	ankyrin repeat domain 49	32	2	0	1	1	0	hsa-miR-514a-5p	0.006	0.0439	0.3083	-0.39	-0.39	N/A
OR8A1	ENST00000284287.3	olfactory receptor, family 8, subfamily A, member 1	5	1	0	1	0	0	hsa-miR-514a-5p	0.0011	0.0079	0.0566	-0.39	-0.39	N/A
SERPINA6	ENST00000341584.3	serpin peptidase inhibitor, clade A (alpha-1 antiproteinase, antitrypsin), member 6	69	1	0	1	0	0	hsa-miR-514a-5p	0.0054	0.0388	0.2317	-0.39	-0.39	N/A
TM6SF1	ENST00000379390.6	transmembrane 6 superfamily member 1	211	1	0	1	0	1	hsa-miR-514a-5p	0.003	0.0219	0.15	-0.39	-0.39	N/A
GDAP1	ENST00000220822.7	ganglioside induced differentiation associated protein 1	37	1	1	0	0	0	hsa-miR-514a-5p	0.0045	0.0322	0.201	-0.38	-0.38	N/A
HSD17B6	ENST00000554643.1	hydroxysteroid (17-beta) dehydrogenase 6	25	2	0	0	2	0	hsa-miR-514a-5p	0.004	0.0289	0.1952	-0.38	-0.38	N/A
METTL21B	ENST00000333012.5	methyltransferase like 21B	51	2	0	2	0	0	hsa-miR-514a-5p	0.0023	0.0166	0.1186	-0.38	-0.38	N/A
MTFR1	ENST00000458689.2	mitochondrial fission regulator 1	1051	1	1	0	0	0	hsa-miR-514a-5p	0.0045	0.0322	0.1959	-0.38	-0.4	N/A
GKN2	ENST00000481498.1	gastrokine 2	5	2	0	1	1	0	hsa-miR-514a-5p	0.0029	0.0215	0.1488	-0.38	-0.38	N/A
TMEM61	ENST00000371268.3	transmembrane protein 61	20	1	0	1	0	0	hsa-miR-514a-5p	0.002	0.0149	0.1034	-0.38	-0.38	N/A
TXNDC2	ENST00000357775.5	thioredoxin domain containing 2 (spermatozoa)	5	2	0	2	0	1	hsa-miR-514a-5p	0.0049	0.0358	0.2464	-0.37	-0.37	N/A
PLSCR4	ENST00000354952.2	phospholipid scramblase 4	133	2	0	1	1	0	hsa-miR-514a-5p	0.004	0.0295	0.2012	-0.37	-0.38	N/A
TCF19	ENST00000376257.3	transcription factor 19	881	2	1	0	1	0	hsa-miR-514a-5p	0.0046	0.0335	0.2116	-0.37	-0.48	N/A
TRABD2B	ENST00000606738.2	TraB domain containing 2B	244	3	0	1	2	1	hsa-miR-514a-5p	0.0065	0.0479	0.339	-0.37	-0.5	N/A
MSANTD4	ENST00000301919.4	Myb/SANT-like DNA-binding domain containing 4 with coiled-coils	304	3	0	2	1	2	hsa-miR-514a-5p	0.0033	0.024	0.1651	-0.37	-0.43	N/A
NFRKB	ENST00000446488.3	nuclear factor related to kappaB binding protein	21	3	1	1	1	1	hsa-miR-514a-5p	0.0054	0.0395	0.2721	-0.37	-0.54	N/A
DCX	ENST00000356915.2	doublecortin	5	2	2	0	0	2	hsa-miR-514a-5p	0.009	0.0646	0.4103	-0.37	-0.37	N/A
BANF1	ENST00000312175.2	barrier to autointegration factor 1	148	1	0	1	0	0	hsa-miR-514a-5p	0.0028	0.02	0.1309	-0.37	-0.37	N/A
MIEF1	ENST00000325301.2	mitochondrial elongation factor 1	2319	2	0	1	1	1	hsa-miR-514a-5p	0.0053	0.0393	0.2782	-0.37	-0.45	N/A
RNASE6	ENST00000304677.2	ribonuclease, RNase A family, k6	5	1	0	1	0	0	hsa-miR-514a-5p	0.0039	0.0285	0.1802	-0.37	-0.37	N/A
CD40LG	ENST00000370629.2	CD40 ligand	5	1	0	1	0	1	hsa-miR-514a-5p	0.0028	0.0207	0.1447	-0.37	-0.37	N/A
C11orf1	ENST00000260276.3	chromosome 11 open reading frame 1	18	2	0	2	0	1	hsa-miR-514a-5p	0.0016	0.0116	0.0827	-0.37	-0.45	N/A
CR769776.1	ENST00000414341.2	LOC441426 protein; Uncharacterized protein	5	1	1	0	0	0	hsa-miR-514a-5p	0.0032	0.0231	0.1531	-0.37	-0.37	N/A
BCL2A1	ENST00000335661.6	BCL2-related protein A1	5	1	0	1	0	0	hsa-miR-514a-5p	0.0014	0.0099	0.0701	-0.37	-0.37	N/A
ATF2	ENST00000487334.2	activating transcription factor 2	123	2	1	1	0	0	hsa-miR-514a-5p	0.005	0.0362	0.2358	-0.37	-0.37	N/A
PRKAB2	ENST00000254101.3	protein kinase, AMP-activated, beta 2 non-catalytic subunit	363	2	1	1	0	1	hsa-miR-514a-5p	0.006	0.0435	0.2926	-0.36	-0.38	N/A
PRPF38A	ENST00000257181.9	pre-mRNA processing factor 38A	892	2	0	2	0	1	hsa-miR-514a-5p	0.0042	0.0304	0.2077	-0.36	-0.37	N/A
DAD1	ENST00000250498.4	defender against cell death 1	1191	1	0	1	0	0	hsa-miR-514a-5p	0.0008	0.0063	0.0449	-0.36	-0.36	N/A
UBAC2	ENST00000376440.2	UBA domain containing 2	902	2	0	1	1	0	hsa-miR-514a-5p	0.0016	0.0119	0.0842	-0.36	-0.37	N/A
RIC3	ENST00000396677.2	RIC3 acetylcholine receptor chaperone	5	2	1	0	1	1	hsa-miR-514a-5p	0.007	0.0511	0.3354	-0.36	-0.36	N/A
AC131097.4	ENST00000404031.1	Protein LOC285095	5	1	0	1	0	1	hsa-miR-514a-5p	0.0014	0.0105	0.0751	-0.36	-0.36	N/A
RBFOX1	ENST00000355637.4	RNA binding protein, fox-1 homolog (C. elegans) 1	5	2	0	2	0	0	hsa-miR-514a-5p	0.0025	0.0181	0.1275	-0.36	-0.36	N/A
GIMAP1	ENST00000307194.5	GTPase, IMAP family member 1	5	3	1	1	1	2	hsa-miR-514a-5p	0.0065	0.0475	0.3347	-0.36	-0.36	N/A
SLC35B4	ENST00000378509.4	solute carrier family 35 (UDP-xylose/UDP-N-acetylglucosamine transporter), member B4	899	3	1	0	2	1	hsa-miR-514a-5p	0.0064	0.0469	0.321	-0.36	-0.39	N/A
TRIM35	ENST00000305364.4	tripartite motif containing 35	470	2	1	0	1	0	hsa-miR-514a-5p	0.0046	0.0333	0.2269	-0.36	-0.36	N/A
CCDC144NL	ENST00000327925.5	coiled-coil domain containing 144 family, N-terminal like	5	1	1	0	0	0	hsa-miR-514a-5p	0.0053	0.0379	0.2267	-0.36	-0.36	N/A
CTSG	ENST00000216336.2	cathepsin G	5	1	0	0	1	0	hsa-miR-514a-5p	0.0044	0.0322	0.2129	-0.36	-0.36	N/A
GAB4	ENST00000400588.1	GRB2-associated binding protein family, member 4	5	2	1	1	0	0	hsa-miR-514a-5p	0.0042	0.0308	0.2126	-0.36	-0.36	N/A
SOST	ENST00000301691.2	sclerostin	10	1	0	1	0	1	hsa-miR-514a-5p	0.0027	0.02	0.1407	-0.36	-0.36	N/A
WDFY2	ENST00000298125.5	WD repeat and FYVE domain containing 2	85	2	0	1	1	2	hsa-miR-514a-5p	0.0065	0.0471	0.31	-0.35	-0.39	N/A
ZFAND5	ENST00000237937.3	zinc finger, AN1-type domain 5	2522	3	1	2	0	0	hsa-miR-514a-5p	0.0022	0.0164	0.1109	-0.35	-0.8	N/A
AMIGO2	ENST00000266581.4	adhesion molecule with Ig-like domain 2	860	2	0	1	1	0	hsa-miR-514a-5p	0.0032	0.0232	0.158	-0.35	-0.42	N/A
ETNPPL	ENST00000296486.3	ethanolamine-phosphate phospho-lyase	26	1	0	1	0	0	hsa-miR-514a-5p	0.0032	0.0232	0.1557	-0.35	-0.35	N/A
LONRF2	ENST00000393437.3	LON peptidase N-terminal domain and ring finger 2	394	3	0	3	0	3	hsa-miR-514a-5p	0.0117	0.0858	0.6027	-0.35	-0.38	N/A
TMED8	ENST00000216468.7	transmembrane emp24 protein transport domain containing 8	53	3	0	3	0	3	hsa-miR-514a-5p	0.0075	0.0548	0.3829	-0.35	-0.39	N/A
DMRTC1	ENST00000290273.5	DMRT-like family C1	5	1	0	1	0	0	hsa-miR-514a-5p	0.0013	0.0096	0.068	-0.35	-0.35	N/A
CHRND	ENST00000258385.3	cholinergic receptor, nicotinic, delta (muscle)	5	1	1	0	0	0	hsa-miR-514a-5p	0.002	0.0148	0.1009	-0.35	-0.35	N/A
CRTC3	ENST00000420329.2	CREB regulated transcription coactivator 3	612	2	0	1	1	0	hsa-miR-514a-5p	0.0062	0.0453	0.3178	-0.35	-0.35	N/A
C2ORF15	ENST00000302513.2	Uncharacterized protein C2orf15	166	1	0	1	0	3	hsa-miR-514a-5p	0.0032	0.0235	0.1634	-0.35	-0.4	N/A
SMIM8	ENST00000392863.1	small integral membrane protein 8	449	1	1	0	0	3	hsa-miR-514a-5p	0.0026	0.019	0.1305	-0.35	-0.61	N/A
BCL2L13	ENST00000418951.2	BCL2-like 13 (apoptosis facilitator)	741	2	0	2	0	1	hsa-miR-514a-5p	0.0033	0.0244	0.171	-0.35	-0.35	N/A
CA8	ENST00000317995.4	carbonic anhydrase VIII	197	1	0	1	0	1	hsa-miR-514a-5p	0.004	0.0291	0.1923	-0.35	-0.36	N/A
PVR	ENST00000425690.3	poliovirus receptor	761	3	0	3	0	1	hsa-miR-514a-5p	0.0064	0.0469	0.3301	-0.35	-0.35	N/A
ZNF343	ENST00000278772.4	zinc finger protein 343	60	1	1	0	0	1	hsa-miR-514a-5p	0.0071	0.0517	0.3617	-0.35	-0.35	N/A
ZC3H12B	ENST00000338957.4	zinc finger CCCH-type containing 12B	29	2	0	2	0	1	hsa-miR-514a-5p	0.0082	0.0603	0.4119	-0.35	-0.35	N/A
RNF122	ENST00000256257.1	ring finger protein 122	16	1	1	0	0	0	hsa-miR-514a-5p	0.0031	0.0226	0.1476	-0.35	-0.35	N/A
GCLC	ENST00000229416.6	glutamate-cysteine ligase, catalytic subunit	1001	1	0	1	0	0	hsa-miR-514a-5p	0.0034	0.0249	0.1739	-0.35	-0.35	N/A
C1orf43	ENST00000368521.5	chromosome 1 open reading frame 43	1718	1	0	1	0	0	hsa-miR-514a-5p	0.0032	0.0231	0.1519	-0.35	-0.35	N/A
RP11-171N4.2	ENST00000511399.1	Uncharacterized protein	5	1	0	0	1	0	hsa-miR-514a-5p	0.0018	0.0134	0.0915	-0.35	-0.35	N/A
IL21R	ENST00000395755.1	interleukin 21 receptor	5	1	1	0	0	1	hsa-miR-514a-5p	0.0054	0.0393	0.2641	-0.35	-0.35	N/A
TRAPPC1	ENST00000540486.1	trafficking protein particle complex 1	551	1	0	1	0	1	hsa-miR-514a-5p	0.0021	0.0155	0.1099	-0.35	-0.35	N/A
KCNC1	ENST00000379472.3	potassium voltage-gated channel, Shaw-related subfamily, member 1	42	4	0	3	1	2	hsa-miR-514a-5p	0.0076	0.0559	0.3927	-0.35	-0.35	N/A
YKT6	ENST00000223369.2	YKT6 v-SNARE homolog (S. cerevisiae)	2409	2	0	2	0	0	hsa-miR-514a-5p	0.0042	0.0304	0.2032	-0.34	-0.35	N/A
TRIM65	ENST00000269383.3	tripartite motif containing 65	31	2	2	0	0	1	hsa-miR-514a-5p	0.0088	0.0633	0.3864	-0.34	-0.42	N/A
IGDCC3	ENST00000327987.4	immunoglobulin superfamily, DCC subclass, member 3	464	1	1	0	0	0	hsa-miR-514a-5p	0.007	0.05	0.3018	-0.34	-0.34	N/A
XKR4	ENST00000327381.6	XK, Kell blood group complex subunit-related family, member 4	5	2	0	0	2	4	hsa-miR-514a-5p	0.0098	0.0716	0.5024	-0.34	-0.34	N/A
CYB5D1	ENST00000571846.1	cytochrome b5 domain containing 1	546	1	0	1	0	2	hsa-miR-514a-5p	0.0044	0.032	0.2218	-0.34	-0.36	N/A
ARHGAP19	ENST00000358531.4	Rho GTPase activating protein 19	1051	2	0	1	1	2	hsa-miR-514a-5p	0.0085	0.0624	0.4287	-0.34	-0.34	N/A
BDP1	ENST00000380675.2	B double prime 1, subunit of RNA polymerase III transcription initiation factor IIIB	12	2	0	1	1	0	hsa-miR-514a-5p	0.0029	0.021	0.1483	-0.34	-0.34	N/A
OR51E1	ENST00000396952.5	olfactory receptor, family 51, subfamily E, member 1	5	2	0	1	1	1	hsa-miR-514a-5p	0.0038	0.0277	0.1936	-0.34	-0.34	N/A
EMD	ENST00000369842.4	emerin	1771	1	1	0	0	0	hsa-miR-514a-5p	0.0022	0.0164	0.1125	-0.34	-0.34	N/A
SORD	ENST00000267814.9	sorbitol dehydrogenase	5	1	0	1	0	2	hsa-miR-514a-5p	0.0055	0.0407	0.2926	-0.34	-0.34	N/A
UBN1	ENST00000262376.6	ubinuclein 1	586	3	0	1	2	0	hsa-miR-514a-5p	0.0085	0.0622	0.4247	-0.34	-0.34	N/A
NSUN2	ENST00000264670.6	NOP2/Sun RNA methyltransferase family, member 2	113	1	1	0	0	0	hsa-miR-514a-5p	0.0024	0.0177	0.1235	-0.34	-0.36	N/A
NDRG3	ENST00000373803.2	NDRG family member 3	960	1	1	0	0	2	hsa-miR-514a-5p	0.0049	0.0354	0.2342	-0.34	-0.37	N/A
CTD-2228K2.5	ENST00000342584.3	Uncharacterized protein	199	1	0	1	0	2	hsa-miR-514a-5p	0.0025	0.0184	0.1302	-0.34	-0.34	N/A
MB21D2	ENST00000392452.2	Mab-21 domain containing 2	48	1	1	0	0	0	hsa-miR-514a-5p	0.0082	0.058	0.3208	-0.34	-0.34	N/A
SDK1	ENST00000404826.2	sidekick cell adhesion molecule 1	60	1	1	0	0	0	hsa-miR-514a-5p	0.0135	0.0935	0.4812	-0.34	-0.34	N/A
CSDE1	ENST00000339438.6	cold shock domain containing E1, RNA-binding	435	1	1	0	0	0	hsa-miR-514a-5p	0.0049	0.035	0.2115	-0.34	-0.34	N/A
SFRP1	ENST00000220772.3	secreted frizzled-related protein 1	148	1	1	0	0	2	hsa-miR-514a-5p	0.0084	0.0593	0.3366	-0.34	-0.34	N/A
DUXA	ENST00000554048.2	double homeobox A	5	1	0	1	0	0	hsa-miR-514a-5p	0.0023	0.0167	0.117	-0.34	-0.34	N/A
P2RY2	ENST00000311131.2	purinergic receptor P2Y, G-protein coupled, 2	66	2	0	2	0	3	hsa-miR-514a-5p	0.0047	0.0345	0.2379	-0.34	-0.36	N/A
ORC2	ENST00000234296.2	origin recognition complex, subunit 2	381	2	0	1	1	0	hsa-miR-514a-5p	0.0046	0.0337	0.2248	-0.34	-0.36	N/A
IL23R	ENST00000371002.1	interleukin 23 receptor	5	1	1	0	0	0	hsa-miR-514a-5p	0.0071	0.05	0.28	-0.34	-0.34	N/A
RUVBL2	ENST00000595090.1	RuvB-like AAA ATPase 2	376	2	0	2	0	0	hsa-miR-514a-5p	0.0019	0.0136	0.0929	-0.34	-0.63	N/A
PRIMA1	ENST00000393140.1	proline rich membrane anchor 1	5	2	0	2	0	0	hsa-miR-514a-5p	0.0046	0.0334	0.2322	-0.34	-0.34	N/A
DMRTC1B	ENST00000373532.3	DMRT-like family C1B	5	1	0	1	0	0	hsa-miR-514a-5p	0.0013	0.0096	0.0678	-0.34	-0.34	N/A
SOX9	ENST00000245479.2	SRY (sex determining region Y)-box 9	2595	1	1	0	0	0	hsa-miR-514a-5p	0.0076	0.0535	0.2898	-0.33	-0.36	N/A
ZNF780A	ENST00000450241.2	zinc finger protein 780A	44	4	0	2	2	0	hsa-miR-514a-5p	0.0104	0.0755	0.5057	-0.33	-0.54	N/A
FLJ45079	ENST00000374983.2		5	2	0	1	1	1	hsa-miR-514a-5p	0.0052	0.0379	0.2632	-0.33	-0.33	N/A
FEV	ENST00000295727.1	FEV (ETS oncogene family)	5	1	0	1	0	0	hsa-miR-514a-5p	0.0021	0.0156	0.1047	-0.33	-0.33	N/A
TRIM60	ENST00000512596.1	tripartite motif containing 60	5	1	0	1	0	0	hsa-miR-514a-5p	0.0021	0.0153	0.104	-0.33	-0.33	N/A
LIN28A	ENST00000326279.6	lin-28 homolog A (C. elegans)	5	1	0	1	0	1	hsa-miR-514a-5p	0.0028	0.0204	0.1457	-0.33	-0.33	N/A
DKK3	ENST00000396505.2	dickkopf WNT signaling pathway inhibitor 3	5725	5	0	3	2	1	hsa-miR-514a-5p	0.004	0.0291	0.1961	-0.33	-0.79	N/A
SHISA7	ENST00000376325.4	shisa family member 7	5	3	0	3	0	0	hsa-miR-514a-5p	0.0081	0.0593	0.4162	-0.33	-0.33	N/A
FAM53A	ENST00000489363.1	family with sequence similarity 53, member A	50	9	0	0	9	1	hsa-miR-514a-5p	0.0113	0.0827	0.5808	-0.33	-0.33	N/A
MAOB	ENST00000538942.1	monoamine oxidase B	32	1	0	1	0	0	hsa-miR-514a-5p	0.003	0.0216	0.1414	-0.33	-0.33	N/A
DSG2	ENST00000261590.8	desmoglein 2	810	2	0	1	1	1	hsa-miR-514a-5p	0.0039	0.0285	0.2012	-0.33	-0.33	N/A
PTPN20A	ENST00000374346.3	protein tyrosine phosphatase, non-receptor type 20A	5	1	0	1	0	0	hsa-miR-514a-5p	0.0015	0.0106	0.0741	-0.33	-0.33	N/A
MLLT11	ENST00000368921.3	myeloid/lymphoid or mixed-lineage leukemia (trithorax homolog, Drosophila); translocated to, 11	308	1	0	1	0	0	hsa-miR-514a-5p	0.0015	0.0109	0.0771	-0.33	-0.33	N/A
RALGPS2	ENST00000367635.3	Ral GEF with PH domain and SH3 binding motif 2	201	2	1	1	0	0	hsa-miR-514a-5p	0.0073	0.0527	0.3425	-0.33	-0.41	N/A
OSGEP	ENST00000555656.1	O-sialoglycoprotein endopeptidase	335	1	0	0	1	0	hsa-miR-514a-5p	0.0034	0.0243	0.1557	-0.33	-0.33	N/A
PTPN20B	ENST00000374240.3	protein tyrosine phosphatase, non-receptor type 20B	5	1	0	1	0	0	hsa-miR-514a-5p	0.0015	0.0107	0.0742	-0.33	-0.33	N/A
TMEM194A	ENST00000379391.3	transmembrane protein 194A	43	2	0	1	1	1	hsa-miR-514a-5p	0.0044	0.032	0.2284	-0.33	-0.33	N/A
IGFBP4	ENST00000269593.4	insulin-like growth factor binding protein 4	4053	3	0	3	0	1	hsa-miR-514a-5p	0.0022	0.0163	0.1169	-0.33	-0.53	N/A
TSPAN11	ENST00000261177.9	tetraspanin 11	27	2	0	0	2	2	hsa-miR-514a-5p	0.0073	0.0534	0.3732	-0.33	-0.33	N/A
PTBP2	ENST00000609116.1	polypyrimidine tract binding protein 2	70	2	0	1	1	2	hsa-miR-514a-5p	0.0065	0.0473	0.3249	-0.33	-0.33	N/A
WNT7A	ENST00000285018.4	wingless-type MMTV integration site family, member 7A	5	2	1	1	0	0	hsa-miR-514a-5p	0.0051	0.0365	0.2328	-0.33	-0.33	N/A
FAM120AOS	ENST00000423591.1	family with sequence similarity 120A opposite strand	258	1	0	0	1	3	hsa-miR-514a-5p	0.0047	0.0344	0.244	-0.32	-0.35	N/A
LCA5	ENST00000369846.4	Leber congenital amaurosis 5	8	1	1	0	0	0	hsa-miR-514a-5p	0.0064	0.0458	0.2776	-0.32	-0.32	N/A
CNTF	ENST00000361987.4	ciliary neurotrophic factor	46	1	1	0	0	0	hsa-miR-514a-5p	0.0081	0.0579	0.3474	-0.32	-0.37	N/A
NKX2-8	ENST00000258829.5	NK2 homeobox 8	75	3	0	3	0	0	hsa-miR-514a-5p	0.0019	0.014	0.0999	-0.32	-0.59	N/A
FUT9	ENST00000302103.5	fucosyltransferase 9 (alpha (1,3) fucosyltransferase)	5	2	1	1	0	0	hsa-miR-514a-5p	0.0146	0.1047	0.6489	-0.32	-0.32	N/A
KB-1980E6.3	ENST00000523572.1	Uncharacterized protein	5	1	0	1	0	0	hsa-miR-514a-5p	0.0009	0.007	0.0499	-0.32	-0.32	N/A
TMEM133	ENST00000303130.2	transmembrane protein 133	543	1	0	1	0	1	hsa-miR-514a-5p	0.0026	0.019	0.1318	-0.32	-0.32	N/A
KCND3	ENST00000369697.1	potassium voltage-gated channel, Shal-related subfamily, member 3	23	3	0	1	2	0	hsa-miR-514a-5p	0.0073	0.0533	0.3732	-0.32	-0.32	N/A
LDHAL6A	ENST00000280706.2	lactate dehydrogenase A-like 6A	5	1	1	0	0	0	hsa-miR-514a-5p	0.0064	0.0455	0.2736	-0.32	-0.32	N/A
KIAA0040	ENST00000423313.1	KIAA0040	15	2	0	1	1	2	hsa-miR-514a-5p	0.0051	0.0377	0.2654	-0.32	-0.32	N/A
MEIS3	ENST00000559524.1	Meis homeobox 3	29	1	1	0	0	0	hsa-miR-514a-5p	0.0046	0.0334	0.2094	-0.32	-0.32	N/A
ENDOU	ENST00000229003.3	endonuclease, polyU-specific	9	1	0	1	0	2	hsa-miR-514a-5p	0.003	0.0224	0.1586	-0.32	-0.32	N/A
OR4C11	ENST00000302231.4	olfactory receptor, family 4, subfamily C, member 11	5	1	0	0	1	0	hsa-miR-514a-5p	0.0018	0.0133	0.0906	-0.32	-0.32	N/A
MS4A14	ENST00000531787.1	membrane-spanning 4-domains, subfamily A, member 14	5	1	0	1	0	0	hsa-miR-514a-5p	0.0026	0.0186	0.123	-0.32	-0.32	N/A
PIGX	ENST00000314118.4	phosphatidylinositol glycan anchor biosynthesis, class X	198	2	0	1	1	1	hsa-miR-514a-5p	0.0027	0.0199	0.1409	-0.32	-0.37	N/A
EXT1	ENST00000378204.2	exostosin glycosyltransferase 1	694	1	0	1	0	3	hsa-miR-514a-5p	0.0019	0.0142	0.0965	-0.32	-0.4	N/A
KCNK12	ENST00000327876.4	potassium channel, subfamily K, member 12	5	2	0	2	0	1	hsa-miR-514a-5p	0.0052	0.0379	0.269	-0.32	-0.32	N/A
DNAJC27	ENST00000264711.2	DnaJ (Hsp40) homolog, subfamily C, member 27	41	2	1	1	0	2	hsa-miR-514a-5p	0.004	0.0295	0.2091	-0.32	-0.38	N/A
STRN	ENST00000263918.4	striatin, calmodulin binding protein	476	2	1	1	0	2	hsa-miR-514a-5p	0.0091	0.0653	0.3912	-0.32	-0.32	N/A
BHLHE40	ENST00000256495.3	basic helix-loop-helix family, member e40	1571	1	1	0	0	0	hsa-miR-514a-5p	0.0034	0.0249	0.1649	-0.32	-0.32	N/A
TBC1D20	ENST00000354200.4	TBC1 domain family, member 20	761	2	0	2	0	0	hsa-miR-514a-5p	0.0041	0.0301	0.2067	-0.32	-0.48	N/A
GRIK1-AS2	ENST00000333765.4	GRIK1 antisense RNA 2	5	1	0	0	1	1	hsa-miR-514a-5p	0.0022	0.0158	0.1107	-0.32	-0.32	N/A
CD1E	ENST00000368161.3	CD1e molecule	5	1	0	0	1	1	hsa-miR-514a-5p	0.005	0.0364	0.2379	-0.32	-0.32	N/A
STRAP	ENST00000419869.2	serine/threonine kinase receptor associated protein	379	1	0	1	0	1	hsa-miR-514a-5p	0.0016	0.0114	0.0793	-0.32	-0.34	N/A
RUNDC3B	ENST00000338056.3	RUN domain containing 3B	41	1	0	1	0	1	hsa-miR-514a-5p	0.0049	0.0361	0.25	-0.32	-0.32	N/A
CTNS	ENST00000046640.3	cystinosin, lysosomal cystine transporter	308	1	1	0	0	0	hsa-miR-514a-5p	0.0044	0.0316	0.2049	-0.32	-0.32	N/A
KCNA7	ENST00000221444.1	potassium voltage-gated channel, shaker-related subfamily, member 7	11	2	0	2	0	1	hsa-miR-514a-5p	0.0061	0.0449	0.3088	-0.32	-0.32	N/A
AC004899.1	ENST00000596947.1	Uncharacterized protein	5	1	1	0	0	1	hsa-miR-514a-5p	0.0036	0.0262	0.1854	-0.32	-0.32	N/A
PLEKHA8	ENST00000449726.1	pleckstrin homology domain containing, family A (phosphoinositide binding specific) member 8	661	4	0	2	2	0	hsa-miR-514a-5p	0.0073	0.0534	0.3538	-0.31	-0.33	N/A
KCNK13	ENST00000282146.4	potassium channel, subfamily K, member 13	11	1	1	0	0	0	hsa-miR-514a-5p	0.0021	0.015	0.1021	-0.31	-0.31	N/A
LCE2A	ENST00000368779.1	late cornified envelope 2A	5	1	0	1	0	0	hsa-miR-514a-5p	0.0011	0.0083	0.0587	-0.31	-0.31	N/A
IDH1	ENST00000345146.2	isocitrate dehydrogenase 1 (NADP+), soluble	503	1	0	1	0	0	hsa-miR-514a-5p	0.0015	0.0109	0.0756	-0.31	-0.31	N/A
C2orf88	ENST00000340623.4	chromosome 2 open reading frame 88	156	1	1	0	0	0	hsa-miR-514a-5p	0.0053	0.039	0.2633	-0.31	-0.33	N/A
TEX11	ENST00000374333.2	testis expressed 11	5	1	0	1	0	0	hsa-miR-514a-5p	0.0013	0.0098	0.0701	-0.31	-0.31	N/A
STS	ENST00000217961.4	steroid sulfatase (microsomal), isozyme S	64	3	0	3	0	0	hsa-miR-514a-5p	0.0053	0.0387	0.2629	-0.31	-0.31	N/A
STXBP5L	ENST00000273666.6	syntaxin binding protein 5-like	19	2	0	2	0	2	hsa-miR-514a-5p	0.007	0.0513	0.36	-0.31	-0.31	N/A
C17orf112	ENST00000441889.1	chromosome 17 open reading frame 112	5	1	0	0	1	0	hsa-miR-514a-5p	0.0034	0.0248	0.1652	-0.31	-0.31	N/A
LPAR5	ENST00000329858.4	lysophosphatidic acid receptor 5	5	1	1	0	0	0	hsa-miR-514a-5p	0.0035	0.0253	0.1655	-0.31	-0.31	N/A
GRTP1	ENST00000375431.4	growth hormone regulated TBC protein 1	1279	1	0	1	0	0	hsa-miR-514a-5p	0.002	0.0145	0.0982	-0.31	-0.31	N/A
ALDOB	ENST00000374855.4	aldolase B, fructose-bisphosphate	5	1	0	1	0	0	hsa-miR-514a-5p	0.0038	0.0273	0.1771	-0.31	-0.31	N/A
EMR1	ENST00000250572.8	egf-like module containing, mucin-like, hormone receptor-like 1	6	1	0	1	0	0	hsa-miR-514a-5p	0.002	0.0147	0.1035	-0.31	-0.31	N/A
SLC36A1	ENST00000243389.3	solute carrier family 36 (proton/amino acid symporter), member 1	236	2	0	1	1	2	hsa-miR-514a-5p	0.0055	0.0405	0.2843	-0.31	-0.31	N/A
CDK15	ENST00000450471.2	cyclin-dependent kinase 15	7	2	0	1	1	1	hsa-miR-514a-5p	0.0043	0.0319	0.2257	-0.31	-0.31	N/A
KRT1	ENST00000252244.3	keratin 1	5	1	1	0	0	0	hsa-miR-514a-5p	0.0046	0.0335	0.2139	-0.31	-0.31	N/A
MARVELD1	ENST00000285605.6	MARVEL domain containing 1	2470	1	1	0	0	1	hsa-miR-514a-5p	0.0037	0.0271	0.1919	-0.31	-0.31	N/A
SPIN2A	ENST00000374908.1	spindlin family, member 2A	5	1	1	0	0	0	hsa-miR-514a-5p	0.0038	0.0277	0.174	-0.3	-0.3	N/A
SLCO2A1	ENST00000310926.4	solute carrier organic anion transporter family, member 2A1	113	2	0	1	1	2	hsa-miR-514a-5p	0.0058	0.0429	0.3009	-0.3	-0.32	N/A
GC	ENST00000273951.8	group-specific component (vitamin D binding protein)	243	1	0	1	0	0	hsa-miR-514a-5p	0.0029	0.021	0.1367	-0.3	-0.3	N/A
TPP1	ENST00000299427.6	tripeptidyl peptidase I	713	1	1	0	0	0	hsa-miR-514a-5p	0.0049	0.0347	0.2059	-0.3	-0.37	N/A
MRPL20	ENST00000344843.7	mitochondrial ribosomal protein L20	1451	1	0	0	1	0	hsa-miR-514a-5p	0.0016	0.0115	0.0814	-0.3	-0.3	N/A
MFSD6L	ENST00000329805.4	major facilitator superfamily domain containing 6-like	5	1	0	1	0	0	hsa-miR-514a-5p	0.0011	0.0083	0.0581	-0.3	-0.3	N/A
SBF1	ENST00000380817.3	SET binding factor 1	2045	3	0	1	2	0	hsa-miR-514a-5p	0.0044	0.032	0.2222	-0.3	-0.54	N/A
CLDN16	ENST00000264734.2	claudin 16	25	1	1	0	0	0	hsa-miR-514a-5p	0.0031	0.0226	0.1526	-0.3	-0.3	N/A
IZUMO3	ENST00000543880.2	IZUMO family member 3	5	1	0	1	0	0	hsa-miR-514a-5p	0.0019	0.0138	0.0936	-0.3	-0.3	N/A
PP13439	ENST00000331659.2		289	1	0	1	0	1	hsa-miR-514a-5p	0.0053	0.0387	0.2611	-0.3	-0.31	N/A
ARL17B	ENST00000575698.1	ADP-ribosylation factor-like 17B	5	1	0	0	1	0	hsa-miR-514a-5p	0.005	0.0357	0.215	-0.3	-0.3	N/A
APOL2	ENST00000358502.5	apolipoprotein L, 2	12	1	0	1	0	0	hsa-miR-514a-5p	0.0027	0.0196	0.1347	-0.3	-0.3	N/A
PHF17	ENST00000226319.6	PHD finger protein 17	1393	1	0	1	0	1	hsa-miR-514a-5p	0.0034	0.0248	0.1757	-0.3	-0.3	N/A
SNRPA	ENST00000243563.3	small nuclear ribonucleoprotein polypeptide A	802	1	0	1	0	0	hsa-miR-514a-5p	0.002	0.0148	0.1003	-0.3	-0.3	N/A
ZNF430	ENST00000261560.5	zinc finger protein 430	34	2	0	1	1	2	hsa-miR-514a-5p	0.0049	0.0355	0.2467	-0.3	-0.3	N/A
C1orf68	ENST00000368775.2	chromosome 1 open reading frame 68	5	1	0	1	0	0	hsa-miR-514a-5p	0.0007	0.005	0.0365	-0.3	-0.3	N/A
TMEM132D	ENST00000389441.4	transmembrane protein 132D	5	1	1	0	0	0	hsa-miR-514a-5p	0.0044	0.0318	0.2042	-0.3	-0.3	N/A
SSTR1	ENST00000267377.2	somatostatin receptor 1	28	2	1	1	0	1	hsa-miR-514a-5p	0.0045	0.033	0.2213	-0.3	-0.3	N/A
ARMCX2	ENST00000330154.2	armadillo repeat containing, X-linked 2	531	1	0	1	0	0	hsa-miR-514a-5p	0.0022	0.016	0.1106	-0.3	-0.3	N/A
TOMM5	ENST00000544379.1	translocase of outer mitochondrial membrane 5 homolog (yeast)	12658	1	0	1	0	0	hsa-miR-514a-5p	0.0006	0.0046	0.0328	-0.3	-0.3	N/A
SASH3	ENST00000356892.3	SAM and SH3 domain containing 3	5	2	1	1	0	0	hsa-miR-514a-5p	0.0046	0.0335	0.23	-0.3	-0.3	N/A
FANCD2	ENST00000383806.1	Fanconi anemia, complementation group D2	943	1	0	0	1	1	hsa-miR-514a-5p	0.003	0.0218	0.1565	-0.3	-0.31	N/A
GDF11	ENST00000257868.5	growth differentiation factor 11	847	4	1	1	2	3	hsa-miR-514a-5p	0.0068	0.049	0.3179	-0.3	-0.38	N/A
ARL10	ENST00000310389.5	ADP-ribosylation factor-like 10	236	3	0	1	2	1	hsa-miR-514a-5p	0.0061	0.0448	0.3164	-0.3	-0.32	N/A
RTFDC1	ENST00000395881.3	replication termination factor 2 domain containing 1	15783	1	0	1	0	2	hsa-miR-514a-5p	0.0023	0.0166	0.1184	-0.3	-0.3	N/A
PERP	ENST00000421351.3	PERP, TP53 apoptosis effector	437	1	1	0	0	0	hsa-miR-514a-5p	0.0037	0.0265	0.1622	-0.3	-0.38	N/A
TBCEL	ENST00000422003.2	tubulin folding cofactor E-like	89	3	0	3	0	1	hsa-miR-514a-5p	0.0032	0.0236	0.1606	-0.3	-0.59	N/A
NCMAP	ENST00000374392.2	noncompact myelin associated protein	17	2	1	1	0	1	hsa-miR-514a-5p	0.0031	0.023	0.1609	-0.3	-0.45	N/A
CSNK1G1	ENST00000303052.7	casein kinase 1, gamma 1	149	2	0	0	2	1	hsa-miR-514a-5p	0.0084	0.0614	0.4337	-0.3	-0.32	N/A
KCNK1	ENST00000366621.3	potassium channel, subfamily K, member 1	410	2	0	1	1	4	hsa-miR-514a-5p	0.0019	0.0142	0.0974	-0.3	-0.32	N/A
HCST	ENST00000246551.4	hematopoietic cell signal transducer	6	1	0	1	0	0	hsa-miR-514a-5p	0.0005	0.0035	0.0255	-0.3	-0.34	N/A
RAB15	ENST00000436278.2	RAB15, member RAS oncogene family	23	2	0	2	0	0	hsa-miR-514a-5p	0.0023	0.0166	0.1192	-0.29	-0.32	N/A
TJP3	ENST00000587686.1	tight junction protein 3	8	1	0	0	1	0	hsa-miR-514a-5p	0.0039	0.0282	0.1853	-0.29	-0.29	N/A
UBAC1	ENST00000371756.3	UBA domain containing 1	52	1	0	1	0	1	hsa-miR-514a-5p	0.0019	0.0139	0.0985	-0.29	-0.29	N/A
ZNF674	ENST00000523374.1	zinc finger protein 674	7	2	0	0	2	0	hsa-miR-514a-5p	0.0079	0.0575	0.3798	-0.29	-0.29	N/A
ALDH1A2	ENST00000249750.4	aldehyde dehydrogenase 1 family, member A2	401	1	1	0	0	0	hsa-miR-514a-5p	0.0045	0.0322	0.2069	-0.29	-0.29	N/A
ZNF780B	ENST00000434248.1	zinc finger protein 780B	77	3	0	1	2	4	hsa-miR-514a-5p	0.0096	0.0706	0.4946	-0.29	-0.55	N/A
PCMTD2	ENST00000308824.6	protein-L-isoaspartate (D-aspartate) O-methyltransferase domain containing 2	476	1	0	1	0	2	hsa-miR-514a-5p	0.0041	0.0297	0.206	-0.29	-0.29	N/A
VPS13B	ENST00000395996.1	vacuolar protein sorting 13 homolog B (yeast)	262	4	0	3	1	2	hsa-miR-514a-5p	0.0128	0.0938	0.6441	-0.29	-0.29	N/A
OGN	ENST00000262551.4	osteoglycin	5	1	1	0	0	0	hsa-miR-514a-5p	0.0024	0.0173	0.1202	-0.29	-0.29	N/A
SNAPC3	ENST00000380821.3	small nuclear RNA activating complex, polypeptide 3, 50kDa	2406	2	0	2	0	1	hsa-miR-514a-5p	0.0038	0.0278	0.1921	-0.29	-0.37	N/A
AC023469.1	ENST00000409243.1	HCG1817310; Uncharacterized protein	5	1	0	0	1	0	hsa-miR-514a-5p	0.0022	0.0161	0.1079	-0.29	-0.29	N/A
MRPS18A	ENST00000372116.1	mitochondrial ribosomal protein S18A	1037	1	0	1	0	0	hsa-miR-514a-5p	0.001	0.0074	0.0523	-0.29	-0.29	N/A
UCN	ENST00000296099.2	urocortin	38	1	0	1	0	0	hsa-miR-514a-5p	0.0016	0.0119	0.0819	-0.29	-0.29	N/A
SUCNR1	ENST00000362032.5	succinate receptor 1	5	1	1	0	0	0	hsa-miR-514a-5p	0.0062	0.0445	0.2717	-0.29	-0.29	N/A
BTBD11	ENST00000280758.5	BTB (POZ) domain containing 11	9	2	0	2	0	0	hsa-miR-514a-5p	0.0036	0.0267	0.1862	-0.29	-0.29	N/A
NEIL2	ENST00000284503.6	nei endonuclease VIII-like 2 (E. coli)	59	1	1	0	0	1	hsa-miR-514a-5p	0.0036	0.026	0.1771	-0.29	-0.29	N/A
CALCR	ENST00000359558.2	calcitonin receptor	5	2	0	0	2	1	hsa-miR-514a-5p	0.0044	0.0324	0.2254	-0.29	-0.29	N/A
VPS36	ENST00000378060.4	vacuolar protein sorting 36 homolog (S. cerevisiae)	57	1	0	1	0	2	hsa-miR-514a-5p	0.0035	0.0256	0.1821	-0.29	-0.37	N/A
MOGS	ENST00000409065.1	mannosyl-oligosaccharide glucosidase	184	1	0	1	0	0	hsa-miR-514a-5p	0.0018	0.0129	0.089	-0.29	-0.3	N/A
THUMPD1	ENST00000381337.2	THUMP domain containing 1	39	1	1	0	0	0	hsa-miR-514a-5p	0.0036	0.0262	0.1809	-0.29	-0.29	N/A
KIAA1841	ENST00000402291.1	KIAA1841	62	2	0	2	0	0	hsa-miR-514a-5p	0.0028	0.0203	0.1357	-0.29	-0.47	N/A
PRMT8	ENST00000382622.3	protein arginine methyltransferase 8	5	1	0	1	0	0	hsa-miR-514a-5p	0.0026	0.0186	0.1234	-0.29	-0.29	N/A
PRLR	ENST00000342362.5	prolactin receptor	95	3	0	0	3	0	hsa-miR-514a-5p	0.006	0.044	0.3101	-0.29	-0.35	N/A
PKP2	ENST00000340811.4	plakophilin 2	265	2	0	1	1	0	hsa-miR-514a-5p	0.0033	0.0243	0.1676	-0.29	-0.3	N/A
TAGAP	ENST00000367066.3	T-cell activation RhoGTPase activating protein	5	1	1	0	0	1	hsa-miR-514a-5p	0.0035	0.0257	0.1761	-0.29	-0.29	N/A
FGFBP1	ENST00000382333.1	fibroblast growth factor binding protein 1	17	1	0	1	0	0	hsa-miR-514a-5p	0.0015	0.011	0.0786	-0.29	-0.29	N/A
HLA-DRB5	ENST00000374975.3	major histocompatibility complex, class II, DR beta 5	5	2	0	2	0	0	hsa-miR-514a-5p	0.0006	0.0041	0.0292	-0.29	-0.6	N/A
C10orf25	ENST00000298298.1	chromosome 10 open reading frame 25	29	1	1	0	0	1	hsa-miR-514a-5p	0.0034	0.0247	0.1734	-0.29	-0.32	N/A
RPS2	ENST00000529806.1	ribosomal protein S2	4788	1	0	1	0	0	hsa-miR-514a-5p	0.0014	0.0103	0.0716	-0.29	-0.29	N/A
FUNDC1	ENST00000378045.4	FUN14 domain containing 1	73	1	0	1	0	0	hsa-miR-514a-5p	0.0007	0.0051	0.0366	-0.29	-0.29	N/A
SLAMF6	ENST00000368059.3	SLAM family member 6	5	1	1	0	0	1	hsa-miR-514a-5p	0.0022	0.0158	0.1089	-0.29	-0.29	N/A
STAU1	ENST00000371828.3	staufen double-stranded RNA binding protein 1	826	1	0	1	0	1	hsa-miR-514a-5p	0.003	0.0221	0.1593	-0.29	-0.33	N/A
ZBTB26	ENST00000373656.3	zinc finger and BTB domain containing 26	83	1	1	0	0	2	hsa-miR-514a-5p	0.008	0.0574	0.3639	-0.28	-0.3	N/A
SEC11A	ENST00000560266.1	SEC11 homolog A (S. cerevisiae)	9118	1	0	1	0	1	hsa-miR-514a-5p	0.0014	0.0101	0.0713	-0.28	-0.28	N/A
AIMP1	ENST00000394701.4	aminoacyl tRNA synthetase complex-interacting multifunctional protein 1	740	1	1	0	0	0	hsa-miR-514a-5p	0.0015	0.0111	0.077	-0.28	-0.29	N/A
MOG	ENST00000376902.3	myelin oligodendrocyte glycoprotein	5	2	0	0	2	0	hsa-miR-514a-5p	0.0041	0.0299	0.2013	-0.28	-0.28	N/A
GMCL1	ENST00000282570.3	germ cell-less, spermatogenesis associated 1	360	1	0	1	0	1	hsa-miR-514a-5p	0.0029	0.0213	0.1484	-0.28	-0.3	N/A
SELE	ENST00000367781.4	selectin E	5	1	0	1	0	0	hsa-miR-514a-5p	0.0029	0.0214	0.1454	-0.28	-0.28	N/A
RORB	ENST00000376896.3	RAR-related orphan receptor B	5	3	0	3	0	1	hsa-miR-514a-5p	0.0054	0.04	0.2831	-0.28	-0.28	N/A
NUP62CL	ENST00000372461.3	nucleoporin 62kDa C-terminal like	73	1	0	1	0	0	hsa-miR-514a-5p	0.0026	0.0188	0.1297	-0.28	-0.28	N/A
SLC7A14	ENST00000231706.5	solute carrier family 7, member 14	5	1	1	0	0	1	hsa-miR-514a-5p	0.0079	0.0571	0.3676	-0.28	-0.28	N/A
COX7C	ENST00000509578.1	cytochrome c oxidase subunit VIIc	387	1	0	0	1	1	hsa-miR-514a-5p	0.0019	0.0139	0.0951	-0.28	-0.28	N/A
KCNC4	ENST00000369787.3	potassium voltage-gated channel, Shaw-related subfamily, member 4	138	2	0	2	0	0	hsa-miR-514a-5p	0.0071	0.0512	0.3168	-0.28	-0.35	N/A
FXYD1	ENST00000588081.1	FXYD domain containing ion transport regulator 1	14	1	0	1	0	0	hsa-miR-514a-5p	0.001	0.0074	0.0525	-0.28	-0.28	N/A
RHOXF2	ENST00000371388.3	Rhox homeobox family, member 2	5	1	0	1	0	0	hsa-miR-514a-5p	0.0005	0.0034	0.0247	-0.28	-0.28	N/A
MYL6	ENST00000348108.4	myosin, light chain 6, alkali, smooth muscle and non-muscle	55734	1	0	1	0	0	hsa-miR-514a-5p	0.0008	0.0058	0.0417	-0.28	-0.28	N/A
SMTNL2	ENST00000338859.4	smoothelin-like 2	23	1	0	1	0	3	hsa-miR-514a-5p	0.0011	0.0078	0.0547	-0.28	-0.33	N/A
ARHGEF40	ENST00000298694.4	Rho guanine nucleotide exchange factor (GEF) 40	383	1	1	0	0	0	hsa-miR-514a-5p	0.0064	0.046	0.2832	-0.28	-0.28	N/A
GATA6	ENST00000269216.3	GATA binding protein 6	691	2	0	1	1	1	hsa-miR-514a-5p	0.0037	0.0267	0.1705	-0.28	-0.29	N/A
ST6GALNAC3	ENST00000328299.3	ST6 (alpha-N-acetyl-neuraminyl-2,3-beta-galactosyl-1,3)-N-acetylgalactosaminide alpha-2,6-sialyltransferase 3	41	1	1	0	0	0	hsa-miR-514a-5p	0.0079	0.0573	0.3685	-0.28	-0.29	N/A
KDELR1	ENST00000330720.2	KDEL (Lys-Asp-Glu-Leu) endoplasmic reticulum protein retention receptor 1	675	2	0	2	0	5	hsa-miR-514a-5p	0.0015	0.0109	0.0761	-0.28	-0.59	N/A
FAM170B	ENST00000311787.5	family with sequence similarity 170, member B	5	1	0	1	0	0	hsa-miR-514a-5p	0.0029	0.0215	0.1495	-0.28	-0.28	N/A
KRAS	ENST00000256078.4	Kirsten rat sarcoma viral oncogene homolog	40	1	0	1	0	1	hsa-miR-514a-5p	0.0022	0.0164	0.1145	-0.28	-0.28	N/A
NEGR1	ENST00000357731.5	neuronal growth regulator 1	28	3	0	2	1	4	hsa-miR-514a-5p	0.0068	0.0494	0.3201	-0.28	-0.3	N/A
LRRC58	ENST00000295628.3	leucine rich repeat containing 58	940	2	0	1	1	0	hsa-miR-514a-5p	0.0048	0.0349	0.2467	-0.28	-0.28	N/A
TAF15	ENST00000588240.1	TAF15 RNA polymerase II, TATA box binding protein (TBP)-associated factor, 68kDa	225	1	0	1	0	0	hsa-miR-514a-5p	0.001	0.0076	0.0538	-0.27	-0.27	N/A
MMD2	ENST00000406755.1	monocyte to macrophage differentiation-associated 2	5	1	1	0	0	0	hsa-miR-514a-5p	0.0031	0.0231	0.162	-0.27	-0.27	N/A
RBM20	ENST00000369519.3	RNA binding motif protein 20	7	1	0	1	0	2	hsa-miR-514a-5p	0.0067	0.0491	0.3375	-0.27	-0.32	N/A
DNAJC30	ENST00000395176.2	DnaJ (Hsp40) homolog, subfamily C, member 30	766	1	0	1	0	0	hsa-miR-514a-5p	0.0014	0.0099	0.0691	-0.27	-0.27	N/A
REEP3	ENST00000373758.4	receptor accessory protein 3	1095	4	1	1	2	1	hsa-miR-514a-5p	0.0044	0.0321	0.2231	-0.27	-0.56	N/A
HLF	ENST00000226067.5	hepatic leukemia factor	15	2	0	0	2	1	hsa-miR-514a-5p	0.0064	0.0472	0.3269	-0.27	-0.29	N/A
ZBTB37	ENST00000367701.5	zinc finger and BTB domain containing 37	213	5	0	5	0	6	hsa-miR-514a-5p	0.0117	0.0862	0.6105	-0.27	-0.28	N/A
SKI	ENST00000378536.4	v-ski avian sarcoma viral oncogene homolog	613	1	0	1	0	1	hsa-miR-514a-5p	0.0084	0.0602	0.3678	-0.27	-0.28	N/A
CD300LG	ENST00000317310.4	CD300 molecule-like family member g	5	2	0	1	1	1	hsa-miR-514a-5p	0.0042	0.0307	0.2173	-0.27	-0.27	N/A
KLHL15	ENST00000328046.8	kelch-like family member 15	42	3	0	2	1	0	hsa-miR-514a-5p	0.0032	0.0232	0.1612	-0.27	-0.53	N/A
S1PR3	ENST00000358157.2	sphingosine-1-phosphate receptor 3	70	3	0	1	2	1	hsa-miR-514a-5p	0.0038	0.0277	0.1959	-0.27	-0.29	N/A
PER3	ENST00000377532.3	period circadian clock 3	16	1	1	0	0	0	hsa-miR-514a-5p	0.0057	0.0408	0.2476	-0.27	-0.27	N/A
NAT8L	ENST00000331662.3	N-acetyltransferase 8-like (GCN5-related, putative)	220	1	0	1	0	0	hsa-miR-514a-5p	0.0029	0.0213	0.1491	-0.27	-0.29	N/A
PLEKHB2	ENST00000438882.2	pleckstrin homology domain containing, family B (evectins) member 2	1358	2	0	1	1	1	hsa-miR-514a-5p	0.004	0.0289	0.2011	-0.27	-0.28	N/A
C14orf2	ENST00000553430.1	chromosome 14 open reading frame 2	1228	1	0	1	0	1	hsa-miR-514a-5p	0.0013	0.0092	0.0658	-0.27	-0.27	N/A
KCNB1	ENST00000371741.4	potassium voltage-gated channel, Shab-related subfamily, member 1	5	4	0	2	2	4	hsa-miR-514a-5p	0.012	0.0879	0.6172	-0.27	-0.27	N/A
CLMP	ENST00000448775.2	CXADR-like membrane protein	212	1	1	0	0	0	hsa-miR-514a-5p	0.0045	0.0326	0.2158	-0.27	-0.27	N/A
C7orf65	ENST00000408988.2	chromosome 7 open reading frame 65	5	1	0	1	0	1	hsa-miR-514a-5p	0.0045	0.0332	0.2336	-0.27	-0.27	N/A
PAX7	ENST00000420770.2	paired box 7	7	2	0	2	0	1	hsa-miR-514a-5p	0.0069	0.051	0.3615	-0.27	-0.27	N/A
PPP1R12B	ENST00000608999.1	protein phosphatase 1, regulatory subunit 12B	18	6	1	4	1	0	hsa-miR-514a-5p	0.0146	0.1059	0.6917	-0.27	-0.33	N/A
C5orf27	ENST00000436592.1	chromosome 5 open reading frame 27	5	1	0	1	0	0	hsa-miR-514a-5p	0.0014	0.0104	0.0725	-0.27	-0.27	N/A
C2orf66	ENST00000342506.2	chromosome 2 open reading frame 66	22	1	1	0	0	0	hsa-miR-514a-5p	0.0014	0.0106	0.0725	-0.27	-0.35	N/A
AKAP2	ENST00000374525.1	A kinase (PRKA) anchor protein 2	1287	1	0	1	0	1	hsa-miR-514a-5p	0.0061	0.0447	0.3192	-0.27	-0.27	N/A
TNFRSF19	ENST00000382263.3	tumor necrosis factor receptor superfamily, member 19	376	1	1	0	0	0	hsa-miR-514a-5p	0.0028	0.0207	0.1392	-0.27	-0.27	N/A
RP11-322L20.1	ENST00000557527.1	HCG2028865; Uncharacterized protein	5	1	0	0	1	0	hsa-miR-514a-5p	0.0038	0.0276	0.1861	-0.27	-0.27	N/A
PNMA5	ENST00000361887.5	paraneoplastic Ma antigen family member 5	5	1	1	0	0	0	hsa-miR-514a-5p	0.0027	0.02	0.1351	-0.27	-0.27	N/A
KANK3	ENST00000593649.1	KN motif and ankyrin repeat domains 3	5	1	0	0	1	0	hsa-miR-514a-5p	0.0024	0.0177	0.1192	-0.27	-0.27	N/A
SLC11A2	ENST00000262051.7	solute carrier family 11 (proton-coupled divalent metal ion transporter), member 2	526	1	0	1	0	0	hsa-miR-514a-5p	0.0016	0.0114	0.0795	-0.27	-0.27	N/A
SH3BGRL3	ENST00000319041.6	SH3 domain binding glutamic acid-rich protein like 3	8719	1	0	1	0	0	hsa-miR-514a-5p	0.0014	0.0106	0.0761	-0.27	-0.27	N/A
GABRA3	ENST00000370314.4	gamma-aminobutyric acid (GABA) A receptor, alpha 3	55	1	1	0	0	0	hsa-miR-514a-5p	0.0048	0.0347	0.2191	-0.27	-0.27	N/A
ST3GAL5	ENST00000393808.3	ST3 beta-galactoside alpha-2,3-sialyltransferase 5	5	1	0	1	0	0	hsa-miR-514a-5p	0.002	0.0144	0.0987	-0.27	-0.27	N/A
CERK	ENST00000216264.8	ceramide kinase	123	1	1	0	0	0	hsa-miR-514a-5p	0.0058	0.0419	0.2558	-0.26	-0.28	N/A
RSF1	ENST00000308488.6	remodeling and spacing factor 1	216	1	0	1	0	3	hsa-miR-514a-5p	0.0053	0.0393	0.2805	-0.26	-0.29	N/A
THEM6	ENST00000336138.3	thioesterase superfamily member 6	1500	2	0	2	0	0	hsa-miR-514a-5p	0.0024	0.0176	0.126	-0.26	-0.27	N/A
GRHL2	ENST00000251808.3	grainyhead-like 2 (Drosophila)	5	1	1	0	0	0	hsa-miR-514a-5p	0.0065	0.0474	0.307	-0.26	-0.26	N/A
SURF6	ENST00000372022.4	surfeit 6	175	1	0	1	0	1	hsa-miR-514a-5p	0.0015	0.0112	0.0779	-0.26	-0.27	N/A
OR2W3	ENST00000537741.1	olfactory receptor, family 2, subfamily W, member 3	23	1	0	1	0	0	hsa-miR-514a-5p	0.0013	0.0095	0.0664	-0.26	-0.26	N/A
DGKG	ENST00000265022.3	diacylglycerol kinase, gamma 90kDa	5	2	1	0	1	0	hsa-miR-514a-5p	0.01	0.0721	0.4616	-0.26	-0.26	N/A
SLC16A3	ENST00000581287.1	solute carrier family 16 (monocarboxylate transporter), member 3	16333	1	0	1	0	2	hsa-miR-514a-5p	0.0026	0.0186	0.1228	-0.26	-0.27	N/A
PTGS1	ENST00000362012.2	prostaglandin-endoperoxide synthase 1 (prostaglandin G/H synthase and cyclooxygenase)	399	1	0	1	0	2	hsa-miR-514a-5p	0.003	0.0222	0.1538	-0.26	-0.28	N/A
RNF19B	ENST00000356990.5	ring finger protein 19B	45	1	1	0	0	2	hsa-miR-514a-5p	0.0029	0.0213	0.1436	-0.26	-0.29	N/A
C10orf67	ENST00000323327.4	chromosome 10 open reading frame 67	5	2	0	2	0	0	hsa-miR-514a-5p	0.002	0.0149	0.1049	-0.26	-0.26	N/A
CINP	ENST00000541568.2	cyclin-dependent kinase 2 interacting protein	2407	3	1	1	1	1	hsa-miR-514a-5p	0.0021	0.0152	0.1046	-0.26	-0.84	N/A
AMIGO3	ENST00000320431.7	adhesion molecule with Ig-like domain 3	24	1	0	1	0	1	hsa-miR-514a-5p	0.0025	0.0187	0.133	-0.26	-0.26	N/A
CA13	ENST00000321764.3	carbonic anhydrase XIII	42	1	1	0	0	0	hsa-miR-514a-5p	0.0033	0.0239	0.1567	-0.26	-0.26	N/A
GAB3	ENST00000369575.3	GRB2-associated binding protein 3	39	2	0	2	0	0	hsa-miR-514a-5p	0.0036	0.0261	0.1868	-0.26	-0.26	N/A
RAI14	ENST00000265109.3	retinoic acid induced 14	2228	2	0	1	1	0	hsa-miR-514a-5p	0.006	0.0435	0.2899	-0.26	-0.27	N/A
CCDC74A	ENST00000467992.2	coiled-coil domain containing 74A	5	2	0	0	2	1	hsa-miR-514a-5p	0.0034	0.0251	0.179	-0.26	-0.26	N/A
STARD4	ENST00000512160.1	StAR-related lipid transfer (START) domain containing 4	767	1	0	1	0	0	hsa-miR-514a-5p	0.0021	0.0155	0.1066	-0.26	-0.26	N/A
GAL3ST4	ENST00000423751.1	galactose-3-O-sulfotransferase 4	33	1	1	0	0	0	hsa-miR-514a-5p	0.0028	0.0202	0.1321	-0.26	-0.31	N/A
KLKB1	ENST00000513864.1	kallikrein B, plasma (Fletcher factor) 1	5	1	0	1	0	0	hsa-miR-514a-5p	0.0018	0.0132	0.0914	-0.26	-0.26	N/A
NPHS1	ENST00000378910.5	nephrosis 1, congenital, Finnish type (nephrin)	5	1	1	0	0	0	hsa-miR-514a-5p	0.0041	0.0299	0.195	-0.26	-0.26	N/A
MFSD11	ENST00000336509.4	major facilitator superfamily domain containing 11	142	1	0	1	0	1	hsa-miR-514a-5p	0.0021	0.0151	0.1022	-0.26	-0.26	N/A
CCL26	ENST00000005180.4	chemokine (C-C motif) ligand 26	5	1	0	1	0	0	hsa-miR-514a-5p	0.0002	0.0015	0.011	-0.26	-0.26	N/A
SLC9A6	ENST00000370698.3	solute carrier family 9, subfamily A (NHE6, cation proton antiporter 6), member 6	547	1	1	0	0	0	hsa-miR-514a-5p	0.003	0.0221	0.1423	-0.26	-0.27	N/A
COX4I1	ENST00000564903.1	cytochrome c oxidase subunit IV isoform 1	44	1	0	1	0	0	hsa-miR-514a-5p	0.001	0.0071	0.05	-0.26	-0.26	N/A
ZC4H2	ENST00000545618.1	zinc finger, C4H2 domain containing	432	1	0	1	0	1	hsa-miR-514a-5p	0.0025	0.0183	0.1246	-0.26	-0.31	N/A
UBE4A	ENST00000252108.3	ubiquitination factor E4A	29	3	0	2	1	0	hsa-miR-514a-5p	0.003	0.0221	0.1547	-0.26	-0.4	N/A
RAB33B	ENST00000305626.5	RAB33B, member RAS oncogene family	270	1	1	0	0	0	hsa-miR-514a-5p	0.0015	0.011	0.0767	-0.26	-0.26	N/A
PALM2-AKAP2	ENST00000374530.3	PALM2-AKAP2 readthrough	1287	1	0	1	0	1	hsa-miR-514a-5p	0.0061	0.0449	0.3209	-0.26	-0.26	N/A
TMEM252	ENST00000377311.3	transmembrane protein 252	5	1	0	1	0	1	hsa-miR-514a-5p	0.0015	0.011	0.0767	-0.26	-0.29	N/A
SLC4A4	ENST00000340595.3	solute carrier family 4 (sodium bicarbonate cotransporter), member 4	400	2	0	0	2	2	hsa-miR-514a-5p	0.0048	0.0354	0.2484	-0.26	-0.27	N/A
CNIH1	ENST00000395573.4	cornichon family AMPA receptor auxiliary protein 1	2182	1	0	0	1	0	hsa-miR-514a-5p	0.0033	0.0243	0.166	-0.26	-0.26	N/A
FRK	ENST00000606080.1	fyn-related kinase	37	4	0	2	2	2	hsa-miR-514a-5p	0.0064	0.0464	0.3157	-0.26	-0.68	N/A
AC092811.1	ENST00000366845.2		5	1	0	0	1	0	hsa-miR-514a-5p	0.0012	0.0088	0.0621	-0.26	-0.26	N/A
CCNK	ENST00000389879.5	cyclin K	1777	2	0	0	2	2	hsa-miR-514a-5p	0.0046	0.0336	0.2325	-0.26	-0.26	N/A
SMAD5	ENST00000545279.1	SMAD family member 5	225	3	1	1	1	2	hsa-miR-514a-5p	0.005	0.037	0.2605	-0.26	-0.37	N/A
TNNI1	ENST00000361379.4	troponin I type 1 (skeletal, slow)	5	1	0	1	0	1	hsa-miR-514a-5p	0.0047	0.0343	0.2439	-0.26	-0.26	N/A
DPY19L4	ENST00000414645.2	dpy-19-like 4 (C. elegans)	362	2	0	1	1	0	hsa-miR-514a-5p	0.0036	0.0263	0.1791	-0.26	-0.26	N/A
HOXC12	ENST00000243103.3	homeobox C12	5	1	0	1	0	1	hsa-miR-514a-5p	0.0042	0.0309	0.2181	-0.26	-0.26	N/A
SMURF2	ENST00000262435.9	SMAD specific E3 ubiquitin protein ligase 2	978	1	0	1	0	2	hsa-miR-514a-5p	0.002	0.0147	0.1034	-0.25	-0.28	N/A
SNX30	ENST00000374232.3	sorting nexin family member 30	33	3	0	2	1	1	hsa-miR-514a-5p	0.0055	0.0407	0.2891	-0.25	-0.28	N/A
SCAMP5	ENST00000425597.3	secretory carrier membrane protein 5	127	1	0	1	0	0	hsa-miR-514a-5p	0.002	0.0149	0.1032	-0.25	-0.25	N/A
ZNF721	ENST00000338977.5	zinc finger protein 721	249	2	0	0	2	0	hsa-miR-514a-5p	0.0067	0.0488	0.3252	-0.25	-0.25	N/A
GABRA4	ENST00000264318.3	gamma-aminobutyric acid (GABA) A receptor, alpha 4	5	3	1	1	1	4	hsa-miR-514a-5p	0.0167	0.1206	0.7801	-0.25	-0.25	N/A
CBFB	ENST00000290858.6	core-binding factor, beta subunit	3904	1	1	0	0	1	hsa-miR-514a-5p	0.0029	0.0213	0.1467	-0.25	-0.26	N/A
RAD18	ENST00000264926.2	RAD18 homolog (S. cerevisiae)	211	2	0	1	1	1	hsa-miR-514a-5p	0.0039	0.0288	0.1988	-0.25	-0.35	N/A
RCOR2	ENST00000301459.4	REST corepressor 2	5	1	0	1	0	0	hsa-miR-514a-5p	0.0029	0.0212	0.1379	-0.25	-0.25	N/A
MTRNR2L7	ENST00000544824.1	MT-RNR2-like 7	5	1	0	0	1	0	hsa-miR-514a-5p	0.0022	0.0162	0.1082	-0.25	-0.25	N/A
PMP22	ENST00000395938.2	peripheral myelin protein 22	1152	1	0	0	1	0	hsa-miR-514a-5p	0.0026	0.0187	0.1237	-0.25	-0.25	N/A
FAM13A	ENST00000395002.2	family with sequence similarity 13, member A	441	1	0	1	0	0	hsa-miR-514a-5p	0.0033	0.0244	0.1647	-0.25	-0.25	N/A
C2orf15	ENST00000512183.2	chromosome 2 open reading frame 15	246	1	1	0	0	0	hsa-miR-514a-5p	0.0026	0.0188	0.1236	-0.25	-0.27	N/A
MRPL30	ENST00000338148.3	mitochondrial ribosomal protein L30	246	1	1	0	0	0	hsa-miR-514a-5p	0.0026	0.0188	0.1236	-0.25	-0.27	N/A
RUFY4	ENST00000441828.2	RUN and FYVE domain containing 4	5	1	0	0	1	2	hsa-miR-514a-5p	0.0038	0.0281	0.2018	-0.25	-0.25	N/A
FOXK1	ENST00000328914.4	forkhead box K1	368	1	0	1	0	3	hsa-miR-514a-5p	0.0069	0.0511	0.3676	-0.25	-0.28	N/A
BET1L	ENST00000325147.9	Bet1 golgi vesicular membrane trafficking protein-like	702	1	0	1	0	1	hsa-miR-514a-5p	0.003	0.0221	0.1507	-0.25	-0.25	N/A
ATOX1	ENST00000521264.1	antioxidant 1 copper chaperone	43	2	0	2	0	1	hsa-miR-514a-5p	0.0032	0.0232	0.164	-0.25	-0.28	N/A
HADHA	ENST00000380649.3	hydroxyacyl-CoA dehydrogenase/3-ketoacyl-CoA thiolase/enoyl-CoA hydratase (trifunctional protein), alpha subunit	525	1	0	0	1	1	hsa-miR-514a-5p	0.0037	0.0271	0.1847	-0.25	-0.25	N/A
LRRTM3	ENST00000361320.4	leucine rich repeat transmembrane neuronal 3	5	2	0	0	2	1	hsa-miR-514a-5p	0.0058	0.042	0.2811	-0.25	-0.25	N/A
WBP1L	ENST00000369889.4	WW domain binding protein 1-like	5	1	0	0	1	1	hsa-miR-514a-5p	0.0034	0.0247	0.1756	-0.25	-0.25	N/A
CEP120	ENST00000306467.5	centrosomal protein 120kDa	261	3	0	1	2	2	hsa-miR-514a-5p	0.0064	0.0467	0.3079	-0.25	-0.32	N/A
ZNF678	ENST00000343776.5	zinc finger protein 678	89	1	0	1	0	5	hsa-miR-514a-5p	0.0057	0.042	0.2887	-0.25	-0.26	N/A
C1orf177	ENST00000358193.3	chromosome 1 open reading frame 177	5	1	0	1	0	0	hsa-miR-514a-5p	0.0022	0.016	0.1152	-0.25	-0.25	N/A
GZF1	ENST00000338121.5	GDNF-inducible zinc finger protein 1	252	2	0	0	2	0	hsa-miR-514a-5p	0.0063	0.0461	0.3079	-0.25	-0.25	N/A
RANBP3L	ENST00000296604.3	RAN binding protein 3-like	5	1	0	1	0	1	hsa-miR-514a-5p	0.0014	0.0102	0.0708	-0.25	-0.25	N/A
SLC7A6OS	ENST00000263997.6	solute carrier family 7, member 6 opposite strand	751	1	0	1	0	0	hsa-miR-514a-5p	0.0023	0.0171	0.1188	-0.25	-0.25	N/A
NCR3	ENST00000376073.4	natural cytotoxicity triggering receptor 3	5	1	0	1	0	0	hsa-miR-514a-5p	0.0014	0.01	0.0709	-0.25	-0.25	N/A
RASA1	ENST00000456692.2	RAS p21 protein activator (GTPase activating protein) 1	1700	1	0	1	0	0	hsa-miR-514a-5p	0.0019	0.0136	0.0943	-0.25	-0.25	N/A
CERS6	ENST00000305747.6	ceramide synthase 6	1932	2	1	0	1	1	hsa-miR-514a-5p	0.0056	0.0413	0.2866	-0.25	-0.31	N/A
CCDC90B	ENST00000529689.1	coiled-coil domain containing 90B	173	1	0	1	0	0	hsa-miR-514a-5p	0.0032	0.0231	0.149	-0.25	-0.31	N/A
SLC25A15	ENST00000338625.4	solute carrier family 25 (mitochondrial carrier; ornithine transporter) member 15	345	2	0	0	2	1	hsa-miR-514a-5p	0.0036	0.0265	0.1873	-0.25	-0.28	N/A
CHRM5	ENST00000383263.5	cholinergic receptor, muscarinic 5	5	1	0	1	0	0	hsa-miR-514a-5p	0.0021	0.0156	0.1046	-0.25	-0.25	N/A
ACBD7	ENST00000356189.5	acyl-CoA binding domain containing 7	34	1	1	0	0	0	hsa-miR-514a-5p	0.0032	0.023	0.1496	-0.25	-0.29	N/A
ST8SIA1	ENST00000396037.4	ST8 alpha-N-acetyl-neuraminide alpha-2,8-sialyltransferase 1	5	2	0	2	0	4	hsa-miR-514a-5p	0.0092	0.0674	0.4678	-0.24	-0.24	N/A
NUP62	ENST00000422090.2	nucleoporin 62kDa	3929	1	1	0	0	0	hsa-miR-514a-5p	0.0029	0.0211	0.1373	-0.24	-0.24	N/A
SHPK	ENST00000225519.3	sedoheptulokinase	40	3	1	2	0	0	hsa-miR-514a-5p	0.0039	0.0281	0.1794	-0.24	-0.39	N/A
NEUROD4	ENST00000242994.3	neuronal differentiation 4	5	1	0	1	0	1	hsa-miR-514a-5p	0.0031	0.0227	0.1609	-0.24	-0.24	N/A
OMP	ENST00000529803.1	olfactory marker protein	9	1	0	1	0	1	hsa-miR-514a-5p	0.0023	0.0172	0.1236	-0.24	-0.24	N/A
CDC42SE2	ENST00000505065.1	CDC42 small effector 2	1057	2	0	2	0	1	hsa-miR-514a-5p	0.0018	0.0135	0.0968	-0.24	-0.28	N/A
MRPS7	ENST00000245539.6	mitochondrial ribosomal protein S7	6109	1	0	1	0	0	hsa-miR-514a-5p	0.0013	0.0098	0.0674	-0.24	-0.3	N/A
EFS	ENST00000216733.3	embryonal Fyn-associated substrate	79	1	0	1	0	0	hsa-miR-514a-5p	0.0026	0.0193	0.1315	-0.24	-0.24	N/A
SH3PXD2A	ENST00000369774.4	SH3 and PX domains 2A	152	2	0	2	0	0	hsa-miR-514a-5p	0.007	0.0507	0.3416	-0.24	-0.26	N/A
GDE1	ENST00000353258.3	glycerophosphodiester phosphodiesterase 1	2741	1	0	1	0	4	hsa-miR-514a-5p	0.003	0.0218	0.1557	-0.24	-0.25	N/A
MSTO1	ENST00000245564.2	misato 1, mitochondrial distribution and morphology regulator	136	2	0	1	1	0	hsa-miR-514a-5p	0.0021	0.0152	0.1079	-0.24	-0.24	N/A
CTC-349C3.1	ENST00000432382.3	Homo sapiens uncharacterized LOC100996485 (LOC100996485), mRNA.	5	1	0	1	0	0	hsa-miR-514a-5p	0.0026	0.0189	0.1327	-0.24	-0.24	N/A
C3orf56	ENST00000398112.1	chromosome 3 open reading frame 56	5	2	0	0	2	0	hsa-miR-514a-5p	0.003	0.0218	0.1514	-0.24	-0.24	N/A
CCL22	ENST00000219235.4	chemokine (C-C motif) ligand 22	5	2	0	0	2	0	hsa-miR-514a-5p	0.0034	0.0252	0.1738	-0.24	-0.24	N/A
SLC25A23	ENST00000301454.4	solute carrier family 25 (mitochondrial carrier; phosphate carrier), member 23	5	2	0	1	1	0	hsa-miR-514a-5p	0.0058	0.0425	0.2872	-0.24	-0.24	N/A
CCDC71	ENST00000321895.6	coiled-coil domain containing 71	64	1	0	1	0	0	hsa-miR-514a-5p	0.0022	0.0162	0.1088	-0.24	-0.24	N/A
OR6A2	ENST00000332601.3	olfactory receptor, family 6, subfamily A, member 2	5	1	0	1	0	0	hsa-miR-514a-5p	0.0009	0.0064	0.0457	-0.24	-0.24	N/A
TEDDM1	ENST00000367565.1	transmembrane epididymal protein 1	5	1	0	1	0	2	hsa-miR-514a-5p	0.0024	0.0178	0.1255	-0.24	-0.24	N/A
RDH10	ENST00000240285.5	retinol dehydrogenase 10 (all-trans)	640	1	0	1	0	0	hsa-miR-514a-5p	0.0016	0.012	0.0849	-0.24	-0.24	N/A
MPV17L	ENST00000396385.3	MPV17 mitochondrial membrane protein-like	23	3	0	2	1	3	hsa-miR-514a-5p	0.0056	0.0404	0.2586	-0.24	-0.34	N/A
NKX6-3	ENST00000524115.2	NK6 homeobox 3	5	1	0	1	0	0	hsa-miR-514a-5p	0.0023	0.017	0.118	-0.24	-0.24	N/A
LGALS9	ENST00000413914.2	lectin, galactoside-binding, soluble, 9	5	1	0	1	0	0	hsa-miR-514a-5p	0.0013	0.0098	0.0682	-0.24	-0.24	N/A
NRXN3	ENST00000281127.7	neurexin 3	14	1	1	0	0	1	hsa-miR-514a-5p	0.0045	0.0321	0.1976	-0.24	-0.24	N/A
IFNLR1	ENST00000327575.2	interferon, lambda receptor 1	15	2	0	2	0	0	hsa-miR-514a-5p	0.0037	0.0275	0.1945	-0.24	-0.38	N/A
CCDC69	ENST00000355417.2	coiled-coil domain containing 69	22	3	1	2	0	1	hsa-miR-514a-5p	0.006	0.0435	0.2933	-0.24	-0.28	N/A
DDAH1	ENST00000535924.2	dimethylarginine dimethylaminohydrolase 1	46	1	1	0	0	0	hsa-miR-514a-5p	0.002	0.0143	0.1016	-0.24	-0.24	N/A
MEST	ENST00000437945.1	mesoderm specific transcript	31	1	1	0	0	0	hsa-miR-514a-5p	0.0033	0.0238	0.1619	-0.24	-0.29	N/A
NAT14	ENST00000205194.4	N-acetyltransferase 14 (GCN5-related, putative)	392	1	0	1	0	1	hsa-miR-514a-5p	0.0012	0.0089	0.0642	-0.24	-0.24	N/A
IGSF5	ENST00000380588.4	immunoglobulin superfamily, member 5	7	1	0	1	0	0	hsa-miR-514a-5p	0.0008	0.0062	0.0442	-0.24	-0.24	N/A
RGS9BP	ENST00000334176.3	regulator of G protein signaling 9 binding protein	13	3	0	3	0	2	hsa-miR-514a-5p	0.0023	0.0168	0.1175	-0.24	-0.28	N/A
EEF2	ENST00000309311.6	eukaryotic translation elongation factor 2	25580	1	0	1	0	0	hsa-miR-514a-5p	0.0016	0.0117	0.0831	-0.24	-0.24	N/A
MAFG	ENST00000357736.4	v-maf avian musculoaponeurotic fibrosarcoma oncogene homolog G	5	2	0	1	1	3	hsa-miR-514a-5p	0.0072	0.053	0.3702	-0.24	-0.24	N/A
ICMT	ENST00000343813.5	isoprenylcysteine carboxyl methyltransferase	558	2	0	2	0	0	hsa-miR-514a-5p	0.0027	0.02	0.142	-0.24	-0.24	N/A
MYO3B	ENST00000334231.6	myosin IIIB	5	2	1	1	0	1	hsa-miR-514a-5p	0.0089	0.0641	0.4007	-0.24	-0.24	N/A
EDN2	ENST00000372587.4	endothelin 2	5	1	0	1	0	0	hsa-miR-514a-5p	0.0009	0.0068	0.0482	-0.24	-0.24	N/A
C1orf115	ENST00000294889.5	chromosome 1 open reading frame 115	180	2	0	2	0	0	hsa-miR-514a-5p	0.0017	0.0122	0.0862	-0.24	-0.24	N/A
ZNF606	ENST00000341164.4	zinc finger protein 606	14	1	0	1	0	0	hsa-miR-514a-5p	0.0032	0.0231	0.1615	-0.24	-0.24	N/A
TDRD15	ENST00000405799.1	tudor domain containing 15	0	1	1	0	0	0	hsa-miR-514a-5p	0.003	0.0221	0.154	-0.24	-0.24	N/A
POLH	ENST00000372226.1	polymerase (DNA directed), eta	450	2	0	1	1	1	hsa-miR-514a-5p	0.0046	0.0334	0.2311	-0.24	-0.26	N/A
IL11RA	ENST00000318041.9	interleukin 11 receptor, alpha	79	1	0	1	0	0	hsa-miR-514a-5p	0.0017	0.0126	0.0879	-0.23	-0.23	N/A
GTDC1	ENST00000392869.2	glycosyltransferase-like domain containing 1	241	1	0	1	0	3	hsa-miR-514a-5p	0.0023	0.0172	0.122	-0.23	-0.23	N/A
STX4	ENST00000313843.3	syntaxin 4	53	2	1	0	1	2	hsa-miR-514a-5p	0.0046	0.034	0.2344	-0.23	-0.26	N/A
ZNF416	ENST00000196489.3	zinc finger protein 416	17	1	0	1	0	0	hsa-miR-514a-5p	0.0019	0.014	0.1003	-0.23	-0.23	N/A
SAMD12	ENST00000409003.4	sterile alpha motif domain containing 12	57	4	1	1	2	3	hsa-miR-514a-5p	0.0085	0.0625	0.4334	-0.23	-0.23	N/A
CHRM2	ENST00000445907.2	cholinergic receptor, muscarinic 2	5	2	0	1	1	0	hsa-miR-514a-5p	0.0027	0.0199	0.1409	-0.23	-0.23	N/A
TEX38	ENST00000334122.4	testis expressed 38	5	1	0	0	1	0	hsa-miR-514a-5p	0.0023	0.0168	0.1119	-0.23	-0.23	N/A
ELP6	ENST00000296149.4	elongator acetyltransferase complex subunit 6	92	2	0	1	1	0	hsa-miR-514a-5p	0.0019	0.0136	0.0954	-0.23	-0.39	N/A
AC016559.1	ENST00000594347.1	Uncharacterized protein	15	1	0	1	0	3	hsa-miR-514a-5p	0.0038	0.0277	0.1993	-0.23	-0.23	N/A
NUTM1	ENST00000438749.3	NUT midline carcinoma, family member 1	5	1	1	0	0	0	hsa-miR-514a-5p	0.0018	0.0134	0.0948	-0.23	-0.23	N/A
SUV39H1	ENST00000453214.2	suppressor of variegation 3-9 homolog 1 (Drosophila)	499	2	0	2	0	0	hsa-miR-514a-5p	0.0023	0.0168	0.1197	-0.23	-0.23	N/A
RDH11	ENST00000381346.4	retinol dehydrogenase 11 (all-trans/9-cis/11-cis)	1177	1	0	1	0	0	hsa-miR-514a-5p	0.0012	0.0091	0.0635	-0.23	-0.23	N/A
TOR1AIP1	ENST00000606911.2	torsin A interacting protein 1	3069	1	0	1	0	0	hsa-miR-514a-5p	0.0039	0.0287	0.1918	-0.23	-0.28	N/A
RAPGEF5	ENST00000401957.2	Rap guanine nucleotide exchange factor (GEF) 5	32	2	0	0	2	1	hsa-miR-514a-5p	0.0063	0.0463	0.3252	-0.23	-0.23	N/A
KLLN	ENST00000445946.3	killin, p53-regulated DNA replication inhibitor	5	1	0	1	0	1	hsa-miR-514a-5p	0.0045	0.033	0.2337	-0.23	-0.23	N/A
KIAA2013	ENST00000376572.3	KIAA2013	652	1	0	1	0	0	hsa-miR-514a-5p	0.0021	0.0153	0.1031	-0.23	-0.23	N/A
AFF3	ENST00000409236.2	AF4/FMR2 family, member 3	296	3	0	3	0	1	hsa-miR-514a-5p	0.0045	0.0328	0.2333	-0.23	-0.32	N/A
TMEM127	ENST00000258439.3	transmembrane protein 127	296	2	0	2	0	2	hsa-miR-514a-5p	0.0029	0.0215	0.1538	-0.23	-0.3	N/A
PRKAR1A	ENST00000589228.1	protein kinase, cAMP-dependent, regulatory, type I, alpha	1257	1	0	1	0	0	hsa-miR-514a-5p	0.0034	0.0249	0.1633	-0.23	-0.24	N/A
CCDC64B	ENST00000573514.1	coiled-coil domain containing 64B	5	1	0	0	1	0	hsa-miR-514a-5p	0.0012	0.0091	0.0641	-0.23	-0.23	N/A
RCBTB2	ENST00000344532.3	regulator of chromosome condensation (RCC1) and BTB (POZ) domain containing protein 2	96	1	0	1	0	0	hsa-miR-514a-5p	0.0015	0.011	0.0795	-0.23	-0.23	N/A
ZNF367	ENST00000375256.4	zinc finger protein 367	325	2	0	0	2	1	hsa-miR-514a-5p	0.0032	0.0238	0.1669	-0.23	-0.23	N/A
ARMC12	ENST00000373866.3	armadillo repeat containing 12	5	1	0	1	0	0	hsa-miR-514a-5p	0.0007	0.0052	0.037	-0.23	-0.23	N/A
SEPT10	ENST00000397712.2	septin 10	50	1	0	1	0	0	hsa-miR-514a-5p	0.001	0.0072	0.0517	-0.23	-0.23	N/A
C1orf109	ENST00000358011.4	chromosome 1 open reading frame 109	6	2	0	2	0	0	hsa-miR-514a-5p	0.0016	0.0115	0.0834	-0.23	-0.23	N/A
TBX15	ENST00000207157.3	T-box 15	14	2	0	2	0	0	hsa-miR-514a-5p	0.002	0.0146	0.1027	-0.23	-0.23	N/A
COMMD9	ENST00000263401.5	COMM domain containing 9	1146	1	0	1	0	1	hsa-miR-514a-5p	0.0014	0.01	0.0704	-0.23	-0.26	N/A
PRKACG	ENST00000377276.2	protein kinase, cAMP-dependent, catalytic, gamma	5	1	0	1	0	0	hsa-miR-514a-5p	0.0006	0.0046	0.0333	-0.23	-0.23	N/A
AC137932.1	ENST00000602042.1		5	1	0	0	1	1	hsa-miR-514a-5p	0.005	0.0368	0.2527	-0.23	-0.23	N/A
EHD4	ENST00000220325.4	EH-domain containing 4	515	2	0	2	0	1	hsa-miR-514a-5p	0.002	0.0145	0.1022	-0.23	-0.25	N/A
BMPER	ENST00000297161.2	BMP binding endothelial regulator	723	2	0	0	2	1	hsa-miR-514a-5p	0.0036	0.0262	0.1814	-0.23	-0.25	N/A
ASB9	ENST00000380483.3	ankyrin repeat and SOCS box containing 9	98	1	1	0	0	0	hsa-miR-514a-5p	0.0019	0.0139	0.0905	-0.23	-0.58	N/A
NHSL1	ENST00000427025.2	NHS-like 1	393	1	0	1	0	0	hsa-miR-514a-5p	0.0063	0.046	0.3148	-0.23	-0.23	N/A
DEXI	ENST00000331808.4	Dexi homolog (mouse)	1646	1	0	1	0	0	hsa-miR-514a-5p	0.0017	0.0127	0.0866	-0.23	-0.23	N/A
LGALS9B	ENST00000423676.3	lectin, galactoside-binding, soluble, 9B	5	1	0	1	0	0	hsa-miR-514a-5p	0.0016	0.0114	0.0789	-0.23	-0.23	N/A
SLC25A43	ENST00000217909.7	solute carrier family 25, member 43	5	1	0	1	0	0	hsa-miR-514a-5p	0.0023	0.0168	0.1174	-0.23	-0.23	N/A
CMKLR1	ENST00000312143.7	chemokine-like receptor 1	5	1	0	1	0	5	hsa-miR-514a-5p	0.0056	0.0415	0.3001	-0.23	-0.23	N/A
HSD11B1	ENST00000367028.2	hydroxysteroid (11-beta) dehydrogenase 1	61	1	0	1	0	1	hsa-miR-514a-5p	0.0008	0.0055	0.04	-0.23	-0.24	N/A
TCAP	ENST00000309889.2	titin-cap	5	1	0	1	0	0	hsa-miR-514a-5p	0.0013	0.0092	0.0659	-0.23	-0.23	N/A
ZKSCAN8	ENST00000330236.6	zinc finger with KRAB and SCAN domains 8	281	2	0	1	1	0	hsa-miR-514a-5p	0.0077	0.0556	0.3667	-0.23	-0.23	N/A
BAG5	ENST00000299204.4	BCL2-associated athanogene 5	267	1	1	0	0	0	hsa-miR-514a-5p	0.0033	0.0243	0.17	-0.23	-0.23	N/A
MRPL3	ENST00000264995.3	mitochondrial ribosomal protein L3	943	2	0	1	1	5	hsa-miR-514a-5p	0.0009	0.0066	0.0475	-0.23	-0.3	N/A
CASR	ENST00000498619.1	calcium-sensing receptor	5	2	0	1	1	0	hsa-miR-514a-5p	0.0029	0.0215	0.1508	-0.23	-0.23	N/A
RHOXF2B	ENST00000371402.2	Rhox homeobox family, member 2B	5	1	0	1	0	0	hsa-miR-514a-5p	0.0005	0.0034	0.0247	-0.23	-0.23	N/A
LGALS9C	ENST00000328114.6	lectin, galactoside-binding, soluble, 9C	5	1	0	1	0	0	hsa-miR-514a-5p	0.0016	0.0119	0.0831	-0.23	-0.23	N/A
CCDC146	ENST00000285871.4	coiled-coil domain containing 146	24	1	0	0	1	0	hsa-miR-514a-5p	0.003	0.0215	0.1405	-0.23	-0.23	N/A
CCDC163P	ENST00000490551.3	coiled-coil domain containing 163, pseudogene	128	1	0	1	0	0	hsa-miR-514a-5p	0.0012	0.009	0.0648	-0.23	-0.23	N/A
C14orf39	ENST00000321731.3	chromosome 14 open reading frame 39	5	1	0	1	0	1	hsa-miR-514a-5p	0.0024	0.0179	0.1268	-0.23	-0.23	N/A
GPR150	ENST00000380007.2	G protein-coupled receptor 150	5	1	0	0	1	0	hsa-miR-514a-5p	0.0027	0.0198	0.1301	-0.23	-0.23	N/A
KIAA0232	ENST00000425103.1	KIAA0232	119	1	1	0	0	0	hsa-miR-514a-5p	0.005	0.0365	0.2427	-0.23	-0.27	N/A
TAL2	ENST00000334077.3	T-cell acute lymphocytic leukemia 2	21	2	0	1	1	1	hsa-miR-514a-5p	0.0029	0.0215	0.1533	-0.23	-0.24	N/A
FSHB	ENST00000417547.1	follicle stimulating hormone, beta polypeptide	5	1	0	1	0	0	hsa-miR-514a-5p	0.0019	0.0137	0.0929	-0.23	-0.23	N/A
ZNF831	ENST00000371030.2	zinc finger protein 831	5	3	0	2	1	0	hsa-miR-514a-5p	0.0067	0.0487	0.3288	-0.23	-0.23	N/A
ANHX	ENST00000545940.1	anomalous homeobox	5	2	0	1	1	0	hsa-miR-514a-5p	0.0016	0.0119	0.0859	-0.23	-0.23	N/A
CADM4	ENST00000222374.2	cell adhesion molecule 4	50	1	0	1	0	0	hsa-miR-514a-5p	0.002	0.0143	0.0989	-0.23	-0.23	N/A
EXOC5	ENST00000413566.2	exocyst complex component 5	242	2	1	1	0	0	hsa-miR-514a-5p	0.01	0.0706	0.3948	-0.23	-0.26	N/A
ZNF30	ENST00000601957.1	zinc finger protein 30	99	2	0	0	2	2	hsa-miR-514a-5p	0.0058	0.0423	0.2911	-0.23	-0.23	N/A
FAM150B	ENST00000403610.4	family with sequence similarity 150, member B	7	1	0	0	1	0	hsa-miR-514a-5p	0.0021	0.0152	0.1041	-0.23	-0.23	N/A
HFE2	ENST00000336751.5	hemochromatosis type 2 (juvenile)	48	1	0	1	0	0	hsa-miR-514a-5p	0.001	0.0073	0.0514	-0.23	-0.23	N/A
SSR3	ENST00000476217.1	signal sequence receptor, gamma (translocon-associated protein gamma)	6034	2	0	1	1	0	hsa-miR-514a-5p	0.0035	0.0255	0.1663	-0.23	-0.36	N/A
TAOK1	ENST00000261716.3	TAO kinase 1	164	2	0	2	0	4	hsa-miR-514a-5p	0.0064	0.047	0.3335	-0.22	-0.29	N/A
SYP	ENST00000263233.4	synaptophysin	15	1	1	0	0	1	hsa-miR-514a-5p	0.0043	0.0315	0.2053	-0.22	-0.23	N/A
MEX3C	ENST00000592416.1	mex-3 RNA binding family member C	5	1	0	1	0	1	hsa-miR-514a-5p	0.0023	0.0165	0.1163	-0.22	-0.22	N/A
PRODH	ENST00000420436.1	proline dehydrogenase (oxidase) 1	5	1	1	0	0	0	hsa-miR-514a-5p	0.0013	0.0094	0.0655	-0.22	-0.22	N/A
KLRF1	ENST00000354855.3	killer cell lectin-like receptor subfamily F, member 1	5	1	0	0	1	0	hsa-miR-514a-5p	0.0015	0.0108	0.0745	-0.22	-0.22	N/A
CNIH3	ENST00000272133.3	cornichon family AMPA receptor auxiliary protein 3	28	1	0	1	0	1	hsa-miR-514a-5p	0.002	0.0149	0.1044	-0.22	-0.23	N/A
UGT3A1	ENST00000274278.3	UDP glycosyltransferase 3 family, polypeptide A1	90	3	0	2	1	0	hsa-miR-514a-5p	0.0021	0.0157	0.1109	-0.22	-0.43	N/A
EAF1	ENST00000396842.2	ELL associated factor 1	63	1	1	0	0	0	hsa-miR-514a-5p	0.0046	0.0331	0.2122	-0.22	-0.23	N/A
CDC40	ENST00000368932.1	cell division cycle 40	741	1	0	1	0	0	hsa-miR-514a-5p	0.0022	0.0158	0.1058	-0.22	-0.22	N/A
C1orf162	ENST00000343534.5	chromosome 1 open reading frame 162	5	1	0	0	1	0	hsa-miR-514a-5p	0.0019	0.0136	0.0935	-0.22	-0.22	N/A
GLTPD1	ENST00000343938.4	glycolipid transfer protein domain containing 1	4136	1	0	1	0	0	hsa-miR-514a-5p	0.0011	0.008	0.0565	-0.22	-0.22	N/A
B3GNT5	ENST00000326505.3	UDP-GlcNAc:betaGal beta-1,3-N-acetylglucosaminyltransferase 5	57	2	0	0	2	1	hsa-miR-514a-5p	0.0046	0.0335	0.234	-0.22	-0.22	N/A
PCP4L1	ENST00000504449.1	Purkinje cell protein 4 like 1	23	2	0	1	1	0	hsa-miR-514a-5p	0.0026	0.0191	0.1346	-0.22	-0.26	N/A
SPAG6	ENST00000313311.6	sperm associated antigen 6	23	1	0	0	1	1	hsa-miR-514a-5p	0.0043	0.031	0.2013	-0.22	-0.23	N/A
ASCC1	ENST00000342444.4	activating signal cointegrator 1 complex subunit 1	293	1	0	1	0	1	hsa-miR-514a-5p	0.0015	0.0112	0.0775	-0.22	-0.25	N/A
MS4A10	ENST00000308287.1	membrane-spanning 4-domains, subfamily A, member 10	5	1	1	0	0	0	hsa-miR-514a-5p	0.002	0.0144	0.1009	-0.22	-0.22	N/A
ADPRH	ENST00000478399.1	ADP-ribosylarginine hydrolase	5	1	0	1	0	0	hsa-miR-514a-5p	0.0019	0.0141	0.0958	-0.22	-0.22	N/A
PMM1	ENST00000216259.7	phosphomannomutase 1	1753	2	0	2	0	0	hsa-miR-514a-5p	0.0011	0.0083	0.0602	-0.22	-0.22	N/A
UGT1A6	ENST00000305139.6	UDP glucuronosyltransferase 1 family, polypeptide A6	5	1	0	1	0	0	hsa-miR-514a-5p	0.0012	0.0088	0.063	-0.22	-0.22	N/A
UGT1A10	ENST00000344644.5	UDP glucuronosyltransferase 1 family, polypeptide A10	5	1	0	1	0	0	hsa-miR-514a-5p	0.0011	0.0082	0.0589	-0.22	-0.22	N/A
AC068987.1	ENST00000599343.1	HCG1997999; cDNA FLJ33996 fis, clone DFNES2008881	44	1	0	1	0	1	hsa-miR-514a-5p	0.0018	0.0135	0.0957	-0.22	-0.22	N/A
UGT1A7	ENST00000373426.3	UDP glucuronosyltransferase 1 family, polypeptide A7	5	1	0	1	0	0	hsa-miR-514a-5p	0.0011	0.0081	0.0584	-0.22	-0.22	N/A
UGT1A9	ENST00000354728.4	UDP glucuronosyltransferase 1 family, polypeptide A9	5	1	0	1	0	0	hsa-miR-514a-5p	0.0011	0.0084	0.0601	-0.22	-0.22	N/A
UGT1A5	ENST00000373414.3	UDP glucuronosyltransferase 1 family, polypeptide A5	5	1	0	1	0	0	hsa-miR-514a-5p	0.0009	0.007	0.0497	-0.22	-0.22	N/A
PREB	ENST00000260643.2	prolactin regulatory element binding	889	1	0	1	0	1	hsa-miR-514a-5p	0.0017	0.0122	0.0871	-0.22	-0.22	N/A
UGT1A1	ENST00000373450.4	UDP glucuronosyltransferase 1 family, polypeptide A1	5	1	0	1	0	0	hsa-miR-514a-5p	0.0011	0.0084	0.06	-0.22	-0.22	N/A
UGT1A8	ENST00000305208.5	UDP glucuronosyltransferase 1 family, polypeptide A8	5	1	0	1	0	0	hsa-miR-514a-5p	0.0009	0.007	0.0497	-0.22	-0.22	N/A
LMBR1L	ENST00000267102.8	limb development membrane protein 1-like	346	1	0	1	0	0	hsa-miR-514a-5p	0.0016	0.0114	0.0787	-0.22	-0.22	N/A
UGT1A4	ENST00000373409.3	UDP glucuronosyltransferase 1 family, polypeptide A4	5	1	0	1	0	0	hsa-miR-514a-5p	0.0011	0.0081	0.0581	-0.22	-0.22	N/A
ENOPH1	ENST00000273920.3	enolase-phosphatase 1	615	1	0	1	0	0	hsa-miR-514a-5p	0.0015	0.0108	0.0765	-0.22	-0.22	N/A
UGT1A3	ENST00000482026.1	UDP glucuronosyltransferase 1 family, polypeptide A3	5	1	0	1	0	0	hsa-miR-514a-5p	0.0011	0.0078	0.0561	-0.22	-0.22	N/A
ERBB2	ENST00000584450.1	v-erb-b2 avian erythroblastic leukemia viral oncogene homolog 2	511	1	1	0	0	1	hsa-miR-514a-5p	0.0038	0.0281	0.1978	-0.22	-0.22	N/A
CITED2	ENST00000367651.2	Cbp/p300-interacting transactivator, with Glu/Asp-rich carboxy-terminal domain, 2	1071	1	0	1	0	0	hsa-miR-514a-5p	0.0018	0.0135	0.0934	-0.22	-0.28	N/A
SIAE	ENST00000263593.3	sialic acid acetylesterase	22	1	0	1	0	0	hsa-miR-514a-5p	0.004	0.0294	0.1907	-0.22	-0.22	N/A
AL117190.3	ENST00000599197.1	Esophagus cancer-related gene-2 interaction susceptibility protein; Uncharacterized protein	30	1	0	1	0	1	hsa-miR-514a-5p	0.0033	0.0239	0.1605	-0.22	-0.27	N/A
VHL	ENST00000256474.2	von Hippel-Lindau tumor suppressor, E3 ubiquitin protein ligase	2386	1	0	0	1	2	hsa-miR-514a-5p	0.0032	0.0237	0.1629	-0.22	-0.22	N/A
NUMB	ENST00000554546.1	numb homolog (Drosophila)	2707	1	1	0	0	0	hsa-miR-514a-5p	0.0018	0.0133	0.0936	-0.22	-0.22	N/A
KCTD6	ENST00000355076.6	potassium channel tetramerization domain containing 6	19	1	0	0	1	1	hsa-miR-514a-5p	0.003	0.0219	0.15	-0.22	-0.22	N/A
VAMP3	ENST00000054666.6	vesicle-associated membrane protein 3	515	1	0	1	0	0	hsa-miR-514a-5p	0.0015	0.011	0.0783	-0.22	-0.29	N/A
CYB5R2	ENST00000524790.1	cytochrome b5 reductase 2	92	1	0	0	1	0	hsa-miR-514a-5p	0.0012	0.0086	0.0606	-0.21	-0.21	N/A
CYB5RL	ENST00000419823.2	cytochrome b5 reductase-like	7	1	0	1	0	1	hsa-miR-514a-5p	0.0038	0.0281	0.1933	-0.21	-0.32	N/A
RP11-192H23.4	ENST00000534850.1	Uncharacterized protein	22	1	0	1	0	2	hsa-miR-514a-5p	0.005	0.037	0.2648	-0.21	-0.21	N/A
CD274	ENST00000381573.4	CD274 molecule	351	2	0	1	1	1	hsa-miR-514a-5p	0.0034	0.0251	0.1701	-0.21	-0.23	N/A
PLEK	ENST00000234313.7	pleckstrin	5	1	0	1	0	0	hsa-miR-514a-5p	0.0028	0.0205	0.1416	-0.21	-0.21	N/A
ABLIM1	ENST00000392952.3	actin binding LIM protein 1	1321	3	1	0	2	1	hsa-miR-514a-5p	0.0084	0.0611	0.4005	-0.21	-0.21	N/A
SLC30A8	ENST00000427715.2	solute carrier family 30 (zinc transporter), member 8	5	1	0	1	0	0	hsa-miR-514a-5p	0.0038	0.0276	0.1961	-0.21	-0.21	N/A
TBX20	ENST00000408931.3	T-box 20	0	3	0	1	2	1	hsa-miR-514a-5p	0.0055	0.0403	0.285	-0.21	-0.21	N/A
TFAP2E	ENST00000373235.3	transcription factor AP-2 epsilon (activating enhancer binding protein 2 epsilon)	7	1	0	1	0	0	hsa-miR-514a-5p	0.0017	0.0127	0.0869	-0.21	-0.21	N/A
SPINK7	ENST00000274565.4	serine peptidase inhibitor, Kazal type 7 (putative)	5	1	0	0	1	0	hsa-miR-514a-5p	0.0009	0.0065	0.0462	-0.21	-0.21	N/A
FOXA2	ENST00000419308.2	forkhead box A2	1207	1	0	1	0	0	hsa-miR-514a-5p	0.0013	0.0094	0.0672	-0.21	-0.21	N/A
FICD	ENST00000361549.2	FIC domain containing	54	1	0	0	1	0	hsa-miR-514a-5p	0.0058	0.0423	0.2873	-0.21	-0.24	N/A
MIS18BP1	ENST00000310806.4	MIS18 binding protein 1	74	1	1	0	0	0	hsa-miR-514a-5p	0.0044	0.0318	0.2042	-0.21	-0.28	N/A
SYT9	ENST00000318881.6	synaptotagmin IX	5	2	0	2	0	0	hsa-miR-514a-5p	0.0055	0.0406	0.2827	-0.21	-0.21	N/A
KCNJ6	ENST00000609713.1	potassium inwardly-rectifying channel, subfamily J, member 6	5	3	0	3	0	5	hsa-miR-514a-5p	0.0107	0.0782	0.5478	-0.21	-0.21	N/A
ICA1L	ENST00000392237.2	islet cell autoantigen 1,69kDa-like	82	2	1	0	1	2	hsa-miR-514a-5p	0.0086	0.0621	0.4037	-0.21	-0.23	N/A
NRAS	ENST00000369535.4	neuroblastoma RAS viral (v-ras) oncogene homolog	551	2	2	0	0	1	hsa-miR-514a-5p	0.0067	0.0471	0.265	-0.21	-0.78	N/A
CRTC2	ENST00000368630.3	CREB regulated transcription coactivator 2	275	1	0	1	0	0	hsa-miR-514a-5p	0.0008	0.0058	0.0414	-0.21	-0.21	N/A
TMEM11	ENST00000317635.5	transmembrane protein 11	223	3	0	1	2	2	hsa-miR-514a-5p	0.0043	0.0311	0.205	-0.21	-0.48	N/A
C17orf67	ENST00000397861.2	chromosome 17 open reading frame 67	5	1	0	0	1	0	hsa-miR-514a-5p	0.0024	0.0173	0.1154	-0.21	-0.21	N/A
FAM107A	ENST00000464064.1	family with sequence similarity 107, member A	12	1	0	0	1	1	hsa-miR-514a-5p	0.0047	0.0348	0.2463	-0.21	-0.25	N/A
ATP1B3	ENST00000539728.1	ATPase, Na+/K+ transporting, beta 3 polypeptide	269	1	0	0	1	1	hsa-miR-514a-5p	0.003	0.0219	0.1511	-0.21	-0.21	N/A
ZNF77	ENST00000314531.4	zinc finger protein 77	154	1	0	0	1	0	hsa-miR-514a-5p	0.0021	0.0153	0.1033	-0.21	-0.21	N/A
SIX6	ENST00000327720.5	SIX homeobox 6	5	1	0	1	0	0	hsa-miR-514a-5p	0.001	0.0075	0.0532	-0.21	-0.21	N/A
CHRNB2	ENST00000368476.3	cholinergic receptor, nicotinic, beta 2 (neuronal)	16	2	1	0	1	1	hsa-miR-514a-5p	0.0053	0.0385	0.2663	-0.21	-0.21	N/A
COQ5	ENST00000288532.6	coenzyme Q5 homolog, methyltransferase (S. cerevisiae)	295	1	0	0	1	0	hsa-miR-514a-5p	0.0024	0.0176	0.1219	-0.21	-0.21	N/A
NMRK1	ENST00000376811.1	nicotinamide riboside kinase 1	178	1	0	0	1	0	hsa-miR-514a-5p	0.0014	0.01	0.0705	-0.21	-0.21	N/A
ZMYND11	ENST00000381591.1	zinc finger, MYND-type containing 11	43	1	1	0	0	0	hsa-miR-514a-5p	0.0034	0.0244	0.1492	-0.21	-0.33	N/A
TMEM216	ENST00000334888.5	transmembrane protein 216	616	1	0	1	0	0	hsa-miR-514a-5p	0.0011	0.008	0.0577	-0.21	-0.21	N/A
ZNF302	ENST00000505365.2	zinc finger protein 302	13	1	0	0	1	0	hsa-miR-514a-5p	0.0059	0.0432	0.285	-0.21	-0.21	N/A
WASF3	ENST00000335327.5	WAS protein family, member 3	24	1	1	0	0	2	hsa-miR-514a-5p	0.0062	0.0452	0.3044	-0.21	-0.25	N/A
TAGLN3	ENST00000393917.2	transgelin 3	12	1	0	1	0	0	hsa-miR-514a-5p	0.0006	0.0043	0.0312	-0.21	-0.21	N/A
DCLRE1C	ENST00000378289.4	DNA cross-link repair 1C	29	1	0	1	0	0	hsa-miR-514a-5p	0.0024	0.0176	0.1209	-0.21	-0.21	N/A
NDUFA11	ENST00000592634.1	NADH dehydrogenase (ubiquinone) 1 alpha subcomplex, 11, 14.7kDa	32826	1	0	1	0	0	hsa-miR-514a-5p	0.0013	0.0099	0.0693	-0.21	-0.21	N/A
KRTAP12-1	ENST00000391617.1	keratin associated protein 12-1	5	1	0	1	0	0	hsa-miR-514a-5p	0.0004	0.0027	0.0196	-0.21	-0.21	N/A
GBX1	ENST00000297537.4	gastrulation brain homeobox 1	0	1	0	1	0	0	hsa-miR-514a-5p	0.0022	0.016	0.1134	-0.21	-0.21	N/A
KCTD16	ENST00000507359.3	potassium channel tetramerization domain containing 16	36	3	0	2	1	1	hsa-miR-514a-5p	0.0037	0.027	0.1899	-0.21	-0.36	N/A
NUP43	ENST00000367403.3	nucleoporin 43kDa	113	2	0	0	2	2	hsa-miR-514a-5p	0.003	0.0222	0.1575	-0.21	-0.23	N/A
MVB12B	ENST00000361171.3	multivesicular body subunit 12B	29	1	0	0	1	2	hsa-miR-514a-5p	0.0056	0.0414	0.2929	-0.21	-0.21	N/A
LIME1	ENST00000309546.3	Lck interacting transmembrane adaptor 1	252	1	0	1	0	0	hsa-miR-514a-5p	0.0012	0.0087	0.0624	-0.21	-0.21	N/A
TRAIP	ENST00000331456.2	TRAF interacting protein	5	1	0	1	0	0	hsa-miR-514a-5p	0.0023	0.0171	0.1201	-0.21	-0.21	N/A
MEMO1	ENST00000295065.5	mediator of cell motility 1	89	1	1	0	0	0	hsa-miR-514a-5p	0.0018	0.0134	0.0908	-0.21	-0.31	N/A
SEPN1	ENST00000361547.2	selenoprotein N, 1	104	2	0	2	0	2	hsa-miR-514a-5p	0.0044	0.0322	0.225	-0.21	-0.22	N/A
FAM167A	ENST00000284486.4	family with sequence similarity 167, member A	85	1	1	0	0	0	hsa-miR-514a-5p	0.0037	0.027	0.1793	-0.21	-0.21	N/A
MEOX2	ENST00000262041.5	mesenchyme homeobox 2	5	1	0	1	0	0	hsa-miR-514a-5p	0.0019	0.014	0.1002	-0.21	-0.21	N/A
TNRC6C	ENST00000335749.4	trinucleotide repeat containing 6C	248	1	1	0	0	2	hsa-miR-514a-5p	0.0104	0.0735	0.4233	-0.21	-0.22	N/A
FAM53C	ENST00000513056.1	family with sequence similarity 53, member C	592	2	0	1	1	0	hsa-miR-514a-5p	0.0033	0.0242	0.1695	-0.21	-0.21	N/A
GM2A	ENST00000357164.3	GM2 ganglioside activator	134	2	0	2	0	2	hsa-miR-514a-5p	0.002	0.0149	0.1052	-0.21	-0.39	N/A
B4GALT1	ENST00000379731.4	UDP-Gal:betaGlcNAc beta 1,4- galactosyltransferase, polypeptide 1	2265	1	0	1	0	0	hsa-miR-514a-5p	0.0021	0.0153	0.1064	-0.21	-0.21	N/A
SLC43A2	ENST00000301335.5	solute carrier family 43 (amino acid system L transporter), member 2	68	1	1	0	0	0	hsa-miR-514a-5p	0.0024	0.0177	0.1182	-0.21	-0.21	N/A
UBQLN3	ENST00000311659.4	ubiquilin 3	5	1	0	1	0	0	hsa-miR-514a-5p	0.0009	0.0068	0.0487	-0.21	-0.21	N/A
SNX27	ENST00000368843.3	sorting nexin family member 27	46	4	0	2	2	1	hsa-miR-514a-5p	0.0082	0.0599	0.4054	-0.21	-0.21	N/A
PKIA	ENST00000396418.2	protein kinase (cAMP-dependent, catalytic) inhibitor alpha	542	4	1	1	2	1	hsa-miR-514a-5p	0.001	0.0075	0.0544	-0.21	-0.43	N/A
OTUD7B	ENST00000369135.4	OTU domain containing 7B	299	1	1	0	0	1	hsa-miR-514a-5p	0.0063	0.0456	0.2904	-0.21	-0.23	N/A
RAE1	ENST00000395841.2	ribonucleic acid export 1	3909	1	0	1	0	2	hsa-miR-514a-5p	0.0011	0.0082	0.0592	-0.2	-0.2	N/A
DSCAM	ENST00000400454.1	Down syndrome cell adhesion molecule	5	2	0	2	0	0	hsa-miR-514a-5p	0.0052	0.0376	0.2551	-0.2	-0.2	N/A
AC069547.1	ENST00000595931.1	HCG1745369; PRO3073; Uncharacterized protein	5	1	0	0	1	0	hsa-miR-514a-5p	0.0019	0.014	0.0949	-0.2	-0.2	N/A
ATP6V0B	ENST00000532642.1	ATPase, H+ transporting, lysosomal 21kDa, V0 subunit b	5885	1	0	1	0	0	hsa-miR-514a-5p	0.0008	0.0058	0.0415	-0.2	-0.2	N/A
HES4	ENST00000428771.2	hairy and enhancer of split 4 (Drosophila)	51	1	0	1	0	0	hsa-miR-514a-5p	0.0017	0.0128	0.0882	-0.2	-0.26	N/A
YIPF6	ENST00000462683.1	Yip1 domain family, member 6	888	4	0	1	3	0	hsa-miR-514a-5p	0.0029	0.0213	0.1432	-0.2	-0.45	N/A
KCTD2	ENST00000322444.6	potassium channel tetramerization domain containing 2	3328	1	1	0	0	1	hsa-miR-514a-5p	0.0026	0.0189	0.1323	-0.2	-0.2	N/A
DYNC2H1	ENST00000375735.2	dynein, cytoplasmic 2, heavy chain 1	148	1	0	0	1	0	hsa-miR-514a-5p	0.0049	0.0359	0.2384	-0.2	-0.2	N/A
FGR	ENST00000374005.3	feline Gardner-Rasheed sarcoma viral oncogene homolog	5	1	0	1	0	0	hsa-miR-514a-5p	0.0023	0.0169	0.1208	-0.2	-0.2	N/A
TRIM66	ENST00000299550.6	tripartite motif containing 66	33	2	1	1	0	2	hsa-miR-514a-5p	0.0076	0.0556	0.3729	-0.2	-0.25	N/A
HIATL2	ENST00000602917.1	hippocampus abundant transcript-like 2	111	1	0	1	0	0	hsa-miR-514a-5p	0.0024	0.0174	0.1207	-0.2	-0.21	N/A
LMO4	ENST00000370544.5	LIM domain only 4	294	1	0	1	0	2	hsa-miR-514a-5p	0.0024	0.0174	0.1229	-0.2	-0.27	N/A
NTNG1	ENST00000370067.1	netrin G1	5	3	0	2	1	0	hsa-miR-514a-5p	0.004	0.0292	0.2049	-0.2	-0.2	N/A
SCN4B	ENST00000324727.4	sodium channel, voltage-gated, type IV, beta subunit	13	1	0	1	0	2	hsa-miR-514a-5p	0.0053	0.0389	0.2737	-0.2	-0.2	N/A
PET117	ENST00000432901.3	PET117 homolog (S. cerevisiae)	120	1	0	1	0	0	hsa-miR-514a-5p	0.0023	0.017	0.1175	-0.2	-0.2	N/A
ZFPL1	ENST00000294258.3	zinc finger protein-like 1	160	1	0	1	0	0	hsa-miR-514a-5p	0.0017	0.0125	0.0867	-0.2	-0.2	N/A
HOXD4	ENST00000306324.3	homeobox D4	214	2	0	2	0	1	hsa-miR-514a-5p	0.0029	0.021	0.1501	-0.2	-0.23	N/A
CEP85L	ENST00000368491.3	centrosomal protein 85kDa-like	14	2	0	2	0	0	hsa-miR-514a-5p	0.0026	0.0189	0.1326	-0.2	-0.21	N/A
KCNA5	ENST00000252321.3	potassium voltage-gated channel, shaker-related subfamily, member 5	5	2	0	0	2	0	hsa-miR-514a-5p	0.0029	0.0209	0.1445	-0.2	-0.2	N/A
SLC35E4	ENST00000343605.4	solute carrier family 35, member E4	15	1	0	1	0	1	hsa-miR-514a-5p	0.0014	0.0104	0.074	-0.2	-0.2	N/A
CD226	ENST00000581982.1	CD226 molecule	8	1	0	1	0	1	hsa-miR-514a-5p	0.0009	0.0068	0.0484	-0.2	-0.2	N/A
USH1G	ENST00000319642.1	Usher syndrome 1G (autosomal recessive)	5	1	1	0	0	0	hsa-miR-514a-5p	0.0045	0.0331	0.2308	-0.2	-0.2	N/A
RFFL	ENST00000315249.7	ring finger and FYVE-like domain containing E3 ubiquitin protein ligase	670	1	1	0	0	3	hsa-miR-514a-5p	0.0023	0.0169	0.1182	-0.2	-0.29	N/A
HOXB4	ENST00000332503.5	homeobox B4	214	1	0	1	0	1	hsa-miR-514a-5p	0.0023	0.0171	0.1176	-0.2	-0.2	N/A
C18orf25	ENST00000282059.6	chromosome 18 open reading frame 25	688	1	0	0	1	4	hsa-miR-514a-5p	0.0055	0.0402	0.2864	-0.2	-0.22	N/A
TTLL11	ENST00000373776.3	tubulin tyrosine ligase-like family, member 11	164	3	0	2	1	1	hsa-miR-514a-5p	0.0061	0.0444	0.3106	-0.2	-0.21	N/A
AC006455.1	ENST00000456890.1		5	1	0	1	0	0	hsa-miR-514a-5p	0.002	0.0145	0.0979	-0.2	-0.2	N/A
RHBDD1	ENST00000341329.3	rhomboid domain containing 1	667	2	0	0	2	0	hsa-miR-514a-5p	0.0038	0.0276	0.1869	-0.2	-0.2	N/A
AC079612.1	ENST00000358775.1	Uncharacterized protein; cDNA FLJ45964 fis, clone PLACE7014396	5	2	1	1	0	1	hsa-miR-514a-5p	0.0034	0.0248	0.1744	-0.2	-0.2	N/A
UNC119B	ENST00000344651.4	unc-119 homolog B (C. elegans)	5	2	0	1	1	2	hsa-miR-514a-5p	0.0063	0.0457	0.3112	-0.2	-0.2	N/A
TBP	ENST00000230354.6	TATA box binding protein	1997	1	0	0	1	0	hsa-miR-514a-5p	0.0015	0.0109	0.0766	-0.2	-0.2	N/A
USP11	ENST00000377107.2	ubiquitin specific peptidase 11	1587	1	0	1	0	1	hsa-miR-514a-5p	0.0015	0.0111	0.0804	-0.2	-0.2	N/A
LAP3	ENST00000226299.4	leucine aminopeptidase 3	549	1	0	0	1	0	hsa-miR-514a-5p	0.0017	0.0127	0.0849	-0.2	-0.27	N/A
CNOT6L	ENST00000504123.1	CCR4-NOT transcription complex, subunit 6-like	23	1	0	0	1	1	hsa-miR-514a-5p	0.0034	0.0248	0.1724	-0.2	-0.25	N/A
ZNF134	ENST00000396161.5	zinc finger protein 134	184	1	0	1	0	1	hsa-miR-514a-5p	0.0017	0.0129	0.092	-0.2	-0.2	N/A
CLK2	ENST00000361168.5	CDC-like kinase 2	77	1	0	1	0	0	hsa-miR-514a-5p	0.0007	0.0052	0.0378	-0.2	-0.2	N/A
ZNF212	ENST00000335870.2	zinc finger protein 212	7	1	1	0	0	0	hsa-miR-514a-5p	0.0023	0.017	0.1192	-0.2	-0.2	N/A
OLFML2A	ENST00000288815.5	olfactomedin-like 2A	155	1	0	1	0	1	hsa-miR-514a-5p	0.0038	0.0283	0.2014	-0.2	-0.2	N/A
NAALADL2	ENST00000454872.1	N-acetylated alpha-linked acidic dipeptidase-like 2	5	3	0	1	2	1	hsa-miR-514a-5p	0.005	0.0363	0.2503	-0.2	-0.2	N/A
SNCAIP	ENST00000261368.8	synuclein, alpha interacting protein	236	1	0	1	0	0	hsa-miR-514a-5p	0.0027	0.02	0.1424	-0.2	-0.2	N/A
CCL18	ENST00000004921.3	chemokine (C-C motif) ligand 18 (pulmonary and activation-regulated)	5	1	0	1	0	0	hsa-miR-514a-5p	0.0007	0.0048	0.0344	-0.2	-0.2	N/A
VPS45	ENST00000369130.3	vacuolar protein sorting 45 homolog (S. cerevisiae)	153	1	0	1	0	0	hsa-miR-514a-5p	0.0021	0.0151	0.1051	-0.2	-0.2	N/A
CHST3	ENST00000373115.4	carbohydrate (chondroitin 6) sulfotransferase 3	217	2	1	1	0	1	hsa-miR-514a-5p	0.0077	0.056	0.3811	-0.2	-0.2	N/A
DNAJB12	ENST00000338820.3	DnaJ (Hsp40) homolog, subfamily B, member 12	1458	2	0	2	0	1	hsa-miR-514a-5p	0.0041	0.0301	0.2166	-0.2	-0.21	N/A
ERBB2IP	ENST00000284037.5	erbb2 interacting protein	177	3	0	1	2	0	hsa-miR-514a-5p	0.0031	0.0226	0.1591	-0.2	-0.29	N/A
LANCL1	ENST00000443314.1	LanC lantibiotic synthetase component C-like 1 (bacterial)	3395	1	0	1	0	0	hsa-miR-514a-5p	0.0018	0.0129	0.0896	-0.2	-0.2	N/A
P4HB	ENST00000331483.4	prolyl 4-hydroxylase, beta polypeptide	17931	1	0	1	0	0	hsa-miR-514a-5p	0.0017	0.0122	0.0858	-0.2	-0.2	N/A
DNAJC8	ENST00000263697.4	DnaJ (Hsp40) homolog, subfamily C, member 8	584	1	0	0	1	0	hsa-miR-514a-5p	0.0028	0.0204	0.1408	-0.2	-0.2	N/A
GRAMD1C	ENST00000358160.4	GRAM domain containing 1C	12	1	0	1	0	0	hsa-miR-514a-5p	0.0021	0.0152	0.1067	-0.2	-0.2	N/A
ITGA2	ENST00000296585.5	integrin, alpha 2 (CD49B, alpha 2 subunit of VLA-2 receptor)	50	2	0	2	0	1	hsa-miR-514a-5p	0.0041	0.0298	0.2153	-0.2	-0.2	N/A
ARHGEF38	ENST00000420470.2	Rho guanine nucleotide exchange factor (GEF) 38	5	2	0	1	1	1	hsa-miR-514a-5p	0.0058	0.0421	0.2928	-0.2	-0.2	N/A
TTC26	ENST00000430935.1	tetratricopeptide repeat domain 26	211	1	0	0	1	3	hsa-miR-514a-5p	0.0028	0.0204	0.1446	-0.2	-0.21	N/A
CBFA2T2	ENST00000375279.2	core-binding factor, runt domain, alpha subunit 2; translocated to, 2	107	3	0	3	0	2	hsa-miR-514a-5p	0.0051	0.0377	0.2669	-0.2	-0.29	N/A
SYT6	ENST00000607941.1	synaptotagmin VI	5	1	0	1	0	0	hsa-miR-514a-5p	0.0042	0.0303	0.201	-0.2	-0.2	N/A
KLK3	ENST00000326003.2	kallikrein-related peptidase 3	5	2	0	2	0	0	hsa-miR-514a-5p	0.0011	0.0084	0.0595	-0.2	-0.4	N/A
KIAA1045	ENST00000242315.3	KIAA1045	42	2	0	2	0	2	hsa-miR-514a-5p	0.0049	0.0361	0.2518	-0.2	-0.2	N/A
KRT80	ENST00000313234.5	keratin 80	617	1	0	0	1	0	hsa-miR-514a-5p	0.0035	0.0258	0.1816	-0.2	-0.2	N/A
MSTN	ENST00000260950.4	myostatin	6	1	0	1	0	0	hsa-miR-514a-5p	0.0017	0.0127	0.091	-0.2	-0.2	N/A
DCLK1	ENST00000379892.4	doublecortin-like kinase 1	9	2	2	0	0	0	hsa-miR-514a-5p	0.0041	0.0296	0.1815	-0.2	-0.45	N/A
ZNF394	ENST00000426306.2	zinc finger protein 394	77	1	0	1	0	1	hsa-miR-514a-5p	0.0039	0.0288	0.2065	-0.2	-0.2	N/A
KRTAP4-3	ENST00000391356.2	keratin associated protein 4-3	5	1	0	0	1	0	hsa-miR-514a-5p	0.0016	0.0117	0.0812	-0.2	-0.2	N/A
UNC45B	ENST00000268876.5	unc-45 homolog B (C. elegans)	5	1	0	1	0	2	hsa-miR-514a-5p	0.0032	0.0238	0.1666	-0.2	-0.2	N/A
NECAB1	ENST00000417640.2	N-terminal EF-hand calcium binding protein 1	5	1	0	1	0	0	hsa-miR-514a-5p	0.0024	0.0175	0.1215	-0.2	-0.2	N/A
SEC14L6	ENST00000402034.2	SEC14-like 6 (S. cerevisiae)	14	1	0	1	0	1	hsa-miR-514a-5p	0.0011	0.0084	0.0606	-0.2	-0.2	N/A
ANAPC5	ENST00000441917.2	anaphase promoting complex subunit 5	1380	1	0	0	1	0	hsa-miR-514a-5p	0.0014	0.01	0.0709	-0.2	-0.2	N/A
MKLN1	ENST00000352689.6	muskelin 1, intracellular mediator containing kelch motifs	477	1	0	1	0	2	hsa-miR-514a-5p	0.0035	0.0257	0.1792	-0.2	-0.2	N/A
CABP5	ENST00000293255.2	calcium binding protein 5	5	1	0	1	0	1	hsa-miR-514a-5p	0.0009	0.0063	0.0455	-0.2	-0.23	N/A
PPP2R5D	ENST00000485511.1	protein phosphatase 2, regulatory subunit B', delta	1755	1	1	0	0	1	hsa-miR-514a-5p	0.0037	0.0267	0.1749	-0.2	-0.2	N/A
AC005008.2	ENST00000431501.1	Uncharacterized protein	5	1	0	0	1	0	hsa-miR-514a-5p	0.0013	0.0094	0.0664	-0.2	-0.2	N/A
TSPAN33	ENST00000289407.4	tetraspanin 33	237	1	0	1	0	1	hsa-miR-514a-5p	0.0018	0.013	0.0926	-0.2	-0.2	N/A
GSPT2	ENST00000340438.4	G1 to S phase transition 2	97	1	0	1	0	0	hsa-miR-514a-5p	0.0015	0.0108	0.0758	-0.2	-0.2	N/A
EEA1	ENST00000322349.8	early endosome antigen 1	78	1	0	0	1	0	hsa-miR-514a-5p	0.0021	0.0152	0.1053	-0.2	-0.2	N/A
LAD1	ENST00000391967.2	ladinin 1	89	1	0	1	0	0	hsa-miR-514a-5p	0.0021	0.0157	0.111	-0.2	-0.2	N/A
GMNN	ENST00000230056.3	geminin, DNA replication inhibitor	4707	1	0	0	1	0	hsa-miR-514a-5p	0.0013	0.0093	0.0649	-0.2	-0.2	N/A
NHLRC2	ENST00000369301.3	NHL repeat containing 2	368	2	1	1	0	0	hsa-miR-514a-5p	0.0063	0.0454	0.2881	-0.19	-0.27	N/A
DNAJC12	ENST00000225171.2	DnaJ (Hsp40) homolog, subfamily C, member 12	437	1	0	0	1	0	hsa-miR-514a-5p	0.0013	0.0098	0.0682	-0.19	-0.21	N/A
VKORC1L1	ENST00000360768.3	vitamin K epoxide reductase complex, subunit 1-like 1	2291	2	1	0	1	2	hsa-miR-514a-5p	0.0029	0.0215	0.148	-0.19	-0.45	N/A
SCML4	ENST00000369022.2	sex comb on midleg-like 4 (Drosophila)	10	1	0	1	0	3	hsa-miR-514a-5p	0.0013	0.0097	0.0683	-0.19	-0.23	N/A
TMEM170B	ENST00000379426.1	transmembrane protein 170B	489	2	0	0	2	0	hsa-miR-514a-5p	0.0065	0.0477	0.33	-0.19	-0.2	N/A
SPRY3	ENST00000302805.2	sprouty homolog 3 (Drosophila)	5	2	0	2	0	0	hsa-miR-514a-5p	0.0047	0.0343	0.2445	-0.19	-0.19	N/A
FABP2	ENST00000274024.3	fatty acid binding protein 2, intestinal	5	1	0	1	0	0	hsa-miR-514a-5p	0.0019	0.0141	0.1009	-0.19	-0.19	N/A
PLEKHN1	ENST00000379410.3	pleckstrin homology domain containing, family N member 1	5	1	0	0	1	0	hsa-miR-514a-5p	0.0025	0.0185	0.1248	-0.19	-0.19	N/A
SIGIRR	ENST00000531205.1	single immunoglobulin and toll-interleukin 1 receptor (TIR) domain	80	1	0	1	0	0	hsa-miR-514a-5p	0.0006	0.0041	0.0297	-0.19	-0.19	N/A
NAA40	ENST00000377793.4	N(alpha)-acetyltransferase 40, NatD catalytic subunit	217	2	0	2	0	2	hsa-miR-514a-5p	0.0032	0.0236	0.1672	-0.19	-0.2	N/A
PHLPP1	ENST00000400316.4	PH domain and leucine rich repeat protein phosphatase 1	348	1	0	1	0	0	hsa-miR-514a-5p	0.0013	0.0099	0.0702	-0.19	-0.2	N/A
DDA1	ENST00000359866.4	DET1 and DDB1 associated 1	76	2	0	2	0	1	hsa-miR-514a-5p	0.0016	0.012	0.0856	-0.19	-0.2	N/A
ANXA8L2	ENST00000340243.6	annexin A8-like 2	5	1	0	1	0	1	hsa-miR-514a-5p	0.0018	0.0129	0.0923	-0.19	-0.19	N/A
PRICKLE2	ENST00000295902.6	prickle homolog 2 (Drosophila)	20	2	1	1	0	0	hsa-miR-514a-5p	0.0089	0.064	0.3975	-0.19	-0.19	N/A
ANXA8	ENST00000357718.4	annexin A8	5	1	0	1	0	1	hsa-miR-514a-5p	0.0018	0.0129	0.0923	-0.19	-0.19	N/A
SPC24	ENST00000592540.1	SPC24, NDC80 kinetochore complex component	141	1	0	1	0	1	hsa-miR-514a-5p	0.0025	0.0181	0.1284	-0.19	-0.19	N/A
ANXA8L1	ENST00000358140.4	annexin A8-like 1	5	1	0	1	0	1	hsa-miR-514a-5p	0.0018	0.0129	0.0923	-0.19	-0.19	N/A
GLIPR2	ENST00000396613.3	GLI pathogenesis-related 2	218	1	0	0	1	0	hsa-miR-514a-5p	0.0017	0.0124	0.0854	-0.19	-0.19	N/A
KRT12	ENST00000251643.4	keratin 12	5	1	0	0	1	0	hsa-miR-514a-5p	0.0011	0.0078	0.0557	-0.19	-0.19	N/A
HTR1D	ENST00000374619.1	5-hydroxytryptamine (serotonin) receptor 1D, G protein-coupled	99	1	1	0	0	0	hsa-miR-514a-5p	0.0027	0.0198	0.125	-0.19	-0.27	N/A
ZNF485	ENST00000361807.3	zinc finger protein 485	36	1	0	0	1	0	hsa-miR-514a-5p	0.0009	0.0069	0.0496	-0.19	-0.19	N/A
SIRT4	ENST00000202967.4	sirtuin 4	99	1	0	0	1	0	hsa-miR-514a-5p	0.0027	0.0193	0.1267	-0.19	-0.19	N/A
COL6A1	ENST00000361866.3	collagen, type VI, alpha 1	2518	1	0	0	1	0	hsa-miR-514a-5p	0.0033	0.0243	0.1664	-0.19	-0.19	N/A
EIF4H	ENST00000265753.8	eukaryotic translation initiation factor 4H	5	1	0	1	0	0	hsa-miR-514a-5p	0.0017	0.0121	0.0832	-0.19	-0.19	N/A
ZNF354C	ENST00000315475.6	zinc finger protein 354C	482	2	0	1	1	1	hsa-miR-514a-5p	0.0057	0.0416	0.2861	-0.19	-0.19	N/A
APPL1	ENST00000288266.3	adaptor protein, phosphotyrosine interaction, PH domain and leucine zipper containing 1	908	1	0	1	0	2	hsa-miR-514a-5p	0.0029	0.0215	0.1528	-0.19	-0.2	N/A
ZC3H7B	ENST00000352645.4	zinc finger CCCH-type containing 7B	888	1	0	1	0	2	hsa-miR-514a-5p	0.0047	0.0345	0.2383	-0.19	-0.2	N/A
TTBK2	ENST00000267890.6	tau tubulin kinase 2	18	2	1	0	1	2	hsa-miR-514a-5p	0.0096	0.0695	0.4594	-0.19	-0.2	N/A
B3GNTL1	ENST00000576599.1	UDP-GlcNAc:betaGal beta-1,3-N-acetylglucosaminyltransferase-like 1	5	1	0	1	0	0	hsa-miR-514a-5p	0.0013	0.0096	0.0684	-0.19	-0.19	N/A
VMA21	ENST00000330374.6	VMA21 vacuolar H+-ATPase homolog (S. cerevisiae)	2162	1	0	0	1	1	hsa-miR-514a-5p	0.0054	0.0385	0.2366	-0.19	-0.2	N/A
IFRG15	ENST00000553856.1	Homo sapiens torsin A interacting protein 2 (TOR1AIP2), transcript variant 1, mRNA.	482	3	0	2	1	3	hsa-miR-514a-5p	0.0023	0.0171	0.1226	-0.19	-0.4	N/A
BHMT	ENST00000274353.5	betaine--homocysteine S-methyltransferase	10	1	0	1	0	2	hsa-miR-514a-5p	0.0024	0.0177	0.1272	-0.19	-0.19	N/A
PGPEP1	ENST00000597431.2	pyroglutamyl-peptidase I	82	2	0	1	1	0	hsa-miR-514a-5p	0.0024	0.0174	0.1244	-0.19	-0.26	N/A
BLOC1S2	ENST00000441611.1	biogenesis of lysosomal organelles complex-1, subunit 2	83	2	0	1	1	1	hsa-miR-514a-5p	0.0015	0.0109	0.0776	-0.19	-0.38	N/A
DHRS4	ENST00000558263.1	dehydrogenase/reductase (SDR family) member 4	5	1	0	1	0	1	hsa-miR-514a-5p	0.0015	0.011	0.0788	-0.19	-0.19	N/A
KRTAP12-2	ENST00000360770.3	keratin associated protein 12-2	5	1	0	1	0	0	hsa-miR-514a-5p	0.0004	0.0027	0.0199	-0.19	-0.19	N/A
C7orf76	ENST00000356686.1	chromosome 7 open reading frame 76	5	1	0	1	0	1	hsa-miR-514a-5p	0.002	0.0146	0.1042	-0.19	-0.19	N/A
DPF2	ENST00000528416.1	D4, zinc and double PHD fingers family 2	1164	2	0	2	0	1	hsa-miR-514a-5p	0.0028	0.0206	0.1467	-0.19	-0.19	N/A
CHRNA10	ENST00000250699.2	cholinergic receptor, nicotinic, alpha 10 (neuronal)	5	1	0	0	1	0	hsa-miR-514a-5p	0.004	0.029	0.1978	-0.19	-0.19	N/A
WNT2B	ENST00000369686.5	wingless-type MMTV integration site family, member 2B	5	2	0	1	1	3	hsa-miR-514a-5p	0.0101	0.0739	0.5121	-0.19	-0.19	N/A
LIMD1	ENST00000273317.4	LIM domains containing 1	1092	2	0	1	1	1	hsa-miR-514a-5p	0.0028	0.0205	0.1453	-0.19	-0.36	N/A
IQUB	ENST00000466202.1	IQ motif and ubiquitin domain containing	5	1	0	0	1	0	hsa-miR-514a-5p	0.0051	0.0366	0.2272	-0.19	-0.19	N/A
ASB3	ENST00000406625.2	Ankyrin repeat and SOCS box protein 3	317	1	0	0	1	0	hsa-miR-514a-5p	0.0021	0.0156	0.1063	-0.19	-0.19	N/A
SLC2A11	ENST00000345044.6	solute carrier family 2 (facilitated glucose transporter), member 11	50	1	0	1	0	0	hsa-miR-514a-5p	0.0022	0.0158	0.1074	-0.19	-0.19	N/A
GPR111	ENST00000398742.2	G protein-coupled receptor 111	5	1	0	1	0	0	hsa-miR-514a-5p	0.0032	0.0232	0.1634	-0.19	-0.19	N/A
ZNF300	ENST00000427179.1	zinc finger protein 300	107	1	0	1	0	1	hsa-miR-514a-5p	0.0036	0.0262	0.1853	-0.19	-0.19	N/A
ATP6V0E2	ENST00000425642.2	ATPase, H+ transporting V0 subunit e2	85	1	0	0	1	0	hsa-miR-514a-5p	0.0031	0.0225	0.1566	-0.19	-0.19	N/A
PLA2G5	ENST00000375108.3	phospholipase A2, group V	5	1	0	0	1	0	hsa-miR-514a-5p	0.0024	0.0174	0.1212	-0.19	-0.19	N/A
C12orf61	ENST00000408887.2	chromosome 12 open reading frame 61	5	1	0	1	0	0	hsa-miR-514a-5p	0.0023	0.0167	0.1136	-0.19	-0.19	N/A
C19orf40	ENST00000588258.1	chromosome 19 open reading frame 40	129	1	0	1	0	1	hsa-miR-514a-5p	0.0012	0.0089	0.064	-0.19	-0.19	N/A
ODF2	ENST00000434106.3	outer dense fiber of sperm tails 2	2293	1	0	1	0	0	hsa-miR-514a-5p	0.0015	0.0109	0.0758	-0.19	-0.19	N/A
PES1	ENST00000354694.7	pescadillo ribosomal biogenesis factor 1	848	1	0	1	0	0	hsa-miR-514a-5p	0.0018	0.0134	0.0934	-0.19	-0.19	N/A
POU5F1B	ENST00000465342.2	POU class 5 homeobox 1B	5	1	0	1	0	1	hsa-miR-514a-5p	0.0026	0.0189	0.1287	-0.19	-0.19	N/A
PIK3R5	ENST00000447110.1	phosphoinositide-3-kinase, regulatory subunit 5	5	1	1	0	0	0	hsa-miR-514a-5p	0.0033	0.024	0.1646	-0.19	-0.19	N/A
RBPMS	ENST00000320203.4	RNA binding protein with multiple splicing	472	1	0	1	0	0	hsa-miR-514a-5p	0.0012	0.0086	0.0602	-0.19	-0.21	N/A
TMEM156	ENST00000381938.3	transmembrane protein 156	15	1	0	1	0	2	hsa-miR-514a-5p	0.0027	0.02	0.1415	-0.19	-0.28	N/A
TFAM	ENST00000487519.1	transcription factor A, mitochondrial	1323	3	0	0	3	1	hsa-miR-514a-5p	0.0029	0.021	0.1477	-0.19	-0.31	N/A
LDOC1	ENST00000370526.2	leucine zipper, down-regulated in cancer 1	14	1	0	1	0	0	hsa-miR-514a-5p	0.0015	0.0108	0.0768	-0.19	-0.2	N/A
TTC4	ENST00000371281.3	tetratricopeptide repeat domain 4	575	1	0	0	1	0	hsa-miR-514a-5p	0.0026	0.0192	0.1329	-0.19	-0.21	N/A
RHOQ	ENST00000238738.4	ras homolog family member Q	179	1	0	1	0	0	hsa-miR-514a-5p	0.0024	0.0172	0.1175	-0.19	-0.19	N/A
OXR1	ENST00000312046.6	oxidation resistance 1	27	1	0	1	0	0	hsa-miR-514a-5p	0.002	0.0149	0.1035	-0.19	-0.19	N/A
PTPRQ	ENST00000266688.5	protein tyrosine phosphatase, receptor type, Q	0	2	0	0	2	0	hsa-miR-514a-5p	0.0069	0.0506	0.3428	-0.19	-0.19	N/A
PINX1	ENST00000426190.2	PIN2/TERF1 interacting, telomerase inhibitor 1	224	1	0	1	0	1	hsa-miR-514a-5p	0.0018	0.0132	0.0942	-0.19	-0.19	N/A
GJD3	ENST00000578689.1	gap junction protein, delta 3, 31.9kDa	0	1	1	0	0	0	hsa-miR-514a-5p	0.0032	0.0233	0.1604	-0.19	-0.19	N/A
ENPP1	ENST00000360971.2	ectonucleotide pyrophosphatase/phosphodiesterase 1	159	1	0	1	0	3	hsa-miR-514a-5p	0.0051	0.0369	0.2499	-0.19	-0.19	N/A
VOPP1	ENST00000285279.5	vesicular, overexpressed in cancer, prosurvival protein 1	82	1	0	0	1	1	hsa-miR-514a-5p	0.0019	0.0137	0.0966	-0.18	-0.18	N/A
PDE11A	ENST00000286063.6	phosphodiesterase 11A	7	2	0	1	1	1	hsa-miR-514a-5p	0.0045	0.0333	0.2348	-0.18	-0.18	N/A
FOXL1	ENST00000320241.3	forkhead box L1	367	1	0	0	1	1	hsa-miR-514a-5p	0.003	0.0221	0.1584	-0.18	-0.19	N/A
HSPA4L	ENST00000296464.4	heat shock 70kDa protein 4-like	348	3	0	1	2	1	hsa-miR-514a-5p	0.0043	0.0316	0.2204	-0.18	-0.26	N/A
B4GALT4	ENST00000467604.1	UDP-Gal:betaGlcNAc beta 1,4- galactosyltransferase, polypeptide 4	196	1	0	1	0	0	hsa-miR-514a-5p	0.0055	0.0397	0.2601	-0.18	-0.18	N/A
CRISPLD1	ENST00000262207.4	cysteine-rich secretory protein LCCL domain containing 1	358	1	0	0	1	1	hsa-miR-514a-5p	0.0032	0.0237	0.1686	-0.18	-0.19	N/A
TUSC5	ENST00000333813.3	tumor suppressor candidate 5	5	2	0	2	0	0	hsa-miR-514a-5p	0.0023	0.0169	0.1183	-0.18	-0.18	N/A
APOPT1	ENST00000556253.2	apoptogenic 1, mitochondrial	242	1	0	1	0	0	hsa-miR-514a-5p	0.0007	0.0053	0.0377	-0.18	-0.18	N/A
PYGB	ENST00000216962.4	phosphorylase, glycogen; brain	1761	2	0	2	0	0	hsa-miR-514a-5p	0.0027	0.0198	0.1401	-0.18	-0.18	N/A
ACVRL1	ENST00000550683.1	activin A receptor type II-like 1	68	2	1	1	0	2	hsa-miR-514a-5p	0.0039	0.0283	0.1915	-0.18	-0.32	N/A
PEA15	ENST00000360472.4	phosphoprotein enriched in astrocytes 15	5239	1	0	1	0	1	hsa-miR-514a-5p	0.0018	0.0131	0.0941	-0.18	-0.19	N/A
LSM11	ENST00000286307.5	LSM11, U7 small nuclear RNA associated	1458	1	0	1	0	0	hsa-miR-514a-5p	0.0043	0.0313	0.2188	-0.18	-0.2	N/A
CASS4	ENST00000371336.3	Cas scaffolding protein family member 4	49	1	1	0	0	1	hsa-miR-514a-5p	0.0043	0.0311	0.2142	-0.18	-0.18	N/A
PAG1	ENST00000220597.4	phosphoprotein associated with glycosphingolipid microdomains 1	53	2	0	1	1	2	hsa-miR-514a-5p	0.0035	0.0261	0.1859	-0.18	-0.18	N/A
EPM2A	ENST00000367519.3	epilepsy, progressive myoclonus type 2A, Lafora disease (laforin)	197	1	0	1	0	0	hsa-miR-514a-5p	0.0017	0.0121	0.0838	-0.18	-0.18	N/A
SLC1A2	ENST00000278379.3	solute carrier family 1 (glial high affinity glutamate transporter), member 2	5	2	0	2	0	3	hsa-miR-514a-5p	0.006	0.0439	0.3035	-0.18	-0.18	N/A
SBDS	ENST00000246868.2	Shwachman-Bodian-Diamond syndrome	5	1	0	1	0	0	hsa-miR-514a-5p	0.0016	0.0115	0.082	-0.18	-0.18	N/A
GPR75-ASB3	ENST00000263634.3	GPR75-ASB3 readthrough	317	1	0	0	1	0	hsa-miR-514a-5p	0.0019	0.0142	0.0962	-0.18	-0.18	N/A
POLD4	ENST00000312419.3	polymerase (DNA-directed), delta 4, accessory subunit	6724	1	0	1	0	1	hsa-miR-514a-5p	0.001	0.0072	0.0519	-0.18	-0.18	N/A
OXSR1	ENST00000311806.3	oxidative stress responsive 1	1790	1	0	1	0	1	hsa-miR-514a-5p	0.004	0.0292	0.2097	-0.18	-0.18	N/A
SLC44A1	ENST00000374720.3	solute carrier family 44 (choline transporter), member 1	407	3	1	1	1	2	hsa-miR-514a-5p	0.0036	0.0267	0.1863	-0.18	-0.21	N/A
SNAPC5	ENST00000566658.1	small nuclear RNA activating complex, polypeptide 5, 19kDa	211	1	1	0	0	1	hsa-miR-514a-5p	0.0017	0.0122	0.0825	-0.18	-0.37	N/A
FHL5	ENST00000541107.1	four and a half LIM domains 5	5	1	0	0	1	1	hsa-miR-514a-5p	0.0025	0.0181	0.1243	-0.18	-0.2	N/A
TMEM52B	ENST00000298530.3	transmembrane protein 52B	11	1	0	1	0	0	hsa-miR-514a-5p	0.0013	0.0098	0.0687	-0.18	-0.18	N/A
ATXN3	ENST00000545170.1	ataxin 3	115	1	1	0	0	3	hsa-miR-514a-5p	0.0047	0.0339	0.228	-0.18	-0.26	N/A
PDC	ENST00000391997.2	phosducin	5	1	0	0	1	0	hsa-miR-514a-5p	0.003	0.0216	0.1436	-0.18	-0.18	N/A
TP53INP2	ENST00000374810.3	tumor protein p53 inducible nuclear protein 2	12	1	0	1	0	0	hsa-miR-514a-5p	0.0039	0.0289	0.1979	-0.18	-0.18	N/A
DHRS4L2	ENST00000335125.6	dehydrogenase/reductase (SDR family) member 4 like 2	5	1	0	1	0	1	hsa-miR-514a-5p	0.0018	0.013	0.093	-0.18	-0.18	N/A
ITK	ENST00000422843.3	IL2-inducible T-cell kinase	5	1	0	0	1	2	hsa-miR-514a-5p	0.0044	0.0319	0.2205	-0.18	-0.18	N/A
CYB5R3	ENST00000361740.4	cytochrome b5 reductase 3	542	1	0	0	1	1	hsa-miR-514a-5p	0.0022	0.0163	0.1156	-0.18	-0.2	N/A
AC105020.1	ENST00000435356.1	Uncharacterized protein; cDNA FLJ12988 fis, clone NT2RP3000080	5	1	0	1	0	0	hsa-miR-514a-5p	0.0011	0.0083	0.0592	-0.18	-0.18	N/A
STOX2	ENST00000308497.4	storkhead box 2	379	2	1	0	1	0	hsa-miR-514a-5p	0.0061	0.0442	0.3014	-0.18	-0.18	N/A
SYNPO	ENST00000307662.4	synaptopodin	311	1	0	1	0	0	hsa-miR-514a-5p	0.0042	0.0307	0.2067	-0.18	-0.18	N/A
JMJD8	ENST00000412368.2	jumonji domain containing 8	164	1	0	1	0	0	hsa-miR-514a-5p	0.0014	0.0106	0.0745	-0.18	-0.18	N/A
PUS7L	ENST00000416848.2	pseudouridylate synthase 7 homolog (S. cerevisiae)-like	67	1	1	0	0	0	hsa-miR-514a-5p	0.0033	0.0243	0.1613	-0.18	-0.18	N/A
SEC63	ENST00000369002.4	SEC63 homolog (S. cerevisiae)	3181	1	0	1	0	1	hsa-miR-514a-5p	0.0014	0.0105	0.0755	-0.18	-0.19	N/A
PITPNB	ENST00000335272.5	phosphatidylinositol transfer protein, beta	80	1	0	0	1	0	hsa-miR-514a-5p	0.0025	0.0183	0.1209	-0.18	-0.18	N/A
SCRG1	ENST00000296506.3	stimulator of chondrogenesis 1	5	1	1	0	0	2	hsa-miR-514a-5p	0.002	0.0149	0.1044	-0.18	-0.18	N/A
NFIC	ENST00000346156.5	nuclear factor I/C (CCAAT-binding transcription factor)	26	2	0	1	1	1	hsa-miR-514a-5p	0.0032	0.0238	0.1716	-0.18	-0.23	N/A
RNF115	ENST00000369291.5	ring finger protein 115	757	2	1	0	1	3	hsa-miR-514a-5p	0.0029	0.0209	0.1417	-0.18	-0.29	N/A
NR4A2	ENST00000409108.2	nuclear receptor subfamily 4, group A, member 2	1631	1	0	1	0	0	hsa-miR-514a-5p	0.0013	0.0098	0.07	-0.18	-0.18	N/A
RGS4	ENST00000531057.1	regulator of G-protein signaling 4	489	1	0	1	0	0	hsa-miR-514a-5p	0.0019	0.0141	0.099	-0.18	-0.21	N/A
ELAVL2	ENST00000380110.4	ELAV like neuron-specific RNA binding protein 2	78	1	0	1	0	0	hsa-miR-514a-5p	0.0016	0.0117	0.0818	-0.18	-0.2	N/A
HRH4	ENST00000256906.4	histamine receptor H4	5	1	1	0	0	0	hsa-miR-514a-5p	0.0044	0.0319	0.1989	-0.18	-0.18	N/A
TNFRSF8	ENST00000263932.2	tumor necrosis factor receptor superfamily, member 8	5	1	0	1	0	0	hsa-miR-514a-5p	0.0025	0.0187	0.1339	-0.18	-0.18	N/A
POU2F3	ENST00000260264.4	POU class 2 homeobox 3	5	1	0	1	0	0	hsa-miR-514a-5p	0.001	0.0075	0.0531	-0.18	-0.18	N/A
LBX2	ENST00000341396.2	ladybird homeobox 2	100	1	0	1	0	0	hsa-miR-514a-5p	0.0006	0.0046	0.0332	-0.18	-0.18	N/A
RASGRF1	ENST00000558480.2	Ras protein-specific guanine nucleotide-releasing factor 1	5	2	0	1	1	0	hsa-miR-514a-5p	0.0044	0.0324	0.2259	-0.18	-0.18	N/A
STYXL1	ENST00000360591.3	serine/threonine/tyrosine interacting-like 1	1060	1	0	1	0	0	hsa-miR-514a-5p	0.0006	0.0044	0.0318	-0.18	-0.18	N/A
FLJ00388	ENST00000594280.1		185	1	0	0	1	0	hsa-miR-514a-5p	0.0023	0.017	0.1191	-0.18	-0.18	N/A
RNASE13	ENST00000382951.3	ribonuclease, RNase A family, 13 (non-active)	5	1	0	1	0	0	hsa-miR-514a-5p	0.0019	0.0139	0.0985	-0.18	-0.18	N/A
H6PD	ENST00000377403.2	hexose-6-phosphate dehydrogenase (glucose 1-dehydrogenase)	467	2	0	1	1	6	hsa-miR-514a-5p	0.0071	0.052	0.3738	-0.18	-0.18	N/A
FRMPD2	ENST00000474573.1	FERM and PDZ domain containing 2	5	1	0	1	0	0	hsa-miR-514a-5p	0.0015	0.0112	0.0789	-0.18	-0.18	N/A
KLF3	ENST00000261438.5	Kruppel-like factor 3 (basic)	515	1	0	0	1	0	hsa-miR-514a-5p	0.0025	0.0182	0.1296	-0.18	-0.18	N/A
PRRG3	ENST00000370353.3	proline rich Gla (G-carboxyglutamic acid) 3 (transmembrane)	5	2	0	2	0	1	hsa-miR-514a-5p	0.0042	0.0311	0.2201	-0.18	-0.18	N/A
BEND3	ENST00000369042.1	BEN domain containing 3	13	1	0	1	0	0	hsa-miR-514a-5p	0.0042	0.0307	0.2135	-0.18	-0.18	N/A
C1orf131	ENST00000318906.2	chromosome 1 open reading frame 131	4176	1	0	1	0	0	hsa-miR-514a-5p	0.0013	0.0097	0.068	-0.18	-0.18	N/A
KLRC3	ENST00000381903.2	killer cell lectin-like receptor subfamily C, member 3	25	1	0	1	0	0	hsa-miR-514a-5p	0.0022	0.0164	0.1134	-0.18	-0.23	N/A
DEGS1	ENST00000323699.4	delta(4)-desaturase, sphingolipid 1	1549	1	0	0	1	0	hsa-miR-514a-5p	0.0012	0.0091	0.0637	-0.18	-0.18	N/A
S100PBP	ENST00000373475.5	S100P binding protein	428	2	0	1	1	0	hsa-miR-514a-5p	0.0027	0.0201	0.1391	-0.18	-0.2	N/A
TRABD2A	ENST00000409133.1	TraB domain containing 2A	94	2	0	1	1	2	hsa-miR-514a-5p	0.0043	0.0319	0.225	-0.18	-0.19	N/A
SYT2	ENST00000367267.1	synaptotagmin II	5	1	0	1	0	3	hsa-miR-514a-5p	0.006	0.0441	0.3167	-0.18	-0.18	N/A
ERI3	ENST00000372259.5	ERI1 exoribonuclease family member 3	540	1	0	1	0	0	hsa-miR-514a-5p	0.0009	0.0067	0.0485	-0.18	-0.18	N/A
GINS4	ENST00000523277.2	GINS complex subunit 4 (Sld5 homolog)	500	1	0	0	1	3	hsa-miR-514a-5p	0.0022	0.0162	0.1158	-0.18	-0.19	N/A
RAD54B	ENST00000297592.5	RAD54 homolog B (S. cerevisiae)	36	2	0	0	2	2	hsa-miR-514a-5p	0.0057	0.0416	0.2826	-0.18	-0.21	N/A
SAMD9L	ENST00000318238.4	sterile alpha motif domain containing 9-like	5	1	0	1	0	0	hsa-miR-514a-5p	0.0025	0.0183	0.1247	-0.18	-0.18	N/A
PARN	ENST00000437198.2	poly(A)-specific ribonuclease	5	1	0	1	0	0	hsa-miR-514a-5p	0.0009	0.0065	0.0466	-0.18	-0.18	N/A
EOGT	ENST00000383701.3	EGF domain-specific O-linked N-acetylglucosamine (GlcNAc) transferase	302	1	0	1	0	2	hsa-miR-514a-5p	0.0036	0.0265	0.1873	-0.18	-0.19	N/A
RPS21	ENST00000370562.1	ribosomal protein S21	408	1	0	0	1	1	hsa-miR-514a-5p	0.0017	0.0123	0.0882	-0.18	-0.18	N/A
ZC3HAV1L	ENST00000275766.1	zinc finger CCCH-type, antiviral 1-like	98	2	0	1	1	1	hsa-miR-514a-5p	0.0045	0.0331	0.2274	-0.18	-0.18	N/A
RNF207	ENST00000377948.2	ring finger protein 207	5	1	1	0	0	2	hsa-miR-514a-5p	0.0035	0.0256	0.1787	-0.18	-0.18	N/A
DAK	ENST00000394900.3	dihydroxyacetone kinase 2 homolog (S. cerevisiae)	242	1	0	1	0	0	hsa-miR-514a-5p	0.0011	0.008	0.0568	-0.18	-0.18	N/A
HTR2C	ENST00000371950.3	5-hydroxytryptamine (serotonin) receptor 2C, G protein-coupled	5	2	0	1	1	0	hsa-miR-514a-5p	0.0019	0.0141	0.0995	-0.18	-0.18	N/A
FBXO40	ENST00000338040.4	F-box protein 40	5	1	1	0	0	2	hsa-miR-514a-5p	0.0077	0.0555	0.3496	-0.18	-0.18	N/A
NT5C1A	ENST00000235628.1	5'-nucleotidase, cytosolic IA	4	2	0	0	2	2	hsa-miR-514a-5p	0.0086	0.0628	0.4254	-0.18	-0.18	N/A
MLK4	ENST00000366624.3	Mitogen-activated protein kinase kinase kinase MLK4	405	1	0	1	0	0	hsa-miR-514a-5p	0.0028	0.0203	0.133	-0.18	-0.19	N/A
UBE2E3	ENST00000410062.4	ubiquitin-conjugating enzyme E2E 3	15	2	0	0	2	0	hsa-miR-514a-5p	0.0037	0.0274	0.1888	-0.18	-0.28	N/A
STON2	ENST00000267540.2	stonin 2	40	7	0	4	3	2	hsa-miR-514a-5p	0.0129	0.0939	0.6154	-0.18	-0.21	N/A
CCT3	ENST00000295688.3	chaperonin containing TCP1, subunit 3 (gamma)	1885	1	0	1	0	1	hsa-miR-514a-5p	0.0017	0.0128	0.0922	-0.17	-0.17	N/A
AL603965.1	ENST00000335083.5	Protein LOC100996760	5	1	0	1	0	0	hsa-miR-514a-5p	0.0008	0.0062	0.0441	-0.17	-0.17	N/A
TDGF1	ENST00000296145.5	teratocarcinoma-derived growth factor 1	5	1	0	1	0	0	hsa-miR-514a-5p	0.0015	0.011	0.076	-0.17	-0.17	N/A
AL591684.1	ENST00000374258.3	Protein LOC100996760	5	1	0	1	0	0	hsa-miR-514a-5p	0.0008	0.0062	0.0441	-0.17	-0.17	N/A
AC104841.2	ENST00000601871.1	HCG1777198, isoform CRA_a; PRO2900; Uncharacterized protein	5	1	0	1	0	0	hsa-miR-514a-5p	0.0009	0.0066	0.0473	-0.17	-0.17	N/A
KDM4C	ENST00000381309.3	lysine (K)-specific demethylase 4C	160	1	0	1	0	0	hsa-miR-514a-5p	0.0018	0.013	0.0927	-0.17	-0.17	N/A
PIP5K1A	ENST00000368890.4	phosphatidylinositol-4-phosphate 5-kinase, type I, alpha	3762	1	0	1	0	1	hsa-miR-514a-5p	0.0046	0.0334	0.2278	-0.17	-0.17	N/A
GLS2	ENST00000311966.4	glutaminase 2 (liver, mitochondrial)	10	1	0	0	1	0	hsa-miR-514a-5p	0.0015	0.011	0.0773	-0.17	-0.17	N/A
ATG4B	ENST00000405546.3	autophagy related 4B, cysteine peptidase	1444	2	0	2	0	3	hsa-miR-514a-5p	0.0015	0.0114	0.0826	-0.17	-0.22	N/A
FUT1	ENST00000310160.3	fucosyltransferase 1 (galactoside 2-alpha-L-fucosyltransferase, H blood group)	17	2	0	2	0	0	hsa-miR-514a-5p	0.0022	0.0161	0.115	-0.17	-0.17	N/A
OSCAR	ENST00000391761.1	osteoclast associated, immunoglobulin-like receptor	5	1	0	1	0	0	hsa-miR-514a-5p	0.0021	0.0151	0.1015	-0.17	-0.17	N/A
HRH2	ENST00000377291.2	histamine receptor H2	5	1	0	1	0	0	hsa-miR-514a-5p	0.0014	0.0101	0.0702	-0.17	-0.17	N/A
INPP5K	ENST00000421807.2	inositol polyphosphate-5-phosphatase K	265	1	0	1	0	1	hsa-miR-514a-5p	0.0008	0.0062	0.045	-0.17	-0.17	N/A
CLCN2	ENST00000423355.2	chloride channel, voltage-sensitive 2	44	1	0	1	0	1	hsa-miR-514a-5p	0.0017	0.0123	0.088	-0.17	-0.17	N/A
BTBD10	ENST00000278174.5	BTB (POZ) domain containing 10	5	1	0	0	1	0	hsa-miR-514a-5p	0.0027	0.0195	0.137	-0.17	-0.17	N/A
BBS10	ENST00000393262.3	Bardet-Biedl syndrome 10	186	1	0	1	0	0	hsa-miR-514a-5p	0.0014	0.0102	0.0722	-0.17	-0.17	N/A
CMTM3	ENST00000424011.2	CKLF-like MARVEL transmembrane domain containing 3	1090	1	0	1	0	0	hsa-miR-514a-5p	0.0005	0.0037	0.027	-0.17	-0.18	N/A
MANEA	ENST00000358812.4	mannosidase, endo-alpha	41	2	0	0	2	1	hsa-miR-514a-5p	0.0044	0.0325	0.2256	-0.17	-0.19	N/A
NAT9	ENST00000357814.3	N-acetyltransferase 9 (GCN5-related, putative)	36	1	0	1	0	0	hsa-miR-514a-5p	0.0022	0.0162	0.1151	-0.17	-0.17	N/A
DOK6	ENST00000382713.5	docking protein 6	8	2	1	0	1	0	hsa-miR-514a-5p	0.0086	0.0623	0.4056	-0.17	-0.17	N/A
FCGR2B	ENST00000358671.5	Fc fragment of IgG, low affinity IIb, receptor (CD32)	5	1	0	1	0	0	hsa-miR-514a-5p	0.0007	0.0054	0.0385	-0.17	-0.17	N/A
C1QTNF1	ENST00000392445.2	C1q and tumor necrosis factor related protein 1	74	1	0	1	0	0	hsa-miR-514a-5p	0.0023	0.0171	0.1194	-0.17	-0.17	N/A
ZC3H15	ENST00000337859.6	zinc finger CCCH-type containing 15	395	1	0	0	1	0	hsa-miR-514a-5p	0.0024	0.0175	0.1173	-0.17	-0.17	N/A
TRIQK	ENST00000521988.1	triple QxxK/R motif containing	210	1	0	0	1	2	hsa-miR-514a-5p	0.0028	0.0202	0.1407	-0.17	-0.34	N/A
NREP	ENST00000379671.3	neuronal regeneration related protein	409	1	0	1	0	0	hsa-miR-514a-5p	0.0013	0.0096	0.0666	-0.17	-0.2	N/A
RBM47	ENST00000319592.4	RNA binding motif protein 47	264	1	0	0	1	2	hsa-miR-514a-5p	0.0041	0.0297	0.2091	-0.17	-0.18	N/A
DCBLD1	ENST00000338728.5	discoidin, CUB and LCCL domain containing 1	876	1	0	1	0	1	hsa-miR-514a-5p	0.0025	0.0184	0.1291	-0.17	-0.17	N/A
C15orf56	ENST00000319503.3	chromosome 15 open reading frame 56	5	1	0	1	0	0	hsa-miR-514a-5p	0.0034	0.0246	0.171	-0.17	-0.17	N/A
KLHL31	ENST00000370905.3	kelch-like family member 31	16	1	0	1	0	2	hsa-miR-514a-5p	0.0022	0.0163	0.1129	-0.17	-0.18	N/A
GYG1	ENST00000345003.4	glycogenin 1	932	1	0	1	0	0	hsa-miR-514a-5p	0.0013	0.0099	0.0712	-0.17	-0.17	N/A
GRIK3	ENST00000373091.3	glutamate receptor, ionotropic, kainate 3	7	2	0	2	0	2	hsa-miR-514a-5p	0.0062	0.0453	0.3248	-0.17	-0.17	N/A
NCKAP1L	ENST00000293373.6	NCK-associated protein 1-like	5	2	0	1	1	0	hsa-miR-514a-5p	0.0036	0.0263	0.1846	-0.17	-0.17	N/A
HBEGF	ENST00000230990.6	heparin-binding EGF-like growth factor	28	1	0	0	1	1	hsa-miR-514a-5p	0.0036	0.026	0.1744	-0.17	-0.17	N/A
UFM1	ENST00000239878.4	ubiquitin-fold modifier 1	1502	1	0	0	1	0	hsa-miR-514a-5p	0.0031	0.0223	0.144	-0.17	-0.17	N/A
ELAVL1	ENST00000407627.2	ELAV like RNA binding protein 1	2812	2	0	1	1	1	hsa-miR-514a-5p	0.0022	0.0159	0.1126	-0.17	-0.45	N/A
ZNF615	ENST00000602063.1	zinc finger protein 615	30	1	0	1	0	0	hsa-miR-514a-5p	0.0016	0.0117	0.081	-0.17	-0.23	N/A
HSPA6	ENST00000309758.4	heat shock 70kDa protein 6 (HSP70B')	27	1	1	0	0	2	hsa-miR-514a-5p	0.006	0.0433	0.2704	-0.17	-0.21	N/A
PRKCB	ENST00000303531.7	protein kinase C, beta	81	3	0	1	2	0	hsa-miR-514a-5p	0.0041	0.0301	0.213	-0.17	-0.17	N/A
PROX2	ENST00000556084.2	prospero homeobox 2	5	1	0	1	0	0	hsa-miR-514a-5p	0.0014	0.0106	0.0757	-0.17	-0.17	N/A
RP11-863K10.7	ENST00000330539.1	Uncharacterized protein	5	1	0	1	0	0	hsa-miR-514a-5p	0.0015	0.0112	0.0771	-0.17	-0.17	N/A
CDIP1	ENST00000564828.1	cell death-inducing p53 target 1	1857	1	0	1	0	0	hsa-miR-514a-5p	0.0031	0.0226	0.1487	-0.17	-0.26	N/A
FBXL4	ENST00000369244.2	F-box and leucine-rich repeat protein 4	321	2	1	1	0	0	hsa-miR-514a-5p	0.0045	0.0324	0.2043	-0.17	-0.29	N/A
DYRK1A	ENST00000339659.4	dual-specificity tyrosine-(Y)-phosphorylation regulated kinase 1A	448	1	1	0	0	0	hsa-miR-514a-5p	0.0074	0.0522	0.2999	-0.17	-0.17	N/A
MYLK	ENST00000360772.3	myosin light chain kinase	2964	2	0	1	1	1	hsa-miR-514a-5p	0.0021	0.0153	0.1093	-0.17	-0.24	N/A
FBXO41	ENST00000295133.5	F-box protein 41	175	2	0	1	1	0	hsa-miR-514a-5p	0.0064	0.0472	0.3339	-0.17	-0.17	N/A
SELT	ENST00000471696.1	Selenoprotein T	538	1	0	0	1	1	hsa-miR-514a-5p	0.0037	0.0274	0.1948	-0.17	-0.17	N/A
EBPL	ENST00000378284.2	emopamil binding protein-like	155	1	0	1	0	0	hsa-miR-514a-5p	0.0008	0.006	0.0431	-0.17	-0.17	N/A
ZNF233	ENST00000592581.1	zinc finger protein 233	6	1	0	0	1	1	hsa-miR-514a-5p	0.0043	0.0313	0.2067	-0.17	-0.17	N/A
LHX4	ENST00000263726.2	LIM homeobox 4	13	3	1	1	1	2	hsa-miR-514a-5p	0.0048	0.035	0.2418	-0.17	-0.41	N/A
FER	ENST00000281092.4	fer (fps/fes related) tyrosine kinase	665	2	0	0	2	3	hsa-miR-514a-5p	0.0081	0.0591	0.4113	-0.17	-0.17	N/A
METAP1	ENST00000296411.6	methionyl aminopeptidase 1	887	1	0	1	0	0	hsa-miR-514a-5p	0.0012	0.0087	0.0624	-0.17	-0.17	N/A
PLS1	ENST00000457734.2	plastin 1	467	1	0	0	1	0	hsa-miR-514a-5p	0.0042	0.0304	0.1987	-0.17	-0.18	N/A
EXD2	ENST00000409018.3	exonuclease 3'-5' domain containing 2	3135	1	0	1	0	0	hsa-miR-514a-5p	0.0017	0.0127	0.0899	-0.17	-0.17	N/A
CBL	ENST00000264033.4	Cbl proto-oncogene, E3 ubiquitin protein ligase	309	3	1	2	0	2	hsa-miR-514a-5p	0.012	0.0876	0.5909	-0.17	-0.17	N/A
FLJ27365	ENST00000360737.3	hsa-mir-4763	74	1	0	1	0	2	hsa-miR-514a-5p	0.0027	0.0201	0.1449	-0.17	-0.17	N/A
ELMO2	ENST00000290246.6	engulfment and cell motility 2	22	1	0	1	0	0	hsa-miR-514a-5p	0.0027	0.0202	0.1444	-0.17	-0.17	N/A
ABCA10	ENST00000416101.2	ATP-binding cassette, sub-family A (ABC1), member 10	7	1	0	1	0	1	hsa-miR-514a-5p	0.003	0.0216	0.1461	-0.17	-0.17	N/A
TTC13	ENST00000366661.4	tetratricopeptide repeat domain 13	3928	2	0	2	0	1	hsa-miR-514a-5p	0.0009	0.0067	0.0485	-0.17	-0.21	N/A
ARL6IP6	ENST00000326446.5	ADP-ribosylation-like factor 6 interacting protein 6	1454	2	0	1	1	0	hsa-miR-514a-5p	0.001	0.0072	0.0508	-0.17	-0.27	N/A
ACER2	ENST00000340967.2	alkaline ceramidase 2	44	1	1	0	0	1	hsa-miR-514a-5p	0.0039	0.0287	0.1984	-0.17	-0.17	N/A
SYTL4	ENST00000372989.1	synaptotagmin-like 4	84	1	0	1	0	4	hsa-miR-514a-5p	0.0043	0.0316	0.2245	-0.17	-0.17	N/A
GNE	ENST00000396594.3	glucosamine (UDP-N-acetyl)-2-epimerase/N-acetylmannosamine kinase	22	1	0	1	0	0	hsa-miR-514a-5p	0.0018	0.0134	0.0959	-0.17	-0.17	N/A
KSR2	ENST00000425217.1	kinase suppressor of ras 2	22	2	1	0	1	2	hsa-miR-514a-5p	0.0098	0.0713	0.4776	-0.17	-0.17	N/A
MIXL1	ENST00000366810.5	Mix paired-like homeobox	16	1	0	1	0	0	hsa-miR-514a-5p	0.0008	0.0059	0.0425	-0.17	-0.17	N/A
CDH16	ENST00000394055.3	cadherin 16, KSP-cadherin	16	1	0	0	1	0	hsa-miR-514a-5p	0.0016	0.0119	0.0852	-0.17	-0.17	N/A
C1orf106	ENST00000367342.4	chromosome 1 open reading frame 106	24	2	0	2	0	1	hsa-miR-514a-5p	0.0024	0.0179	0.1276	-0.17	-0.17	N/A
ITGB8	ENST00000222573.4	integrin, beta 8	17	2	0	2	0	0	hsa-miR-514a-5p	0.0037	0.027	0.1882	-0.17	-0.22	N/A
FLJ00418	ENST00000597002.1		5	1	0	1	0	0	hsa-miR-514a-5p	0.0006	0.0043	0.0313	-0.17	-0.17	N/A
NEFH	ENST00000310624.6	neurofilament, heavy polypeptide	5	1	0	0	1	0	hsa-miR-514a-5p	0.004	0.0292	0.2087	-0.17	-0.17	N/A
TNFSF15	ENST00000374045.4	tumor necrosis factor (ligand) superfamily, member 15	29	3	0	2	1	2	hsa-miR-514a-5p	0.006	0.0442	0.3156	-0.17	-0.17	N/A
AC074212.3	ENST00000457052.2	Uncharacterized protein	5	1	0	1	0	0	hsa-miR-514a-5p	0.002	0.0147	0.1039	-0.17	-0.17	N/A
ATPIF1	ENST00000465645.1	ATPase inhibitory factor 1	15846	1	0	0	1	0	hsa-miR-514a-5p	0.0017	0.0126	0.0864	-0.17	-0.17	N/A
TRMT13	ENST00000370141.2	tRNA methyltransferase 13 homolog (S. cerevisiae)	45	1	0	0	1	0	hsa-miR-514a-5p	0.0029	0.021	0.1443	-0.17	-0.17	N/A
ZNF605	ENST00000360187.4	zinc finger protein 605	147	2	0	2	0	3	hsa-miR-514a-5p	0.0056	0.0408	0.2884	-0.17	-0.17	N/A
PPFIBP1	ENST00000318304.8	PTPRF interacting protein, binding protein 1 (liprin beta 1)	341	1	0	1	0	1	hsa-miR-514a-5p	0.0024	0.0175	0.1224	-0.17	-0.2	N/A
FAM96A	ENST00000557835.1	family with sequence similarity 96, member A	191	1	0	0	1	1	hsa-miR-514a-5p	0.0024	0.0173	0.1183	-0.17	-0.23	N/A
GAB2	ENST00000340149.2	GRB2-associated binding protein 2	627	1	0	1	0	1	hsa-miR-514a-5p	0.0033	0.0242	0.1691	-0.17	-0.17	N/A
SLC47A1	ENST00000270570.4	solute carrier family 47 (multidrug and toxin extrusion), member 1	204	2	1	1	0	0	hsa-miR-514a-5p	0.0037	0.0268	0.1699	-0.17	-0.21	N/A
GPR114	ENST00000340339.4	G protein-coupled receptor 114	5	1	0	0	1	0	hsa-miR-514a-5p	0.0026	0.0189	0.1351	-0.17	-0.17	N/A
PAK2	ENST00000327134.3	p21 protein (Cdc42/Rac)-activated kinase 2	145	2	0	0	2	2	hsa-miR-514a-5p	0.0036	0.026	0.1802	-0.17	-0.17	N/A
GAD1	ENST00000358196.3	glutamate decarboxylase 1 (brain, 67kDa)	16	1	0	0	1	1	hsa-miR-514a-5p	0.0037	0.0269	0.1846	-0.17	-0.17	N/A
ZNF716	ENST00000420713.1	zinc finger protein 716	5	2	0	0	2	2	hsa-miR-514a-5p	0.005	0.0366	0.2472	-0.17	-0.17	N/A
GPN1	ENST00000264718.3	GPN-loop GTPase 1	648	1	0	0	1	1	hsa-miR-514a-5p	0.0021	0.0154	0.1081	-0.17	-0.17	N/A
ESRRA	ENST00000405666.1	estrogen-related receptor alpha	18	2	0	2	0	1	hsa-miR-514a-5p	0.0018	0.0129	0.0933	-0.17	-0.17	N/A
POC1B-GALNT4	ENST00000547474.1	POC1B-GALNT4 readthrough	275	1	0	1	0	1	hsa-miR-514a-5p	0.0026	0.0191	0.1377	-0.17	-0.17	N/A
PDE6G	ENST00000573076.1	phosphodiesterase 6G, cGMP-specific, rod, gamma	6	1	0	1	0	0	hsa-miR-514a-5p	0.0006	0.0044	0.0317	-0.17	-0.17	N/A
HOMER2	ENST00000450735.2	homer homolog 2 (Drosophila)	12	1	0	0	1	0	hsa-miR-514a-5p	0.0023	0.017	0.1144	-0.17	-0.17	N/A
NUDT13	ENST00000372997.3	nudix (nucleoside diphosphate linked moiety X)-type motif 13	10	1	0	0	1	0	hsa-miR-514a-5p	0.0012	0.0092	0.0639	-0.17	-0.17	N/A
MT-ATP6	ENST00000361899.2	mitochondrially encoded ATP synthase 6	239820	1	0	0	1	0	hsa-miR-514a-5p	0.0014	0.0105	0.0729	-0.17	-0.17	N/A
AP4S1	ENST00000334725.4	adaptor-related protein complex 4, sigma 1 subunit	12	1	1	0	0	0	hsa-miR-514a-5p	0.0025	0.0182	0.1159	-0.17	-0.29	N/A
VPS8	ENST00000287546.4	vacuolar protein sorting 8 homolog (S. cerevisiae)	120	1	0	1	0	2	hsa-miR-514a-5p	0.0024	0.0175	0.1253	-0.17	-0.22	N/A
ANKH	ENST00000284268.6	ANKH inorganic pyrophosphate transport regulator	770	1	0	1	0	3	hsa-miR-514a-5p	0.002	0.0144	0.1002	-0.17	-0.2	N/A
TMEM38B	ENST00000374692.3	transmembrane protein 38B	755	1	0	0	1	0	hsa-miR-514a-5p	0.0023	0.017	0.1151	-0.17	-0.17	N/A
CRYZ	ENST00000370872.3	crystallin, zeta (quinone reductase)	317	1	0	0	1	0	hsa-miR-514a-5p	0.0015	0.0113	0.0793	-0.17	-0.18	N/A
EFNA4	ENST00000368409.3	ephrin-A4	125	1	0	1	0	0	hsa-miR-514a-5p	0.0006	0.0044	0.032	-0.17	-0.17	N/A
ATP10B	ENST00000327245.5	ATPase, class V, type 10B	5	1	0	1	0	1	hsa-miR-514a-5p	0.0032	0.0233	0.1675	-0.17	-0.17	N/A
DYSF	ENST00000258104.3	dysferlin	47	1	0	1	0	0	hsa-miR-514a-5p	0.0016	0.0114	0.0817	-0.17	-0.17	N/A
C9orf64	ENST00000376344.3	chromosome 9 open reading frame 64	126	1	0	0	1	2	hsa-miR-514a-5p	0.0015	0.0111	0.0781	-0.16	-0.17	N/A
C2orf48	ENST00000381786.3	chromosome 2 open reading frame 48	32	2	0	1	1	3	hsa-miR-514a-5p	0.0029	0.021	0.1515	-0.16	-0.19	N/A
HS3ST1	ENST00000002596.5	heparan sulfate (glucosamine) 3-O-sulfotransferase 1	9	1	0	1	0	3	hsa-miR-514a-5p	0.0046	0.0337	0.2388	-0.16	-0.31	N/A
ADRA2B	ENST00000409345.3	adrenoceptor alpha 2B	7	1	1	0	0	0	hsa-miR-514a-5p	0.0025	0.0183	0.1258	-0.16	-0.16	N/A
KIAA1024	ENST00000305428.3	KIAA1024	5	1	0	1	0	1	hsa-miR-514a-5p	0.0041	0.0302	0.2086	-0.16	-0.16	N/A
FIZ1	ENST00000221665.3	FLT3-interacting zinc finger 1	136	1	0	1	0	0	hsa-miR-514a-5p	0.0019	0.0138	0.0937	-0.16	-0.16	N/A
HLA-DMA	ENST00000395305.3	major histocompatibility complex, class II, DM alpha	21	1	0	1	0	0	hsa-miR-514a-5p	0.001	0.0076	0.0545	-0.16	-0.16	N/A
NCKAP5L	ENST00000335999.6	NCK-associated protein 5-like	141	1	1	0	0	0	hsa-miR-514a-5p	0.0024	0.0174	0.1212	-0.16	-0.16	N/A
LEPROT	ENST00000371065.4	leptin receptor overlapping transcript	397	1	0	1	0	1	hsa-miR-514a-5p	0.0024	0.0179	0.1254	-0.16	-0.21	N/A
ZNF322	ENST00000415922.2	zinc finger protein 322	5	1	0	0	1	0	hsa-miR-514a-5p	0.0033	0.024	0.172	-0.16	-0.16	N/A
ZSCAN25	ENST00000394152.2	zinc finger and SCAN domain containing 25	230	1	0	0	1	0	hsa-miR-514a-5p	0.0045	0.0328	0.2177	-0.16	-0.16	N/A
VMAC	ENST00000339485.3	vimentin-type intermediate filament associated coiled-coil protein	28	1	0	0	1	2	hsa-miR-514a-5p	0.0018	0.0136	0.0951	-0.16	-0.18	N/A
CYB5B	ENST00000512062.1	cytochrome b5 type B (outer mitochondrial membrane)	2472	1	0	0	1	1	hsa-miR-514a-5p	0.0016	0.0119	0.0817	-0.16	-0.21	N/A
DHX33	ENST00000225296.3	DEAH (Asp-Glu-Ala-His) box polypeptide 33	724	1	1	0	0	1	hsa-miR-514a-5p	0.0042	0.0307	0.2093	-0.16	-0.17	N/A
NPFFR1	ENST00000277942.6	neuropeptide FF receptor 1	5	1	0	0	1	3	hsa-miR-514a-5p	0.0048	0.0353	0.2543	-0.16	-0.16	N/A
SFTA3	ENST00000518529.2	surfactant associated 3	5	1	0	0	1	0	hsa-miR-514a-5p	0.0018	0.0131	0.0895	-0.16	-0.16	N/A
RIPPLY1	ENST00000276173.4	ripply transcriptional repressor 1	14	1	0	1	0	0	hsa-miR-514a-5p	0.0008	0.0058	0.0414	-0.16	-0.16	N/A
C9orf38	ENST00000355513.4	chromosome 9 open reading frame 38	5	1	0	0	1	0	hsa-miR-514a-5p	0.0019	0.0139	0.0952	-0.16	-0.16	N/A
BZW1	ENST00000409600.1	basic leucine zipper and W2 domains 1	470	1	0	1	0	1	hsa-miR-514a-5p	0.0022	0.0163	0.1173	-0.16	-0.16	N/A
CFHR5	ENST00000367414.5	complement factor H-related 5	5	1	0	0	1	1	hsa-miR-514a-5p	0.003	0.0223	0.151	-0.16	-0.16	N/A
CTDNEP1	ENST00000574322.1	CTD nuclear envelope phosphatase 1	2165	1	0	1	0	0	hsa-miR-514a-5p	0.0006	0.0043	0.0309	-0.16	-0.16	N/A
ACRV1	ENST00000533904.1	acrosomal vesicle protein 1	5	1	0	1	0	0	hsa-miR-514a-5p	0.0014	0.0106	0.074	-0.16	-0.16	N/A
LLGL1	ENST00000316843.4	lethal giant larvae homolog 1 (Drosophila)	328	1	0	0	1	0	hsa-miR-514a-5p	0.0029	0.0212	0.1427	-0.16	-0.16	N/A
FAM133A	ENST00000538690.1	family with sequence similarity 133, member A	14	1	0	0	1	0	hsa-miR-514a-5p	0.0032	0.0233	0.1578	-0.16	-0.16	N/A
SLC25A2	ENST00000239451.4	solute carrier family 25 (mitochondrial carrier; ornithine transporter) member 2	5	1	0	0	1	0	hsa-miR-514a-5p	0.0016	0.0121	0.0827	-0.16	-0.16	N/A
UBE2H	ENST00000355621.3	ubiquitin-conjugating enzyme E2H	855	1	0	1	0	3	hsa-miR-514a-5p	0.0036	0.0262	0.1881	-0.16	-0.17	N/A
DDI2	ENST00000480945.1	DNA-damage inducible 1 homolog 2 (S. cerevisiae)	357	1	0	1	0	4	hsa-miR-514a-5p	0.004	0.0292	0.2027	-0.16	-0.17	N/A
NDE1	ENST00000396353.2	nudE neurodevelopment protein 1	25	2	0	1	1	3	hsa-miR-514a-5p	0.003	0.0217	0.1532	-0.16	-0.17	N/A
AOC3	ENST00000591562.1	amine oxidase, copper containing 3	59	1	1	0	0	1	hsa-miR-514a-5p	0.0026	0.0192	0.1324	-0.16	-0.16	N/A
DHCR24	ENST00000371269.3	24-dehydrocholesterol reductase	7645	1	0	0	1	1	hsa-miR-514a-5p	0.0036	0.0266	0.186	-0.16	-0.16	N/A
SNCG	ENST00000348795.4	synuclein, gamma (breast cancer-specific protein 1)	375	1	0	1	0	0	hsa-miR-514a-5p	0.0007	0.0054	0.0389	-0.16	-0.16	N/A
DPY19L3	ENST00000586987.1	dpy-19-like 3 (C. elegans)	146	1	0	1	0	0	hsa-miR-514a-5p	0.0027	0.0198	0.1357	-0.16	-0.16	N/A
PARM1	ENST00000513238.1	prostate androgen-regulated mucin-like protein 1	161	1	0	1	0	1	hsa-miR-514a-5p	0.0033	0.024	0.1656	-0.16	-0.23	N/A
ADGB	ENST00000367493.3	androglobin	5	1	0	1	0	0	hsa-miR-514a-5p	0.0021	0.0155	0.1082	-0.16	-0.16	N/A
LRRC55	ENST00000497933.1	leucine rich repeat containing 55	5	1	0	1	0	0	hsa-miR-514a-5p	0.0027	0.02	0.1397	-0.16	-0.16	N/A
KBTBD11	ENST00000320248.3	kelch repeat and BTB (POZ) domain containing 11	173	1	1	0	0	0	hsa-miR-514a-5p	0.0038	0.0275	0.1766	-0.16	-0.16	N/A
DDB2	ENST00000378601.3	damage-specific DNA binding protein 2, 48kDa	198	1	0	1	0	0	hsa-miR-514a-5p	0.0015	0.0106	0.0716	-0.16	-0.23	N/A
ONECUT2	ENST00000491143.2	one cut homeobox 2	847	1	0	1	0	2	hsa-miR-514a-5p	0.0054	0.0396	0.2812	-0.16	-0.16	N/A
POU3F2	ENST00000328345.5	POU class 3 homeobox 2	274	1	0	1	0	0	hsa-miR-514a-5p	0.0026	0.0192	0.132	-0.16	-0.16	N/A
ADIPOR1	ENST00000340990.5	adiponectin receptor 1	1538	1	0	0	1	0	hsa-miR-514a-5p	0.001	0.0073	0.0517	-0.16	-0.17	N/A
FCHO2	ENST00000430046.2	FCH domain only 2	158	1	0	1	0	1	hsa-miR-514a-5p	0.0039	0.0286	0.1931	-0.16	-0.16	N/A
SYNPR	ENST00000479198.1	synaptoporin	5	1	0	0	1	0	hsa-miR-514a-5p	0.0032	0.0232	0.161	-0.16	-0.16	N/A
MFSD2B	ENST00000338315.4	major facilitator superfamily domain containing 2B	8	1	0	0	1	0	hsa-miR-514a-5p	0.0024	0.0178	0.1208	-0.16	-0.16	N/A
ZBTB8B	ENST00000609129.1	zinc finger and BTB domain containing 8B	18	4	1	2	1	1	hsa-miR-514a-5p	0.0055	0.0404	0.2845	-0.16	-0.27	N/A
TCEAL7	ENST00000332431.4	transcription elongation factor A (SII)-like 7	15	1	1	0	0	0	hsa-miR-514a-5p	0.0004	0.0033	0.0226	-0.16	-0.56	N/A
MTPN	ENST00000393085.3	myotrophin	1296	1	0	1	0	0	hsa-miR-514a-5p	0.0016	0.0115	0.0791	-0.16	-0.16	N/A
ISY1-RAB43	ENST00000418265.1	ISY1-RAB43 readthrough	5	2	0	2	0	0	hsa-miR-514a-5p	0.0024	0.0178	0.128	-0.16	-0.16	N/A
SAMD4A	ENST00000392067.3	sterile alpha motif domain containing 4A	449	1	0	0	1	2	hsa-miR-514a-5p	0.0054	0.0393	0.277	-0.16	-0.18	N/A
ZIK1	ENST00000307468.4	zinc finger protein interacting with K protein 1	64	1	0	0	1	0	hsa-miR-514a-5p	0.0027	0.0201	0.1431	-0.16	-0.2	N/A
PGS1	ENST00000262764.6	phosphatidylglycerophosphate synthase 1	622	1	0	0	1	0	hsa-miR-514a-5p	0.002	0.0149	0.1039	-0.16	-0.16	N/A
LHFP	ENST00000379589.3	lipoma HMGIC fusion partner	5	1	0	0	1	0	hsa-miR-514a-5p	0.0037	0.0271	0.1838	-0.16	-0.16	N/A
SNTB1	ENST00000395601.3	syntrophin, beta 1 (dystrophin-associated protein A1, 59kDa, basic component 1)	217	1	0	0	1	0	hsa-miR-514a-5p	0.0029	0.021	0.1425	-0.16	-0.16	N/A
CACUL1	ENST00000369151.3	CDK2-associated, cullin domain 1	213	1	0	1	0	1	hsa-miR-514a-5p	0.003	0.0223	0.1548	-0.16	-0.2	N/A
ZNF24	ENST00000589881.1	zinc finger protein 24	1796	3	1	0	2	1	hsa-miR-514a-5p	0.0034	0.0251	0.1758	-0.16	-0.24	N/A
TNKS	ENST00000310430.6	tankyrase, TRF1-interacting ankyrin-related ADP-ribose polymerase	943	1	0	1	0	1	hsa-miR-514a-5p	0.0036	0.0266	0.1916	-0.16	-0.18	N/A
TBC1D13	ENST00000372648.5	TBC1 domain family, member 13	2204	2	0	2	0	1	hsa-miR-514a-5p	0.0032	0.0238	0.1712	-0.16	-0.16	N/A
COQ9	ENST00000262507.6	coenzyme Q9 homolog (S. cerevisiae)	1097	1	0	1	0	0	hsa-miR-514a-5p	0.0012	0.0085	0.0611	-0.16	-0.16	N/A
COTL1	ENST00000262428.4	coactosin-like 1 (Dictyostelium)	6558	1	0	1	0	0	hsa-miR-514a-5p	0.0012	0.0085	0.0613	-0.16	-0.16	N/A
P4HA3	ENST00000331597.4	prolyl 4-hydroxylase, alpha polypeptide III	5	1	0	0	1	0	hsa-miR-514a-5p	0.0026	0.019	0.1321	-0.16	-0.16	N/A
SCLY	ENST00000254663.6	selenocysteine lyase	232	1	0	1	0	0	hsa-miR-514a-5p	0.0016	0.0117	0.0805	-0.16	-0.16	N/A
LAMP1	ENST00000332556.4	lysosomal-associated membrane protein 1	566	1	0	0	1	0	hsa-miR-514a-5p	0.0019	0.0142	0.1004	-0.16	-0.16	N/A
SLC25A1	ENST00000215882.5	solute carrier family 25 (mitochondrial carrier; citrate transporter), member 1	443	1	0	1	0	0	hsa-miR-514a-5p	0.0004	0.0031	0.0228	-0.16	-0.16	N/A
SHISA9	ENST00000558583.1	shisa family member 9	5	4	0	3	1	3	hsa-miR-514a-5p	0.0064	0.0472	0.3332	-0.16	-0.16	N/A
ZNF641	ENST00000301042.3	zinc finger protein 641	87	2	0	1	1	2	hsa-miR-514a-5p	0.0039	0.0287	0.2067	-0.16	-0.29	N/A
NDUFA5	ENST00000471770.1	NADH dehydrogenase (ubiquinone) 1 alpha subcomplex, 5	28	1	1	0	0	0	hsa-miR-514a-5p	0.0029	0.0207	0.1214	-0.16	-0.33	N/A
AC135178.1	ENST00000535173.1	HCG1985372; Uncharacterized protein; cDNA FLJ37541 fis, clone BRCAN2026340	13	1	0	0	1	0	hsa-miR-514a-5p	0.0023	0.017	0.1174	-0.16	-0.16	N/A
C11orf86	ENST00000308963.4	chromosome 11 open reading frame 86	5	1	0	1	0	0	hsa-miR-514a-5p	0.001	0.0076	0.0533	-0.16	-0.16	N/A
IQSEC3	ENST00000538872.1	IQ motif and Sec7 domain 3	5	1	0	1	0	2	hsa-miR-514a-5p	0.0052	0.0381	0.2685	-0.16	-0.16	N/A
CTBS	ENST00000370630.5	chitobiase, di-N-acetyl-	33	1	0	0	1	0	hsa-miR-514a-5p	0.0027	0.0197	0.1391	-0.16	-0.19	N/A
HPS5	ENST00000537258.1	Hermansky-Pudlak syndrome 5	281	1	0	0	1	0	hsa-miR-514a-5p	0.0029	0.0212	0.1421	-0.16	-0.17	N/A
PAQR8	ENST00000442253.2	progestin and adipoQ receptor family member VIII	484	1	0	1	0	0	hsa-miR-514a-5p	0.002	0.0147	0.0993	-0.16	-0.16	N/A
FCGR2A	ENST00000271450.6	Fc fragment of IgG, low affinity IIa, receptor (CD32)	5	1	0	1	0	1	hsa-miR-514a-5p	0.0013	0.0092	0.0665	-0.16	-0.16	N/A
MON2	ENST00000546600.1	MON2 homolog (S. cerevisiae)	784	1	0	1	0	0	hsa-miR-514a-5p	0.002	0.0149	0.105	-0.16	-0.16	N/A
RNF168	ENST00000318037.3	ring finger protein 168, E3 ubiquitin protein ligase	748	2	0	1	1	1	hsa-miR-514a-5p	0.003	0.0221	0.1566	-0.16	-0.16	N/A
DDO	ENST00000368924.3	D-aspartate oxidase	5	1	0	0	1	0	hsa-miR-514a-5p	0.0029	0.0212	0.1426	-0.16	-0.16	N/A
STMN3	ENST00000370053.1	stathmin-like 3	17	1	0	1	0	0	hsa-miR-514a-5p	0.0016	0.0118	0.0845	-0.16	-0.16	N/A
LEP	ENST00000308868.4	leptin	5	1	0	1	0	0	hsa-miR-514a-5p	0.0023	0.0167	0.1202	-0.16	-0.16	N/A
CSRNP3	ENST00000314499.7	cysteine-serine-rich nuclear protein 3	24	1	0	0	1	5	hsa-miR-514a-5p	0.009	0.0659	0.4681	-0.16	-0.16	N/A
FBXL2	ENST00000484457.1	F-box and leucine-rich repeat protein 2	12	1	0	0	1	0	hsa-miR-514a-5p	0.0032	0.0233	0.1567	-0.16	-0.16	N/A
PRR14L	ENST00000434485.1	proline rich 14-like	39	1	0	0	1	2	hsa-miR-514a-5p	0.0063	0.0464	0.3333	-0.16	-0.16	N/A
ARIH2	ENST00000356401.4	ariadne RBR E3 ubiquitin protein ligase 2	938	1	0	1	0	0	hsa-miR-514a-5p	0.0032	0.0237	0.1662	-0.16	-0.17	N/A
STX6	ENST00000258301.5	syntaxin 6	348	3	0	2	1	0	hsa-miR-514a-5p	0.0023	0.0166	0.1195	-0.16	-0.49	N/A
NCALD	ENST00000395923.1	neurocalcin delta	49	1	0	1	0	2	hsa-miR-514a-5p	0.0026	0.0195	0.1388	-0.16	-0.18	N/A
PI4K2B	ENST00000264864.6	phosphatidylinositol 4-kinase type 2 beta	931	3	0	0	3	0	hsa-miR-514a-5p	0.0018	0.0135	0.0959	-0.16	-0.18	N/A
SCAPER	ENST00000538941.2	S-phase cyclin A-associated protein in the ER	60	1	0	0	1	0	hsa-miR-514a-5p	0.0019	0.0141	0.0958	-0.16	-0.18	N/A
NHLH2	ENST00000320238.3	nescient helix loop helix 2	16	1	0	0	1	1	hsa-miR-514a-5p	0.0034	0.0247	0.1731	-0.16	-0.16	N/A
SPIN3	ENST00000374919.3	spindlin family, member 3	12	1	0	1	0	1	hsa-miR-514a-5p	0.0038	0.0276	0.1895	-0.16	-0.16	N/A
PIGM	ENST00000368090.2	phosphatidylinositol glycan anchor biosynthesis, class M	179	1	1	0	0	1	hsa-miR-514a-5p	0.0025	0.0183	0.1273	-0.16	-0.29	N/A
RAB31	ENST00000578921.1	RAB31, member RAS oncogene family	726	1	0	0	1	0	hsa-miR-514a-5p	0.0057	0.0412	0.2694	-0.16	-0.16	N/A
CTDSP2	ENST00000398073.2	CTD (carboxy-terminal domain, RNA polymerase II, polypeptide A) small phosphatase 2	991	1	0	0	1	2	hsa-miR-514a-5p	0.0037	0.0275	0.1981	-0.16	-0.16	N/A
ARHGEF5	ENST00000056217.5	Rho guanine nucleotide exchange factor (GEF) 5	200	1	0	1	0	1	hsa-miR-514a-5p	0.0033	0.024	0.1713	-0.16	-0.17	N/A
ESYT3	ENST00000389567.4	extended synaptotagmin-like protein 3	17	1	1	0	0	0	hsa-miR-514a-5p	0.0039	0.0281	0.1681	-0.16	-0.28	N/A
ZNF557	ENST00000414706.1	zinc finger protein 557	294	1	1	0	0	1	hsa-miR-514a-5p	0.0021	0.015	0.1037	-0.16	-0.16	N/A
TTLL4	ENST00000457313.1	tubulin tyrosine ligase-like family, member 4	303	1	0	0	1	0	hsa-miR-514a-5p	0.0019	0.0142	0.0985	-0.15	-0.15	N/A
HGF	ENST00000222390.5	hepatocyte growth factor (hepapoietin A; scatter factor)	18	1	0	1	0	0	hsa-miR-514a-5p	0.0023	0.0172	0.1189	-0.15	-0.15	N/A
NFATC3	ENST00000329524.4	nuclear factor of activated T-cells, cytoplasmic, calcineurin-dependent 3	221	1	0	1	0	0	hsa-miR-514a-5p	0.0032	0.0233	0.1645	-0.15	-0.15	N/A
TMEM40	ENST00000314124.7	transmembrane protein 40	5	1	0	1	0	0	hsa-miR-514a-5p	0.0006	0.0042	0.0304	-0.15	-0.15	N/A
MUC15	ENST00000455601.2	mucin 15, cell surface associated	7	1	0	1	0	0	hsa-miR-514a-5p	0.0006	0.0045	0.0326	-0.15	-0.15	N/A
RIOK3	ENST00000339486.3	RIO kinase 3	757	1	0	1	0	0	hsa-miR-514a-5p	0.0009	0.0065	0.0458	-0.15	-0.16	N/A
COL8A1	ENST00000261037.3	collagen, type VIII, alpha 1	601	1	0	1	0	1	hsa-miR-514a-5p	0.0017	0.0125	0.0889	-0.15	-0.17	N/A
YY1	ENST00000262238.4	YY1 transcription factor	1803	2	0	2	0	3	hsa-miR-514a-5p	0.0054	0.0395	0.2759	-0.15	-0.26	N/A
HEATR2	ENST00000297440.6	HEAT repeat containing 2	6248	1	0	1	0	0	hsa-miR-514a-5p	0.0014	0.0105	0.074	-0.15	-0.15	N/A
E2F2	ENST00000361729.2	E2F transcription factor 2	96	1	1	0	0	3	hsa-miR-514a-5p	0.006	0.0442	0.3092	-0.15	-0.15	N/A
ZNF608	ENST00000504926.1	zinc finger protein 608	22	1	0	0	1	0	hsa-miR-514a-5p	0.0038	0.0274	0.183	-0.15	-0.15	N/A
TUB	ENST00000305253.4	tubby bipartite transcription factor	743	2	0	2	0	2	hsa-miR-514a-5p	0.0043	0.0316	0.2238	-0.15	-0.15	N/A
NR2C2	ENST00000425241.1	nuclear receptor subfamily 2, group C, member 2	227	1	0	1	0	0	hsa-miR-514a-5p	0.0054	0.0392	0.2639	-0.15	-0.23	N/A
TSC1	ENST00000298552.3	tuberous sclerosis 1	838	4*	0	3	0	3	hsa-miR-514a-5p	0.0068	0.05	0.3495	-0.15	-0.17	N/A
PELI2	ENST00000267460.4	pellino E3 ubiquitin protein ligase family member 2	229	2	0	1	1	1	hsa-miR-514a-5p	0.004	0.0296	0.2076	-0.15	-0.16	N/A
RXRB	ENST00000374685.4	retinoid X receptor, beta	46	1	0	1	0	0	hsa-miR-514a-5p	0.0024	0.0172	0.1182	-0.15	-0.25	N/A
ALKBH1	ENST00000216489.3	alkB, alkylation repair homolog 1 (E. coli)	223	1	0	0	1	1	hsa-miR-514a-5p	0.0022	0.0158	0.1064	-0.15	-0.16	N/A
ZNF682	ENST00000397165.2	zinc finger protein 682	117	1	0	0	1	0	hsa-miR-514a-5p	0.0032	0.0232	0.1627	-0.15	-0.16	N/A
AK9	ENST00000285397.5	adenylate kinase 9	124	1	0	1	0	0	hsa-miR-514a-5p	0.0021	0.0155	0.1059	-0.15	-0.15	N/A
TPPP	ENST00000360578.5	tubulin polymerization promoting protein	7	1	0	1	0	1	hsa-miR-514a-5p	0.0034	0.025	0.1798	-0.15	-0.15	N/A
DIXDC1	ENST00000440460.2	DIX domain containing 1	307	1	0	1	0	1	hsa-miR-514a-5p	0.0041	0.0304	0.2153	-0.15	-0.15	N/A
CEACAM6	ENST00000199764.6	carcinoembryonic antigen-related cell adhesion molecule 6 (non-specific cross reacting antigen)	5	1	0	0	1	1	hsa-miR-514a-5p	0.0029	0.0209	0.1436	-0.15	-0.15	N/A
SWT1	ENST00000367500.4	SWT1 RNA endoribonuclease homolog (S. cerevisiae)	104	1	0	0	1	0	hsa-miR-514a-5p	0.0041	0.0294	0.1952	-0.15	-0.15	N/A
ACADSB	ENST00000358776.4	acyl-CoA dehydrogenase, short/branched chain	239	2	1	0	1	1	hsa-miR-514a-5p	0.0021	0.0154	0.1061	-0.15	-0.42	N/A
AP3S2	ENST00000336418.4	adaptor-related protein complex 3, sigma 2 subunit	985	1	0	1	0	1	hsa-miR-514a-5p	0.0036	0.0267	0.1897	-0.15	-0.16	N/A
ALS2CL	ENST00000318962.4	ALS2 C-terminal like	201	1	0	1	0	1	hsa-miR-514a-5p	0.0012	0.0085	0.0617	-0.15	-0.18	N/A
IGLON5	ENST00000270642.8	IgLON family member 5	5	1	0	1	0	1	hsa-miR-514a-5p	0.002	0.0146	0.1023	-0.15	-0.16	N/A
NDST1	ENST00000261797.6	N-deacetylase/N-sulfotransferase (heparan glucosaminyl) 1	13660	2	0	2	0	2	hsa-miR-514a-5p	0.0034	0.025	0.1765	-0.15	-0.15	N/A
LAS1L	ENST00000312391.8	LAS1-like (S. cerevisiae)	26	1	0	1	0	0	hsa-miR-514a-5p	0.0017	0.0126	0.0901	-0.15	-0.15	N/A
PRIM2	ENST00000607273.1	primase, DNA, polypeptide 2 (58kDa)	32	1	0	1	0	0	hsa-miR-514a-5p	0.0024	0.0179	0.1274	-0.15	-0.15	N/A
IL10RA	ENST00000227752.3	interleukin 10 receptor, alpha	5	1	0	1	0	0	hsa-miR-514a-5p	0.0033	0.0246	0.1746	-0.15	-0.15	N/A
COL21A1	ENST00000244728.5	collagen, type XXI, alpha 1	9	1	0	0	1	0	hsa-miR-514a-5p	0.0021	0.0152	0.1068	-0.15	-0.15	N/A
C2orf72	ENST00000373640.4	chromosome 2 open reading frame 72	3885	1	0	1	0	1	hsa-miR-514a-5p	0.0018	0.0135	0.0967	-0.15	-0.15	N/A
COL26A1	ENST00000313669.7	collagen, type XXVI, alpha 1	223	2	0	2	0	1	hsa-miR-514a-5p	0.0031	0.023	0.1567	-0.15	-0.29	N/A
SLC30A4	ENST00000261867.4	solute carrier family 30 (zinc transporter), member 4	19	3	0	1	2	2	hsa-miR-514a-5p	0.0063	0.0459	0.3184	-0.15	-0.17	N/A
RHOC	ENST00000339083.7	ras homolog family member C	10314	1	0	1	0	0	hsa-miR-514a-5p	0.0005	0.0037	0.0267	-0.15	-0.15	N/A
WNT8B	ENST00000343737.5	wingless-type MMTV integration site family, member 8B	25	2	2	0	0	0	hsa-miR-514a-5p	0.0044	0.0318	0.2056	-0.15	-0.32	N/A
TMEM215	ENST00000342743.5	transmembrane protein 215	5	1	0	0	1	1	hsa-miR-514a-5p	0.0026	0.0192	0.1274	-0.15	-0.18	N/A
GAS2L1	ENST00000360113.2	growth arrest-specific 2 like 1	230	1	0	1	0	0	hsa-miR-514a-5p	0.0033	0.0238	0.1568	-0.15	-0.15	N/A
ZNF572	ENST00000319286.5	zinc finger protein 572	16	1	0	0	1	0	hsa-miR-514a-5p	0.0047	0.0345	0.2362	-0.15	-0.15	N/A
CALHM1	ENST00000329905.5	calcium homeostasis modulator 1	5	1	0	1	0	1	hsa-miR-514a-5p	0.0017	0.0123	0.0877	-0.15	-0.15	N/A
FLCN	ENST00000285071.4	folliculin	349	1	1	0	0	0	hsa-miR-514a-5p	0.0028	0.0203	0.1358	-0.15	-0.15	N/A
CBX2	ENST00000310942.4	chromobox homolog 2	1816	1	0	1	0	0	hsa-miR-514a-5p	0.003	0.0218	0.1572	-0.15	-0.15	N/A
DNAJC16	ENST00000375847.3	DnaJ (Hsp40) homolog, subfamily C, member 16	366	1	0	0	1	1	hsa-miR-514a-5p	0.0033	0.0238	0.1622	-0.15	-0.15	N/A
FTH1	ENST00000273550.7	ferritin, heavy polypeptide 1	15624	1	0	1	0	0	hsa-miR-514a-5p	0.0004	0.0032	0.0232	-0.15	-0.24	N/A
TDRD6	ENST00000544460.1	tudor domain containing 6	65	1	0	0	1	0	hsa-miR-514a-5p	0.0047	0.034	0.229	-0.15	-0.15	N/A
MOB3C	ENST00000319928.3	MOB kinase activator 3C	141	2	0	2	0	0	hsa-miR-514a-5p	0.0023	0.0166	0.1206	-0.15	-0.15	N/A
MECOM	ENST00000460814.1	MDS1 and EVI1 complex locus	138	1	0	1	0	0	hsa-miR-514a-5p	0.003	0.0218	0.149	-0.15	-0.15	N/A
CCDC91	ENST00000539107.1	coiled-coil domain containing 91	215	1	0	0	1	0	hsa-miR-514a-5p	0.0032	0.0229	0.1512	-0.15	-0.15	N/A
KCNE1	ENST00000399289.3	potassium voltage-gated channel, Isk-related family, member 1	5	1	0	1	0	1	hsa-miR-514a-5p	0.0026	0.0195	0.1389	-0.15	-0.15	N/A
C17orf105	ENST00000449302.3	chromosome 17 open reading frame 105	5	1	0	0	1	0	hsa-miR-514a-5p	0.0013	0.0092	0.0644	-0.15	-0.15	N/A
IL1RAPL1	ENST00000378993.1	interleukin 1 receptor accessory protein-like 1	5	1	0	0	1	2	hsa-miR-514a-5p	0.0019	0.0143	0.0988	-0.15	-0.15	N/A
ZNF324	ENST00000536459.2	zinc finger protein 324	82	2	0	0	2	0	hsa-miR-514a-5p	0.0038	0.028	0.1955	-0.15	-0.27	N/A
TMEM170A	ENST00000357613.4	transmembrane protein 170A	70	1	0	0	1	0	hsa-miR-514a-5p	0.0019	0.0137	0.0935	-0.15	-0.15	N/A
GUCY1A2	ENST00000526355.2	guanylate cyclase 1, soluble, alpha 2	24	3	1	1	1	0	hsa-miR-514a-5p	0.0037	0.0267	0.1808	-0.15	-0.24	N/A
HAP1	ENST00000393939.2	huntingtin-associated protein 1	5	3	1	0	2	0	hsa-miR-514a-5p	0.0063	0.0459	0.3167	-0.15	-0.15	N/A
ZFYVE28	ENST00000508471.1	zinc finger, FYVE domain containing 28	18	2	0	2	0	1	hsa-miR-514a-5p	0.003	0.0217	0.1556	-0.15	-0.19	N/A
GAS2	ENST00000454584.2	growth arrest-specific 2	13	1	0	0	1	0	hsa-miR-514a-5p	0.0033	0.024	0.1627	-0.15	-0.17	N/A
NOL12	ENST00000359114.4	nucleolar protein 12	536	1	1	0	0	0	hsa-miR-514a-5p	0.0044	0.0317	0.1907	-0.15	-0.21	N/A
KIAA1715	ENST00000272748.4	KIAA1715	858	1	0	1	0	1	hsa-miR-514a-5p	0.0032	0.0231	0.1544	-0.15	-0.2	N/A
BRD4	ENST00000263377.2	bromodomain containing 4	849	1	1	0	0	0	hsa-miR-514a-5p	0.0047	0.0341	0.2219	-0.15	-0.21	N/A
SLC39A13	ENST00000524928.1	solute carrier family 39 (zinc transporter), member 13	845	1	0	0	1	1	hsa-miR-514a-5p	0.0033	0.0245	0.1758	-0.15	-0.15	N/A
NUDT15	ENST00000258662.2	nudix (nucleoside diphosphate linked moiety X)-type motif 15	16	1	0	0	1	0	hsa-miR-514a-5p	0.0029	0.0211	0.1371	-0.15	-0.15	N/A
ZNF549	ENST00000376233.3	zinc finger protein 549	7	1	0	0	1	1	hsa-miR-514a-5p	0.0051	0.0374	0.253	-0.15	-0.15	N/A
BPIFB4	ENST00000375483.3	BPI fold containing family B, member 4	5	1	0	1	0	0	hsa-miR-514a-5p	0.0011	0.0078	0.0562	-0.15	-0.15	N/A
ALG2	ENST00000476832.1	ALG2, alpha-1,3/1,6-mannosyltransferase	1301	1	0	0	1	0	hsa-miR-514a-5p	0.0021	0.0153	0.1032	-0.15	-0.17	N/A
RBBP9	ENST00000337227.4	retinoblastoma binding protein 9	102	1	0	1	0	1	hsa-miR-514a-5p	0.0012	0.0089	0.0638	-0.15	-0.16	N/A
C16orf72	ENST00000327827.7	chromosome 16 open reading frame 72	379	1	1	0	0	0	hsa-miR-514a-5p	0.0016	0.0115	0.0787	-0.15	-0.29	N/A
ERAL1	ENST00000254928.5	Era-like 12S mitochondrial rRNA chaperone 1	1147	1	0	1	0	0	hsa-miR-514a-5p	0.0006	0.0044	0.0319	-0.15	-0.15	N/A
FBXO33	ENST00000298097.7	F-box protein 33	306	1	0	0	1	2	hsa-miR-514a-5p	0.004	0.029	0.1984	-0.15	-0.15	N/A
FLJ20373	ENST00000414004.2		75	1	0	0	1	0	hsa-miR-514a-5p	0.0015	0.0111	0.0767	-0.15	-0.15	N/A
SLC22A17	ENST00000354772.3	solute carrier family 22, member 17	271	1	0	1	0	0	hsa-miR-514a-5p	0.0008	0.0055	0.0397	-0.15	-0.15	N/A
ARHGAP27	ENST00000532038.1	Rho GTPase activating protein 27	5	1	1	0	0	0	hsa-miR-514a-5p	0.0045	0.0327	0.2158	-0.15	-0.15	N/A
PRICKLE3	ENST00000376317.3	prickle homolog 3 (Drosophila)	117	1	0	0	1	0	hsa-miR-514a-5p	0.0018	0.013	0.0914	-0.15	-0.15	N/A
NR6A1	ENST00000487099.2	nuclear receptor subfamily 6, group A, member 1	1082	2	0	2	0	2	hsa-miR-514a-5p	0.0047	0.0348	0.2488	-0.15	-0.15	N/A
AC092850.1	ENST00000598023.1	Protein LOC100996701	5	1	0	1	0	1	hsa-miR-514a-5p	0.002	0.015	0.1067	-0.15	-0.15	N/A
GPD2	ENST00000540309.1	glycerol-3-phosphate dehydrogenase 2 (mitochondrial)	196	1	0	0	1	1	hsa-miR-514a-5p	0.0042	0.0311	0.2198	-0.15	-0.15	N/A
HCFC1R1	ENST00000248089.3	host cell factor C1 regulator 1 (XPO1 dependent)	2156	1	0	0	1	0	hsa-miR-514a-5p	0.0013	0.0092	0.0641	-0.15	-0.15	N/A
SLC25A51	ENST00000380590.3	solute carrier family 25, member 51	170	1	0	0	1	3	hsa-miR-514a-5p	0.0036	0.0261	0.1854	-0.15	-0.16	N/A
AVL9	ENST00000318709.4	AVL9 homolog (S. cerevisiase)	246	1	0	1	0	1	hsa-miR-514a-5p	0.0029	0.0211	0.1466	-0.15	-0.2	N/A
C19orf66	ENST00000253110.11	chromosome 19 open reading frame 66	567	1	0	0	1	1	hsa-miR-514a-5p	0.0021	0.0153	0.1079	-0.15	-0.18	N/A
CACNA2D4	ENST00000382722.5	calcium channel, voltage-dependent, alpha 2/delta subunit 4	16	1	0	1	0	1	hsa-miR-514a-5p	0.0029	0.0214	0.1516	-0.15	-0.15	N/A
SLC5A12	ENST00000396005.3	solute carrier family 5 (sodium/monocarboxylate cotransporter), member 12	8	2	0	2	0	0	hsa-miR-514a-5p	0.0023	0.0172	0.1224	-0.15	-0.24	N/A
KLHL7	ENST00000339077.5	kelch-like family member 7	90	1	0	1	0	1	hsa-miR-514a-5p	0.001	0.0074	0.053	-0.15	-0.15	N/A
TMEM233	ENST00000426426.1	transmembrane protein 233	5	1	0	1	0	1	hsa-miR-514a-5p	0.0015	0.0111	0.0796	-0.15	-0.17	N/A
TPGS2	ENST00000334295.4	tubulin polyglutamylase complex subunit 2	508	1	0	1	0	0	hsa-miR-514a-5p	0.0021	0.0151	0.1057	-0.15	-0.15	N/A
LRRC15	ENST00000347624.3	leucine rich repeat containing 15	12	1	0	1	0	3	hsa-miR-514a-5p	0.0058	0.0426	0.306	-0.15	-0.15	N/A
KLK2	ENST00000358049.4	kallikrein-related peptidase 2	5	1	0	1	0	0	hsa-miR-514a-5p	0.0026	0.019	0.1342	-0.15	-0.15	N/A
GRIN2B	ENST00000609686.1	glutamate receptor, ionotropic, N-methyl D-aspartate 2B	5	5	0	2	3	6	hsa-miR-514a-5p	0.0149	0.1093	0.7742	-0.15	-0.15	N/A
ZNF429	ENST00000358491.4	zinc finger protein 429	23	2	0	1	1	0	hsa-miR-514a-5p	0.0024	0.0175	0.1242	-0.15	-0.15	N/A
RANBP10	ENST00000317506.3	RAN binding protein 10	140	1	0	0	1	1	hsa-miR-514a-5p	0.0048	0.0353	0.253	-0.15	-0.15	N/A
EPT1	ENST00000260585.7	ethanolaminephosphotransferase 1 (CDP-ethanolamine-specific)	449	2	0	1	1	2	hsa-miR-514a-5p	0.0094	0.0688	0.4636	-0.15	-0.17	N/A
RNF141	ENST00000265981.2	ring finger protein 141	345	1	0	0	1	3	hsa-miR-514a-5p	0.0041	0.0299	0.2117	-0.15	-0.15	N/A
ZNF764	ENST00000252797.2	zinc finger protein 764	59	1	0	1	0	0	hsa-miR-514a-5p	0.0014	0.0101	0.0727	-0.15	-0.18	N/A
MXRA5	ENST00000217939.6	matrix-remodelling associated 5	5	1	0	1	0	1	hsa-miR-514a-5p	0.0042	0.0309	0.2209	-0.14	-0.14	N/A
TM4SF18	ENST00000296059.2	transmembrane 4 L six family member 18	5	2	0	2	0	1	hsa-miR-514a-5p	0.0039	0.0286	0.2052	-0.14	-0.14	N/A
TEC	ENST00000381501.3	tec protein tyrosine kinase	11	1	0	1	0	0	hsa-miR-514a-5p	0.0013	0.0097	0.0697	-0.14	-0.14	N/A
IL1R1	ENST00000410023.1	interleukin 1 receptor, type I	1713	1	0	0	1	1	hsa-miR-514a-5p	0.003	0.0219	0.1537	-0.14	-0.14	N/A
MCTP2	ENST00000357742.4	multiple C2 domains, transmembrane 2	59	1	0	1	0	1	hsa-miR-514a-5p	0.0018	0.0133	0.0945	-0.14	-0.14	N/A
LZTFL1	ENST00000539217.1	leucine zipper transcription factor-like 1	593	1	0	1	0	0	hsa-miR-514a-5p	0.001	0.0073	0.0525	-0.14	-0.14	N/A
GEN1	ENST00000381254.2	GEN1 Holliday junction 5' flap endonuclease	161	3	0	2	1	1	hsa-miR-514a-5p	0.0018	0.0135	0.0963	-0.14	-0.25	N/A
SLC16A1	ENST00000369626.3	solute carrier family 16 (monocarboxylate transporter), member 1	707	1	0	0	1	0	hsa-miR-514a-5p	0.0013	0.0096	0.0674	-0.14	-0.15	N/A
ARL5A	ENST00000295087.8	ADP-ribosylation factor-like 5A	112	1	0	0	1	2	hsa-miR-514a-5p	0.0027	0.0196	0.1372	-0.14	-0.17	N/A
DCAF11	ENST00000446197.3	DDB1 and CUL4 associated factor 11	1599	1	0	1	0	2	hsa-miR-514a-5p	0.0022	0.0163	0.1156	-0.14	-0.17	N/A
TRIB1	ENST00000311922.3	tribbles pseudokinase 1	313	1	0	0	1	0	hsa-miR-514a-5p	0.0025	0.0182	0.1293	-0.14	-0.14	N/A
TGFA	ENST00000295400.6	transforming growth factor, alpha	36	1	0	0	1	0	hsa-miR-514a-5p	0.004	0.029	0.2038	-0.14	-0.14	N/A
ACYP2	ENST00000303536.4	acylphosphatase 2, muscle type	334	1	0	0	1	0	hsa-miR-514a-5p	0.0014	0.0101	0.0699	-0.14	-0.14	N/A
WDR59	ENST00000262144.6	WD repeat domain 59	24	1	0	1	0	1	hsa-miR-514a-5p	0.0028	0.0209	0.1458	-0.14	-0.14	N/A
C4orf40	ENST00000344526.5	chromosome 4 open reading frame 40	5	1	0	0	1	1	hsa-miR-514a-5p	0.0021	0.0156	0.1055	-0.14	-0.17	N/A
TECTA	ENST00000392793.1	tectorin alpha	19	1	0	0	1	0	hsa-miR-514a-5p	0.0025	0.0183	0.1315	-0.14	-0.14	N/A
C6orf62	ENST00000378119.4	chromosome 6 open reading frame 62	300	1	1	0	0	1	hsa-miR-514a-5p	0.0017	0.0125	0.089	-0.14	-0.7	N/A
GPR35	ENST00000319838.5	G protein-coupled receptor 35	71	2	0	2	0	0	hsa-miR-514a-5p	0.0009	0.0064	0.0466	-0.14	-0.34	N/A
PIPOX	ENST00000323372.4	pipecolic acid oxidase	30	1	0	0	1	0	hsa-miR-514a-5p	0.0036	0.026	0.1663	-0.14	-0.14	N/A
ZNF655	ENST00000425063.1	zinc finger protein 655	709	1	0	0	1	0	hsa-miR-514a-5p	0.0048	0.0356	0.2507	-0.14	-0.14	N/A
NKRF	ENST00000371527.1	NFKB repressing factor	607	1	0	0	1	0	hsa-miR-514a-5p	0.0013	0.0093	0.0658	-0.14	-0.14	N/A
RNF111	ENST00000348370.4	ring finger protein 111	395	1	0	1	0	0	hsa-miR-514a-5p	0.0015	0.0112	0.0791	-0.14	-0.14	N/A
DAND5	ENST00000585548.1	DAN domain family member 5, BMP antagonist	11	1	0	1	0	2	hsa-miR-514a-5p	0.0016	0.012	0.0867	-0.14	-0.14	N/A
DAAM2	ENST00000538976.1	dishevelled associated activator of morphogenesis 2	5	2	0	1	1	0	hsa-miR-514a-5p	0.0039	0.0286	0.2038	-0.14	-0.14	N/A
C1orf122	ENST00000373042.4	chromosome 1 open reading frame 122	435	1	0	1	0	0	hsa-miR-514a-5p	0.0009	0.0064	0.0461	-0.14	-0.14	N/A
SMAD1	ENST00000302085.4	SMAD family member 1	240	1	0	0	1	0	hsa-miR-514a-5p	0.0027	0.0196	0.1297	-0.14	-0.15	N/A
CENPA	ENST00000335756.4	centromere protein A	360	2	0	1	1	1	hsa-miR-514a-5p	0.0016	0.0114	0.0814	-0.14	-0.27	N/A
TRMU	ENST00000381019.3	tRNA 5-methylaminomethyl-2-thiouridylate methyltransferase	150	3	1	1	1	0	hsa-miR-514a-5p	0.0014	0.0106	0.0745	-0.14	-0.41	N/A
OPA3	ENST00000263275.4	optic atrophy 3 (autosomal recessive, with chorea and spastic paraplegia)	137	2	0	2	0	7	hsa-miR-514a-5p	0.0045	0.0331	0.2381	-0.14	-0.38	N/A
ADCK1	ENST00000238561.5	aarF domain containing kinase 1	215	1	0	1	0	0	hsa-miR-514a-5p	0.0018	0.0135	0.0978	-0.14	-0.14	N/A
MLXIPL	ENST00000434326.1	MLX interacting protein-like	58	1	0	1	0	1	hsa-miR-514a-5p	0.0024	0.0177	0.1263	-0.14	-0.14	N/A
AC127496.1	ENST00000321930.4	Uncharacterized protein	27	1	0	0	1	1	hsa-miR-514a-5p	0.0018	0.0132	0.0918	-0.14	-0.18	N/A
HES6	ENST00000409574.1	hairy and enhancer of split 6 (Drosophila)	3170	1	0	1	0	1	hsa-miR-514a-5p	0.0012	0.009	0.0644	-0.14	-0.16	N/A
FAM109A	ENST00000361483.3	family with sequence similarity 109, member A	780	1	0	1	0	0	hsa-miR-514a-5p	0.0015	0.0112	0.0812	-0.14	-0.16	N/A
LCN10	ENST00000497771.1	lipocalin 10	10	2	0	1	1	0	hsa-miR-514a-5p	0.0025	0.0184	0.1224	-0.14	-0.31	N/A
PTCH1	ENST00000430669.2	patched 1	123	2	0	1	1	1	hsa-miR-514a-5p	0.0037	0.027	0.1914	-0.14	-0.15	N/A
FMO1	ENST00000367750.3	flavin containing monooxygenase 1	5	1	0	0	1	0	hsa-miR-514a-5p	0.0014	0.0101	0.0702	-0.14	-0.14	N/A
OTOP2	ENST00000580223.1	otopetrin 2	5	1	0	1	0	0	hsa-miR-514a-5p	0.0006	0.0048	0.0341	-0.14	-0.14	N/A
PPP2R5A	ENST00000261461.2	protein phosphatase 2, regulatory subunit B', alpha	13	2	0	1	1	1	hsa-miR-514a-5p	0.0017	0.0122	0.0849	-0.14	-0.31	N/A
STAC	ENST00000273183.3	SH3 and cysteine rich domain	172	1	0	1	0	0	hsa-miR-514a-5p	0.0011	0.0078	0.0554	-0.14	-0.14	N/A
ZNF235	ENST00000291182.4	zinc finger protein 235	69	1	0	0	1	0	hsa-miR-514a-5p	0.0021	0.0151	0.107	-0.14	-0.14	N/A
RAX	ENST00000256852.7	retina and anterior neural fold homeobox	5	1	0	1	0	0	hsa-miR-514a-5p	0.0017	0.0122	0.0879	-0.14	-0.14	N/A
NDUFAF5	ENST00000378106.5	NADH dehydrogenase (ubiquinone) complex I, assembly factor 5	68	1	0	1	0	0	hsa-miR-514a-5p	0.0013	0.0092	0.0627	-0.14	-0.25	N/A
TMEM248	ENST00000341567.4	transmembrane protein 248	3207	1	0	1	0	4	hsa-miR-514a-5p	0.0039	0.0288	0.2049	-0.14	-0.16	N/A
ZNF500	ENST00000219478.6	zinc finger protein 500	14	1	0	1	0	3	hsa-miR-514a-5p	0.0023	0.0168	0.1198	-0.14	-0.15	N/A
ZNF470	ENST00000330619.8	zinc finger protein 470	12	1	1	0	0	0	hsa-miR-514a-5p	0.0046	0.0334	0.2294	-0.14	-0.14	N/A
CHST6	ENST00000332272.4	carbohydrate (N-acetylglucosamine 6-O) sulfotransferase 6	37	1	0	1	0	2	hsa-miR-514a-5p	0.0038	0.0276	0.1934	-0.14	-0.14	N/A
SV2C	ENST00000502798.2	synaptic vesicle glycoprotein 2C	30	1	1	0	0	3	hsa-miR-514a-5p	0.0094	0.0683	0.4417	-0.14	-0.14	N/A
ANKS1A	ENST00000360359.3	ankyrin repeat and sterile alpha motif domain containing 1A	220	1	1	0	0	0	hsa-miR-514a-5p	0.0076	0.0549	0.3412	-0.14	-0.14	N/A
REXO4	ENST00000371942.3	REX4, RNA exonuclease 4 homolog (S. cerevisiae)	177	1	0	1	0	0	hsa-miR-514a-5p	0.0007	0.005	0.0361	-0.14	-0.14	N/A
RGS7BP	ENST00000334025.2	regulator of G-protein signaling 7 binding protein	5	1	0	1	0	2	hsa-miR-514a-5p	0.0012	0.0087	0.0606	-0.14	-0.14	N/A
PRR3	ENST00000376560.3	proline rich 3	1145	1	0	1	0	2	hsa-miR-514a-5p	0.0014	0.0105	0.0752	-0.14	-0.17	N/A
BCAS3	ENST00000589222.1	breast carcinoma amplified sequence 3	339	1	1	0	0	3	hsa-miR-514a-5p	0.0022	0.0162	0.1126	-0.14	-0.15	N/A
BFAR	ENST00000261658.2	bifunctional apoptosis regulator	376	1	0	0	1	0	hsa-miR-514a-5p	0.0012	0.0089	0.0622	-0.14	-0.15	N/A
ZNF132	ENST00000254166.3	zinc finger protein 132	31	1	1	0	0	2	hsa-miR-514a-5p	0.0068	0.0487	0.3102	-0.14	-0.22	N/A
RNF157	ENST00000269391.6	ring finger protein 157	163	1	0	1	0	0	hsa-miR-514a-5p	0.0025	0.0184	0.1215	-0.14	-0.15	N/A
KIAA1737	ENST00000361786.2	KIAA1737	57	1	0	1	0	0	hsa-miR-514a-5p	0.0028	0.0206	0.1408	-0.14	-0.16	N/A
SLC30A1	ENST00000367001.4	solute carrier family 30 (zinc transporter), member 1	831	1	0	0	1	1	hsa-miR-514a-5p	0.0025	0.0185	0.1289	-0.14	-0.14	N/A
PI15	ENST00000260113.2	peptidase inhibitor 15	12	1	0	1	0	3	hsa-miR-514a-5p	0.0037	0.0275	0.197	-0.14	-0.14	N/A
AL009178.1	ENST00000597278.1	Uncharacterized protein; cDNA FLJ43200 fis, clone FEBRA2007793	5	1	0	1	0	0	hsa-miR-514a-5p	0.0009	0.0065	0.0469	-0.14	-0.14	N/A
KIAA0141	ENST00000194118.4	KIAA0141	1078	2	0	2	0	2	hsa-miR-514a-5p	0.0017	0.0128	0.092	-0.14	-0.28	N/A
TPRA1	ENST00000296210.7	transmembrane protein, adipocyte asscociated 1	44	3	0	3	0	0	hsa-miR-514a-5p	0.0014	0.0105	0.0756	-0.14	-0.32	N/A
MAP4K4	ENST00000413150.2	mitogen-activated protein kinase kinase kinase kinase 4	1551	2	0	1	1	0	hsa-miR-514a-5p	0.0015	0.0111	0.0804	-0.14	-0.19	N/A
LMBR1	ENST00000353442.5	limb development membrane protein 1	1435	2	0	2	0	0	hsa-miR-514a-5p	0.0015	0.0113	0.0804	-0.14	-0.25	N/A
SGK494	ENST00000301037.5	uncharacterized serine/threonine-protein kinase SgK494	17	1	0	1	0	2	hsa-miR-514a-5p	0.0045	0.033	0.2363	-0.14	-0.14	N/A
CAPN11	ENST00000398776.1	calpain 11	5	1	0	0	1	0	hsa-miR-514a-5p	0.0024	0.0179	0.1269	-0.14	-0.14	N/A
AKAP5	ENST00000394718.4	A kinase (PRKA) anchor protein 5	75	1	0	1	0	1	hsa-miR-514a-5p	0.0031	0.0228	0.1612	-0.14	-0.14	N/A
KIAA1919	ENST00000368847.4	KIAA1919	73	1	0	1	0	1	hsa-miR-514a-5p	0.0011	0.0084	0.0595	-0.14	-0.19	N/A
RP11-114H20.1	ENST00000375644.3		5	1	0	1	0	0	hsa-miR-514a-5p	0.0015	0.0109	0.0785	-0.14	-0.14	N/A
GMIP	ENST00000203556.4	GEM interacting protein	9	1	0	1	0	0	hsa-miR-514a-5p	0.0018	0.0133	0.0948	-0.14	-0.14	N/A
PPAP2B	ENST00000371250.3	phosphatidic acid phosphatase type 2B	81	3	0	2	1	1	hsa-miR-514a-5p	0.0012	0.009	0.0644	-0.14	-0.4	N/A
MBP	ENST00000397863.1	myelin basic protein	96	1	0	1	0	1	hsa-miR-514a-5p	0.0024	0.0178	0.1259	-0.14	-0.14	N/A
PARVG	ENST00000444313.3	parvin, gamma	5	2	0	2	0	0	hsa-miR-514a-5p	0.0029	0.0215	0.1507	-0.14	-0.14	N/A
C21orf90	ENST00000354333.5	chromosome 21 open reading frame 90	26	1	0	1	0	1	hsa-miR-514a-5p	0.0012	0.0089	0.0626	-0.14	-0.27	N/A
NEU1	ENST00000375631.4	sialidase 1 (lysosomal sialidase)	6000	1	0	0	1	0	hsa-miR-514a-5p	0.0012	0.0089	0.0634	-0.14	-0.14	N/A
TSHZ2	ENST00000371497.5	teashirt zinc finger homeobox 2	351	1	0	1	0	1	hsa-miR-514a-5p	0.0042	0.0305	0.1997	-0.14	-0.14	N/A
CBX5	ENST00000209875.4	chromobox homolog 5	360	4	0	3	1	3	hsa-miR-514a-5p	0.0032	0.0234	0.1648	-0.14	-0.48	N/A
PLAC9	ENST00000372263.3	placenta-specific 9	7	1	0	0	1	0	hsa-miR-514a-5p	0.0006	0.0044	0.0309	-0.14	-0.2	N/A
TRIM26	ENST00000437089.1	tripartite motif containing 26	102	2	0	1	1	1	hsa-miR-514a-5p	0.0031	0.0231	0.1638	-0.14	-0.14	N/A
KIF6	ENST00000287152.7	kinesin family member 6	12	5	0	5	0	6	hsa-miR-514a-5p	0.0045	0.0328	0.2354	-0.14	-0.31	N/A
RP11-363G10.2	ENST00000375625.3		5	1	0	1	0	0	hsa-miR-514a-5p	0.0015	0.0109	0.0785	-0.14	-0.14	N/A
PPM1E	ENST00000308249.2	protein phosphatase, Mg2+/Mn2+ dependent, 1E	178	1	0	0	1	0	hsa-miR-514a-5p	0.0048	0.0348	0.2334	-0.14	-0.14	N/A
RCOR1	ENST00000262241.6	REST corepressor 1	403	1	0	0	1	2	hsa-miR-514a-5p	0.0042	0.031	0.2152	-0.14	-0.14	N/A
RNF128	ENST00000324342.3	ring finger protein 128, E3 ubiquitin protein ligase	17	1	0	0	1	0	hsa-miR-514a-5p	0.0012	0.0085	0.06	-0.14	-0.14	N/A
BCLAF1	ENST00000531224.1	BCL2-associated transcription factor 1	1732	1	0	1	0	1	hsa-miR-514a-5p	0.0023	0.0166	0.1178	-0.14	-0.15	N/A
NCR3LG1	ENST00000338965.4	natural killer cell cytotoxicity receptor 3 ligand 1	214	2	0	1	1	1	hsa-miR-514a-5p	0.005	0.0366	0.2642	-0.14	-0.14	N/A
SAMD8	ENST00000372687.4	sterile alpha motif domain containing 8	100	2	0	0	2	2	hsa-miR-514a-5p	0.0047	0.0345	0.2347	-0.14	-0.16	N/A
C14orf37	ENST00000267485.7	chromosome 14 open reading frame 37	25	2	0	1	1	1	hsa-miR-514a-5p	0.0017	0.0124	0.0882	-0.14	-0.16	N/A
ELOVL2	ENST00000354666.3	ELOVL fatty acid elongase 2	99	2	0	2	0	1	hsa-miR-514a-5p	0.0018	0.0136	0.097	-0.14	-0.15	N/A
MID2	ENST00000262843.6	midline 2	194	1	1	0	0	1	hsa-miR-514a-5p	0.0047	0.0345	0.2408	-0.14	-0.17	N/A
CHN1	ENST00000409900.3	chimerin 1	344	2	0	1	1	0	hsa-miR-514a-5p	0.0021	0.0151	0.1028	-0.14	-0.33	N/A
AL356356.1	ENST00000538795.1	Protein LOC100996516	5	1	0	1	0	1	hsa-miR-514a-5p	0.0011	0.0078	0.0566	-0.14	-0.14	N/A
CUX1	ENST00000437600.4	cut-like homeobox 1	1205	1	0	0	1	1	hsa-miR-514a-5p	0.003	0.0222	0.1578	-0.14	-0.14	N/A
BGN	ENST00000331595.4	biglycan	174	1	0	1	0	0	hsa-miR-514a-5p	0.0012	0.0088	0.063	-0.14	-0.14	N/A
FAM110C	ENST00000327669.4	family with sequence similarity 110, member C	29	1	0	1	0	0	hsa-miR-514a-5p	0.0029	0.021	0.1511	-0.14	-0.14	N/A
PDGFRB	ENST00000261799.4	platelet-derived growth factor receptor, beta polypeptide	320	2	0	2	0	0	hsa-miR-514a-5p	0.0043	0.0316	0.2158	-0.14	-0.14	N/A
ZNF197	ENST00000383745.2	zinc finger protein 197	53	1	0	0	1	0	hsa-miR-514a-5p	0.0019	0.0141	0.099	-0.14	-0.14	N/A
ZNF346	ENST00000503039.1	zinc finger protein 346	5	2	0	0	2	0	hsa-miR-514a-5p	0.0025	0.0183	0.1315	-0.14	-0.14	N/A
TMEM19	ENST00000266673.5	transmembrane protein 19	1378	2	0	1	1	1	hsa-miR-514a-5p	0.0025	0.0183	0.1272	-0.13	-0.17	N/A
ZNF592	ENST00000299927.3	zinc finger protein 592	1128	2	0	1	1	1	hsa-miR-514a-5p	0.0025	0.0183	0.1281	-0.13	-0.25	N/A
BCL2	ENST00000398117.1	B-cell CLL/lymphoma 2	55	1	0	0	1	1	hsa-miR-514a-5p	0.0057	0.0412	0.2737	-0.13	-0.15	N/A
CYP4V2	ENST00000378802.4	cytochrome P450, family 4, subfamily V, polypeptide 2	121	2	0	1	1	1	hsa-miR-514a-5p	0.0023	0.0167	0.1171	-0.13	-0.2	N/A
GBA2	ENST00000378088.1	glucosidase, beta (bile acid) 2	19	1	0	1	0	0	hsa-miR-514a-5p	0.0006	0.0045	0.0328	-0.13	-0.13	N/A
DCBLD2	ENST00000326840.6	discoidin, CUB and LCCL domain containing 2	798	1	0	0	1	1	hsa-miR-514a-5p	0.0053	0.038	0.2391	-0.13	-0.13	N/A
OSTN	ENST00000445281.1	osteocrin	14	1	0	0	1	0	hsa-miR-514a-5p	0.0018	0.013	0.0884	-0.13	-0.13	N/A
NT5M	ENST00000389022.4	5',3'-nucleotidase, mitochondrial	534	1	0	1	0	0	hsa-miR-514a-5p	0.0011	0.0082	0.0585	-0.13	-0.13	N/A
ELAC2	ENST00000338034.4	elaC ribonuclease Z 2	2017	1	0	0	1	0	hsa-miR-514a-5p	0.0017	0.0127	0.0887	-0.13	-0.14	N/A
NUP160	ENST00000378460.2	nucleoporin 160kDa	997	1	0	0	1	0	hsa-miR-514a-5p	0.0028	0.0204	0.1427	-0.13	-0.14	N/A
SMCR8	ENST00000406438.3	Smith-Magenis syndrome chromosome region, candidate 8	219	1	0	1	0	1	hsa-miR-514a-5p	0.0033	0.0241	0.1661	-0.13	-0.14	N/A
PAX8	ENST00000263335.7	paired box 8	11	1	0	1	0	0	hsa-miR-514a-5p	0.0016	0.0118	0.0855	-0.13	-0.13	N/A
EVPLL	ENST00000399134.4	envoplakin-like	5	1	0	1	0	0	hsa-miR-514a-5p	0.0014	0.0105	0.076	-0.13	-0.13	N/A
KCNS1	ENST00000306117.1	potassium voltage-gated channel, delayed-rectifier, subfamily S, member 1	5	2	0	1	1	1	hsa-miR-514a-5p	0.0032	0.0237	0.1706	-0.13	-0.13	N/A
CAMTA2	ENST00000358183.4	calmodulin binding transcription activator 2	424	1	0	0	1	0	hsa-miR-514a-5p	0.0032	0.0234	0.1601	-0.13	-0.13	N/A
MARK2	ENST00000402010.2	MAP/microtubule affinity-regulating kinase 2	845	1	0	0	1	0	hsa-miR-514a-5p	0.0053	0.0385	0.2698	-0.13	-0.13	N/A
PRKACA	ENST00000308677.4	protein kinase, cAMP-dependent, catalytic, alpha	12	1	0	1	0	0	hsa-miR-514a-5p	0.0005	0.0034	0.0247	-0.13	-0.13	N/A
KLRK1	ENST00000240618.6	killer cell lectin-like receptor subfamily K, member 1	5	1	0	1	0	0	hsa-miR-514a-5p	0.0007	0.005	0.0362	-0.13	-0.13	N/A
LRFN1	ENST00000248668.4	leucine rich repeat and fibronectin type III domain containing 1	82	1	0	1	0	0	hsa-miR-514a-5p	0.0023	0.0165	0.1124	-0.13	-0.13	N/A
HIPK1	ENST00000369558.1	homeodomain interacting protein kinase 1	930	1	0	1	0	1	hsa-miR-514a-5p	0.0035	0.0256	0.1755	-0.13	-0.14	N/A
PTCD2	ENST00000380639.5	pentatricopeptide repeat domain 2	377	2	0	2	0	1	hsa-miR-514a-5p	0.0018	0.0129	0.0897	-0.13	-0.23	N/A
SAMD1	ENST00000533683.2	sterile alpha motif domain containing 1	12	1	0	1	0	1	hsa-miR-514a-5p	0.0009	0.0069	0.0498	-0.13	-0.17	N/A
SALL2	ENST00000327430.3	sal-like 2 (Drosophila)	233	1	0	1	0	0	hsa-miR-514a-5p	0.0019	0.0138	0.0987	-0.13	-0.13	N/A
GSTM4	ENST00000369833.1	glutathione S-transferase mu 4	767	1	0	0	1	0	hsa-miR-514a-5p	0.0027	0.0199	0.1399	-0.13	-0.13	N/A
ZNF598	ENST00000563630.1	zinc finger protein 598	22	1	0	1	0	0	hsa-miR-514a-5p	0.0013	0.0099	0.0716	-0.13	-0.13	N/A
SLC39A7	ENST00000374675.3	solute carrier family 39 (zinc transporter), member 7	4669	1	0	1	0	0	hsa-miR-514a-5p	0.0015	0.0112	0.0797	-0.13	-0.13	N/A
STARD9	ENST00000290607.7	StAR-related lipid transfer (START) domain containing 9	80	1	0	1	0	0	hsa-miR-514a-5p	0.0055	0.0404	0.2908	-0.13	-0.13	N/A
LRRTM2	ENST00000274711.6	leucine rich repeat transmembrane neuronal 2	5	1	0	1	0	0	hsa-miR-514a-5p	0.0012	0.0088	0.0618	-0.13	-0.13	N/A
TRPV3	ENST00000301365.4	transient receptor potential cation channel, subfamily V, member 3	13	2	0	2	0	2	hsa-miR-514a-5p	0.0033	0.0242	0.174	-0.13	-0.16	N/A
SHOC2	ENST00000369452.4	soc-2 suppressor of clear homolog (C. elegans)	437	2	0	1	1	2	hsa-miR-514a-5p	0.0014	0.0103	0.073	-0.13	-0.25	N/A
STX16	ENST00000355957.5	syntaxin 16	756	1	0	0	1	0	hsa-miR-514a-5p	0.0023	0.0167	0.1151	-0.13	-0.13	N/A
ELOVL4	ENST00000369816.4	ELOVL fatty acid elongase 4	129	1	0	0	1	0	hsa-miR-514a-5p	0.0022	0.0164	0.1158	-0.13	-0.13	N/A
APOL6	ENST00000409652.4	apolipoprotein L, 6	5	1	0	1	0	1	hsa-miR-514a-5p	0.003	0.0221	0.1515	-0.13	-0.19	N/A
SLC5A1	ENST00000266088.4	solute carrier family 5 (sodium/glucose cotransporter), member 1	5	2	0	1	1	0	hsa-miR-514a-5p	0.0032	0.0232	0.1661	-0.13	-0.13	N/A
GNAO1	ENST00000262493.6	guanine nucleotide binding protein (G protein), alpha activating activity polypeptide O	8	1	0	1	0	0	hsa-miR-514a-5p	0.0006	0.0042	0.0305	-0.13	-0.13	N/A
FAM35A	ENST00000298786.4	family with sequence similarity 35, member A	5	1	0	0	1	0	hsa-miR-514a-5p	0.0015	0.0109	0.0772	-0.13	-0.13	N/A
AQP2	ENST00000199280.3	aquaporin 2 (collecting duct)	5	1	0	0	1	1	hsa-miR-514a-5p	0.0045	0.0333	0.2372	-0.13	-0.13	N/A
CNOT8	ENST00000285896.6	CCR4-NOT transcription complex, subunit 8	319	1	0	1	0	0	hsa-miR-514a-5p	0.001	0.0072	0.051	-0.13	-0.13	N/A
FDX1L	ENST00000541276.1	ferredoxin 1-like	198	1	0	1	0	1	hsa-miR-514a-5p	0.0006	0.0043	0.0311	-0.13	-0.15	N/A
RANBP6	ENST00000259569.5	RAN binding protein 6	117	2	0	0	2	1	hsa-miR-514a-5p	0.0046	0.0335	0.2365	-0.13	-0.29	N/A
NOVA1	ENST00000465357.2	neuro-oncological ventral antigen 1	5	1	0	0	1	0	hsa-miR-514a-5p	0.0022	0.0161	0.1114	-0.13	-0.13	N/A
PIGN	ENST00000357637.5	phosphatidylinositol glycan anchor biosynthesis, class N	211	1	0	1	0	1	hsa-miR-514a-5p	0.003	0.0221	0.1566	-0.13	-0.13	N/A
SKP2	ENST00000274255.6	S-phase kinase-associated protein 2, E3 ubiquitin protein ligase	340	1	0	0	1	0	hsa-miR-514a-5p	0.0015	0.0108	0.0766	-0.13	-0.13	N/A
ZNF766	ENST00000439461.1	zinc finger protein 766	324	1	0	0	1	1	hsa-miR-514a-5p	0.0034	0.0247	0.1602	-0.13	-0.13	N/A
EIF4EBP2	ENST00000373218.4	eukaryotic translation initiation factor 4E binding protein 2	690	2	0	2	0	2	hsa-miR-514a-5p	0.0044	0.0327	0.2332	-0.13	-0.19	N/A
ZFYVE27	ENST00000453958.2	zinc finger, FYVE domain containing 27	565	1	0	1	0	0	hsa-miR-514a-5p	0.0025	0.0183	0.129	-0.13	-0.13	N/A
SS18L1	ENST00000331758.3	synovial sarcoma translocation gene on chromosome 18-like 1	274	1	0	1	0	0	hsa-miR-514a-5p	0.0021	0.0153	0.1056	-0.13	-0.16	N/A
GPR161	ENST00000367838.1	G protein-coupled receptor 161	1712	1	0	1	0	3	hsa-miR-514a-5p	0.0041	0.0301	0.2153	-0.13	-0.16	N/A
BIRC5	ENST00000301633.4	baculoviral IAP repeat containing 5	3607	1	0	1	0	1	hsa-miR-514a-5p	0.0012	0.0091	0.066	-0.13	-0.13	N/A
PCDHB4	ENST00000194152.1	protocadherin beta 4	5	1	0	1	0	0	hsa-miR-514a-5p	0.0008	0.0058	0.0418	-0.13	-0.13	N/A
CRP	ENST00000255030.5	C-reactive protein, pentraxin-related	5	1	0	1	0	1	hsa-miR-514a-5p	0.0015	0.0111	0.0791	-0.13	-0.13	N/A
C21orf59	ENST00000382549.4	chromosome 21 open reading frame 59	288	1	0	1	0	0	hsa-miR-514a-5p	0.0013	0.0095	0.0675	-0.13	-0.13	N/A
ZNF599	ENST00000587354.2	zinc finger protein 599	92	1	0	0	1	0	hsa-miR-514a-5p	0.0017	0.0127	0.0903	-0.13	-0.13	N/A
ADAMTS1	ENST00000284984.3	ADAM metallopeptidase with thrombospondin type 1 motif, 1	466	1	0	0	1	0	hsa-miR-514a-5p	0.0026	0.0187	0.1265	-0.13	-0.13	N/A
STRADB	ENST00000392249.2	STE20-related kinase adaptor beta	12	1	0	0	1	0	hsa-miR-514a-5p	0.0013	0.0092	0.0644	-0.13	-0.13	N/A
C16orf52	ENST00000542527.2	chromosome 16 open reading frame 52	102	1	1	0	0	0	hsa-miR-514a-5p	0.001	0.0076	0.0546	-0.13	-0.17	N/A
SREK1IP1	ENST00000513458.4	SREK1-interacting protein 1	145	2	0	1	1	2	hsa-miR-514a-5p	0.0021	0.0153	0.1094	-0.13	-0.4	N/A
UEVLD	ENST00000541984.1	UEV and lactate/malate dehyrogenase domains	39	2	0	1	1	1	hsa-miR-514a-5p	0.0016	0.0115	0.0802	-0.13	-0.26	N/A
OSBPL2	ENST00000358053.2	oxysterol binding protein-like 2	283	1	0	1	0	0	hsa-miR-514a-5p	0.003	0.0221	0.1518	-0.13	-0.14	N/A
DNAJC19	ENST00000486355.1	DnaJ (Hsp40) homolog, subfamily C, member 19	223	1	0	0	1	0	hsa-miR-514a-5p	0.0009	0.0067	0.0464	-0.13	-0.21	N/A
GPRC5B	ENST00000300571.2	G protein-coupled receptor, family C, group 5, member B	84	1	0	1	0	1	hsa-miR-514a-5p	0.002	0.015	0.1065	-0.13	-0.17	N/A
ERLIN2	ENST00000276461.5	ER lipid raft associated 2	887	1	0	1	0	2	hsa-miR-514a-5p	0.0028	0.0207	0.1478	-0.13	-0.15	N/A
GPATCH2	ENST00000366935.3	G patch domain containing 2	108	1	0	1	0	3	hsa-miR-514a-5p	0.0017	0.0127	0.0894	-0.13	-0.2	N/A
G3BP2	ENST00000395719.3	GTPase activating protein (SH3 domain) binding protein 2	4413	1	0	0	1	0	hsa-miR-514a-5p	0.0015	0.011	0.0769	-0.13	-0.13	N/A
LIFR	ENST00000263409.4	leukemia inhibitory factor receptor alpha	44	4	0	2	2	1	hsa-miR-514a-5p	0.0025	0.0184	0.1316	-0.13	-0.18	N/A
PUS1	ENST00000440818.2	pseudouridylate synthase 1	1162	1	0	1	0	0	hsa-miR-514a-5p	0.0005	0.004	0.0289	-0.13	-0.13	N/A
F8A3	ENST00000369445.2	coagulation factor VIII-associated 3	5	1	0	0	1	0	hsa-miR-514a-5p	0.0018	0.0132	0.09	-0.13	-0.13	N/A
F8A2	ENST00000369505.3	coagulation factor VIII-associated 2	5	1	0	0	1	0	hsa-miR-514a-5p	0.0018	0.0132	0.09	-0.13	-0.13	N/A
F8A1	ENST00000369446.2	coagulation factor VIII-associated 1	5	1	0	0	1	0	hsa-miR-514a-5p	0.0018	0.0132	0.09	-0.13	-0.13	N/A
TNS3	ENST00000311160.9	tensin 3	28	2	0	1	1	1	hsa-miR-514a-5p	0.0035	0.0255	0.1805	-0.13	-0.13	N/A
PHF2	ENST00000375376.4	PHD finger protein 2	151	1	0	1	0	1	hsa-miR-514a-5p	0.0012	0.0086	0.0627	-0.13	-0.13	N/A
WDR36	ENST00000506538.2	WD repeat domain 36	282	1	1	0	0	1	hsa-miR-514a-5p	0.0034	0.025	0.1706	-0.13	-0.18	N/A
CCBE1	ENST00000439986.4	collagen and calcium binding EGF domains 1	54	1	0	0	1	2	hsa-miR-514a-5p	0.0017	0.0126	0.09	-0.13	-0.15	N/A
UBR7	ENST00000013070.6	ubiquitin protein ligase E3 component n-recognin 7 (putative)	468	1	1	0	0	0	hsa-miR-514a-5p	0.0016	0.0118	0.0812	-0.13	-0.13	N/A
FKBP9	ENST00000242209.4	FK506 binding protein 9, 63 kDa	43	1	0	0	1	2	hsa-miR-514a-5p	0.0043	0.0314	0.2099	-0.13	-0.13	N/A
CHRNB3	ENST00000289957.2	cholinergic receptor, nicotinic, beta 3 (neuronal)	5	1	0	1	0	0	hsa-miR-514a-5p	0.0009	0.0063	0.0456	-0.13	-0.13	N/A
SMCO3	ENST00000316048.2	single-pass membrane protein with coiled-coil domains 3	5	1	0	0	1	0	hsa-miR-514a-5p	0.0021	0.0154	0.1074	-0.13	-0.13	N/A
FMNL3	ENST00000335154.5	formin-like 3	132	1	0	1	0	2	hsa-miR-514a-5p	0.0027	0.0197	0.1422	-0.13	-0.23	N/A
ZNF724P	ENST00000418100.1	zinc finger protein 724, pseudogene	128	1	0	0	1	0	hsa-miR-514a-5p	0.0036	0.0263	0.1805	-0.13	-0.13	N/A
C11orf54	ENST00000528288.1	chromosome 11 open reading frame 54	47	4	1	1	2	4	hsa-miR-514a-5p	0.0033	0.0242	0.1621	-0.13	-0.51	N/A
ZKSCAN3	ENST00000377255.3	zinc finger with KRAB and SCAN domains 3	63	1	0	1	0	1	hsa-miR-514a-5p	0.0027	0.0197	0.1387	-0.13	-0.18	N/A
DCUN1D4	ENST00000334635.5	DCN1, defective in cullin neddylation 1, domain containing 4	1118	1	0	0	1	1	hsa-miR-514a-5p	0.0023	0.0168	0.1137	-0.13	-0.14	N/A
TCF7L1	ENST00000282111.3	transcription factor 7-like 1 (T-cell specific, HMG-box)	577	1	0	1	0	0	hsa-miR-514a-5p	0.0012	0.0091	0.0644	-0.12	-0.12	N/A
PACRGL	ENST00000502374.1	PARK2 co-regulated-like	314	1	0	0	1	0	hsa-miR-514a-5p	0.0018	0.0129	0.0917	-0.12	-0.17	N/A
SFRP5	ENST00000266066.3	secreted frizzled-related protein 5	28	1	0	0	1	0	hsa-miR-514a-5p	0.0016	0.0117	0.0817	-0.12	-0.12	N/A
CCSER1	ENST00000509176.1	coiled-coil serine-rich protein 1	5	1	0	0	1	1	hsa-miR-514a-5p	0.0057	0.0417	0.2875	-0.12	-0.12	N/A
BRPF3	ENST00000534400.1	bromodomain and PHD finger containing, 3	7032	1	0	1	0	1	hsa-miR-514a-5p	0.0029	0.0211	0.1508	-0.12	-0.12	N/A
ZNF667	ENST00000591790.1	zinc finger protein 667	24	1	0	1	0	1	hsa-miR-514a-5p	0.0026	0.0191	0.1355	-0.12	-0.12	N/A
CDV3	ENST00000420115.2	CDV3 homolog (mouse)	523	1	0	0	1	1	hsa-miR-514a-5p	0.0016	0.0114	0.0797	-0.12	-0.16	N/A
RAB14	ENST00000373840.4	RAB14, member RAS oncogene family	586	1	1	0	0	0	hsa-miR-514a-5p	0.0027	0.0193	0.1161	-0.12	-0.36	N/A
ZNF618	ENST00000288466.7	zinc finger protein 618	778	1	0	1	0	1	hsa-miR-514a-5p	0.0038	0.0277	0.1978	-0.12	-0.13	N/A
SYNGR3	ENST00000562045.1	synaptogyrin 3	223	1	0	0	1	0	hsa-miR-514a-5p	0.0022	0.016	0.1151	-0.12	-0.12	N/A
SERTM1	ENST00000315190.3	serine-rich and transmembrane domain containing 1	12	1	0	0	1	1	hsa-miR-514a-5p	0.0032	0.0235	0.1667	-0.12	-0.12	N/A
DDX47	ENST00000358007.3	DEAD (Asp-Glu-Ala-Asp) box polypeptide 47	252	1	0	0	1	0	hsa-miR-514a-5p	0.0012	0.009	0.0647	-0.12	-0.12	N/A
ISM1	ENST00000262487.4	isthmin 1, angiogenesis inhibitor	9	1	0	1	0	0	hsa-miR-514a-5p	0.0008	0.0062	0.0445	-0.12	-0.12	N/A
STARD7	ENST00000337288.5	StAR-related lipid transfer (START) domain containing 7	17	1	0	1	0	0	hsa-miR-514a-5p	0.0014	0.0104	0.0746	-0.12	-0.16	N/A
KPNA1	ENST00000344337.6	karyopherin alpha 1 (importin alpha 5)	1030	2	0	1	1	0	hsa-miR-514a-5p	0.0025	0.0187	0.1321	-0.12	-0.19	N/A
ABHD4	ENST00000428304.2	abhydrolase domain containing 4	102	1	0	1	0	2	hsa-miR-514a-5p	0.0036	0.0264	0.1881	-0.12	-0.17	N/A
YWHAQ	ENST00000381844.4	tyrosine 3-monooxygenase/tryptophan 5-monooxygenase activation protein, theta polypeptide	473	1	0	0	1	0	hsa-miR-514a-5p	0.0018	0.0135	0.0957	-0.12	-0.13	N/A
MTX3	ENST00000509852.1	metaxin 3	304	1	0	1	0	2	hsa-miR-514a-5p	0.0031	0.0228	0.1616	-0.12	-0.13	N/A
B4GALNT1	ENST00000341156.4	beta-1,4-N-acetyl-galactosaminyl transferase 1	23	1	0	1	0	0	hsa-miR-514a-5p	0.0014	0.0106	0.0764	-0.12	-0.14	N/A
ARFIP1	ENST00000451320.2	ADP-ribosylation factor interacting protein 1	275	1	0	0	1	1	hsa-miR-514a-5p	0.0018	0.0135	0.0956	-0.12	-0.12	N/A
DLG2	ENST00000398309.2	discs, large homolog 2 (Drosophila)	15	1	0	0	1	1	hsa-miR-514a-5p	0.0062	0.0456	0.3224	-0.12	-0.12	N/A
GFPT2	ENST00000253778.8	glutamine-fructose-6-phosphate transaminase 2	70	1	0	0	1	0	hsa-miR-514a-5p	0.0023	0.0169	0.1211	-0.12	-0.12	N/A
SYDE1	ENST00000342784.2	synapse defective 1, Rho GTPase, homolog 1 (C. elegans)	249	1	0	1	0	1	hsa-miR-514a-5p	0.0018	0.013	0.0945	-0.12	-0.12	N/A
ARHGEF10	ENST00000520359.1	Rho guanine nucleotide exchange factor (GEF) 10	326	1	0	0	1	0	hsa-miR-514a-5p	0.0014	0.0103	0.0735	-0.12	-0.12	N/A
CNDP1	ENST00000582365.1	carnosine dipeptidase 1 (metallopeptidase M20 family)	5	1	0	1	0	3	hsa-miR-514a-5p	0.0027	0.0201	0.1449	-0.12	-0.12	N/A
SLC35E3	ENST00000398004.2	solute carrier family 35, member E3	250	1	0	0	1	1	hsa-miR-514a-5p	0.0028	0.0203	0.1353	-0.12	-0.13	N/A
C1orf226	ENST00000458626.2	chromosome 1 open reading frame 226	369	1	0	1	0	0	hsa-miR-514a-5p	0.0026	0.0191	0.1363	-0.12	-0.12	N/A
RABL3	ENST00000273375.3	RAB, member of RAS oncogene family-like 3	165	1	0	1	0	2	hsa-miR-514a-5p	0.0013	0.0099	0.0704	-0.12	-0.24	N/A
GLIS3	ENST00000324333.10	GLIS family zinc finger 3	47	1	0	1	0	2	hsa-miR-514a-5p	0.0029	0.0211	0.1511	-0.12	-0.12	N/A
MNX1	ENST00000252971.6	motor neuron and pancreas homeobox 1	887	1	0	0	1	0	hsa-miR-514a-5p	0.0014	0.0102	0.0705	-0.12	-0.12	N/A
CSRP1	ENST00000367306.1	cysteine and glycine-rich protein 1	15542	1	0	0	1	0	hsa-miR-514a-5p	0.0014	0.0105	0.0751	-0.12	-0.12	N/A
DRGX	ENST00000374139.2	dorsal root ganglia homeobox	5	1	0	1	0	0	hsa-miR-514a-5p	0.0016	0.0115	0.0832	-0.12	-0.12	N/A
PPP1R12C	ENST00000263433.3	protein phosphatase 1, regulatory subunit 12C	505	1	0	1	0	1	hsa-miR-514a-5p	0.0033	0.0242	0.1717	-0.12	-0.12	N/A
BATF2	ENST00000301887.4	basic leucine zipper transcription factor, ATF-like 2	5	1	0	1	0	0	hsa-miR-514a-5p	0.0016	0.012	0.0849	-0.12	-0.12	N/A
LHFPL3	ENST00000535008.1	lipoma HMGIC fusion partner-like 3	5	1	0	0	1	0	hsa-miR-514a-5p	0.0024	0.0177	0.1176	-0.12	-0.12	N/A
RABL5	ENST00000517481.1	RAB, member RAS oncogene family-like 5	170	1	1	0	0	0	hsa-miR-514a-5p	0.0007	0.0049	0.0345	-0.12	-0.33	N/A
CYP1B1	ENST00000260630.3	cytochrome P450, family 1, subfamily B, polypeptide 1	111	1	0	0	1	1	hsa-miR-514a-5p	0.0022	0.0159	0.1108	-0.12	-0.12	N/A
HEMK1	ENST00000232854.4	HemK methyltransferase family member 1	99	2	0	2	0	3	hsa-miR-514a-5p	0.004	0.0292	0.2094	-0.12	-0.23	N/A
RNF166	ENST00000312838.4	ring finger protein 166	1977	1	0	1	0	0	hsa-miR-514a-5p	0.0014	0.01	0.0721	-0.12	-0.12	N/A
DCAF7	ENST00000310827.4	DDB1 and CUL4 associated factor 7	3289	1	0	1	0	1	hsa-miR-514a-5p	0.0029	0.0211	0.1511	-0.12	-0.12	N/A
SCN4A	ENST00000578147.1	sodium channel, voltage-gated, type IV, alpha subunit	5	2	0	2	0	1	hsa-miR-514a-5p	0.0061	0.0446	0.3	-0.12	-0.12	N/A
SLC16A14	ENST00000295190.4	solute carrier family 16, member 14	34	1	0	0	1	0	hsa-miR-514a-5p	0.0021	0.0153	0.1052	-0.12	-0.12	N/A
LPL	ENST00000311322.8	lipoprotein lipase	7658	1	0	0	1	0	hsa-miR-514a-5p	0.0022	0.0163	0.1163	-0.12	-0.12	N/A
DAZL	ENST00000250863.8	deleted in azoospermia-like	5	1	0	0	1	0	hsa-miR-514a-5p	0.0037	0.0268	0.1763	-0.12	-0.12	N/A
HS6ST2	ENST00000370836.2	heparan sulfate 6-O-sulfotransferase 2	4566	1	0	0	1	0	hsa-miR-514a-5p	0.0039	0.0284	0.1996	-0.12	-0.12	N/A
TOPBP1	ENST00000260810.5	topoisomerase (DNA) II binding protein 1	102	1	0	0	1	0	hsa-miR-514a-5p	0.0014	0.0106	0.0755	-0.12	-0.12	N/A
ZNF75A	ENST00000574298.1	zinc finger protein 75a	145	1	1	0	0	1	hsa-miR-514a-5p	0.0025	0.0181	0.1214	-0.12	-0.18	N/A
BMPR2	ENST00000374574.2	bone morphogenetic protein receptor, type II (serine/threonine kinase)	287	1	0	0	1	2	hsa-miR-514a-5p	0.003	0.0219	0.1537	-0.12	-0.18	N/A
RHOU	ENST00000366691.3	ras homolog family member U	3519	1	0	0	1	0	hsa-miR-514a-5p	0.0026	0.0193	0.1277	-0.12	-0.12	N/A
LMAN2L	ENST00000264963.4	lectin, mannose-binding 2-like	355	2	0	2	0	2	hsa-miR-514a-5p	0.0009	0.0067	0.0479	-0.12	-0.15	N/A
SYS1	ENST00000243918.5	SYS1 Golgi-localized integral membrane protein homolog (S. cerevisiae)	384	2	0	1	1	0	hsa-miR-514a-5p	0.002	0.015	0.1061	-0.12	-0.28	N/A
PIGU	ENST00000452740.2	phosphatidylinositol glycan anchor biosynthesis, class U	355	1	0	1	0	0	hsa-miR-514a-5p	0.001	0.0072	0.0506	-0.12	-0.13	N/A
STK35	ENST00000381482.3	serine/threonine kinase 35	263	1	0	0	1	0	hsa-miR-514a-5p	0.004	0.0297	0.2117	-0.12	-0.13	N/A
RAP1GAP2	ENST00000254695.8	RAP1 GTPase activating protein 2	123	2	0	1	1	1	hsa-miR-514a-5p	0.0039	0.0286	0.1977	-0.12	-0.14	N/A
C10orf76	ENST00000370033.4	chromosome 10 open reading frame 76	273	2	0	2	0	0	hsa-miR-514a-5p	0.0026	0.0191	0.1353	-0.12	-0.14	N/A
MPEG1	ENST00000361050.3	macrophage expressed 1	5	1	0	0	1	0	hsa-miR-514a-5p	0.0037	0.0274	0.191	-0.12	-0.12	N/A
TET2	ENST00000545826.1	tet methylcytosine dioxygenase 2	558	2	0	2	0	1	hsa-miR-514a-5p	0.0043	0.0313	0.2216	-0.12	-0.12	N/A
GLTP	ENST00000318348.4	glycolipid transfer protein	5	1	0	1	0	0	hsa-miR-514a-5p	0.0019	0.014	0.0998	-0.12	-0.12	N/A
GOLGA6L1	ENST00000316397.3	golgin A6 family-like 1	5	1	0	0	1	0	hsa-miR-514a-5p	0.003	0.022	0.1488	-0.12	-0.12	N/A
LAT2	ENST00000398475.1	linker for activation of T cells family, member 2	5	1	0	0	1	0	hsa-miR-514a-5p	0.0019	0.0136	0.0971	-0.12	-0.12	N/A
BRPF1	ENST00000383829.2	bromodomain and PHD finger containing, 1	351	1	0	1	0	0	hsa-miR-514a-5p	0.0014	0.0103	0.0745	-0.12	-0.12	N/A
KLF17	ENST00000372299.3	Kruppel-like factor 17	11	1	0	1	0	0	hsa-miR-514a-5p	0.0018	0.0133	0.0921	-0.12	-0.12	N/A
LAMP3	ENST00000265598.3	lysosomal-associated membrane protein 3	11	1	0	1	0	1	hsa-miR-514a-5p	0.0016	0.0118	0.0856	-0.12	-0.12	N/A
AC174470.1	ENST00000457257.1		164	1	0	1	0	0	hsa-miR-514a-5p	0.0031	0.0225	0.1548	-0.12	-0.12	N/A
G3BP1	ENST00000394123.3	GTPase activating protein (SH3 domain) binding protein 1	688	1	0	0	1	3	hsa-miR-514a-5p	0.0033	0.0243	0.1698	-0.12	-0.13	N/A
DSTYK	ENST00000367160.4	dual serine/threonine and tyrosine protein kinase	256	2	0	2	0	2	hsa-miR-514a-5p	0.0052	0.0385	0.2743	-0.12	-0.13	N/A
ZNF100	ENST00000358296.6	zinc finger protein 100	142	1	0	0	1	2	hsa-miR-514a-5p	0.0028	0.0204	0.1457	-0.12	-0.12	N/A
C10orf88	ENST00000481909.1	chromosome 10 open reading frame 88	269	1	0	0	1	0	hsa-miR-514a-5p	0.0016	0.0117	0.0822	-0.12	-0.12	N/A
KLHL38	ENST00000325995.7	kelch-like family member 38	13	2	0	2	0	0	hsa-miR-514a-5p	0.0025	0.018	0.1256	-0.12	-0.15	N/A
MAP7D2	ENST00000379651.3	MAP7 domain containing 2	490	1	0	1	0	0	hsa-miR-514a-5p	0.0008	0.0061	0.0431	-0.12	-0.12	N/A
CHM	ENST00000357749.2	choroideremia (Rab escort protein 1)	217	1	1	0	0	1	hsa-miR-514a-5p	0.0049	0.0359	0.2436	-0.12	-0.12	N/A
TNK1	ENST00000570896.1	tyrosine kinase, non-receptor, 1	51	1	0	1	0	0	hsa-miR-514a-5p	0.0018	0.0136	0.0965	-0.12	-0.12	N/A
EGLN2	ENST00000593726.1	egl-9 family hypoxia-inducible factor 2	19	1	0	0	1	0	hsa-miR-514a-5p	0.001	0.0071	0.0516	-0.12	-0.12	N/A
TMEM200B	ENST00000521452.1	transmembrane protein 200B	152	1	0	1	0	0	hsa-miR-514a-5p	0.0006	0.0046	0.0328	-0.12	-0.12	N/A
CDC42BPA	ENST00000366767.3	CDC42 binding protein kinase alpha (DMPK-like)	122	2	0	2	0	2	hsa-miR-514a-5p	0.0049	0.0361	0.2553	-0.12	-0.13	N/A
WDR78	ENST00000371026.3	WD repeat domain 78	10	1	0	1	0	0	hsa-miR-514a-5p	0.0011	0.0078	0.0538	-0.12	-0.24	N/A
NEBL	ENST00000377122.4	nebulette	181	1	0	1	0	0	hsa-miR-514a-5p	0.0049	0.036	0.2461	-0.12	-0.12	N/A
PACSIN2	ENST00000263246.3	protein kinase C and casein kinase substrate in neurons 2	402	1	0	1	0	1	hsa-miR-514a-5p	0.0018	0.013	0.0923	-0.12	-0.13	N/A
MDGA1	ENST00000297153.7	MAM domain containing glycosylphosphatidylinositol anchor 1	240	3	0	3	0	2	hsa-miR-514a-5p	0.0061	0.0447	0.3137	-0.12	-0.12	N/A
C15orf38-AP3S2	ENST00000398333.3	C15orf38-AP3S2 readthrough	985	1	0	1	0	1	hsa-miR-514a-5p	0.0038	0.0277	0.1967	-0.12	-0.12	N/A
FAM218A	ENST00000513876.2	family with sequence similarity 218, member A	16	1	0	0	1	0	hsa-miR-514a-5p	0.0009	0.0064	0.0457	-0.12	-0.12	N/A
ITIH6	ENST00000218436.6	inter-alpha-trypsin inhibitor heavy chain family, member 6	5	1	0	1	0	1	hsa-miR-514a-5p	0.0016	0.0119	0.0851	-0.12	-0.12	N/A
PTCD1	ENST00000292478.4	pentatricopeptide repeat domain 1	22	1	0	1	0	0	hsa-miR-514a-5p	0.0027	0.0196	0.1381	-0.12	-0.12	N/A
GABRB2	ENST00000393959.1	gamma-aminobutyric acid (GABA) A receptor, beta 2	5	4	0	0	4	3	hsa-miR-514a-5p	0.0102	0.0744	0.5184	-0.12	-0.12	N/A
PCNXL3	ENST00000355703.3	pecanex-like 3 (Drosophila)	66	1	1	0	0	0	hsa-miR-514a-5p	0.0011	0.0082	0.0592	-0.12	-0.12	N/A
ZNF726	ENST00000525354.2	zinc finger protein 726	16	1	1	0	0	1	hsa-miR-514a-5p	0.0016	0.0113	0.0748	-0.12	-0.28	N/A
EIF1	ENST00000469257.1	eukaryotic translation initiation factor 1	415	1	0	1	0	3	hsa-miR-514a-5p	0.0018	0.0132	0.0948	-0.12	-0.3	N/A
EXT2	ENST00000395673.3	exostosin glycosyltransferase 2	896	1	0	0	1	1	hsa-miR-514a-5p	0.0018	0.0135	0.0951	-0.12	-0.13	N/A
PDCD7	ENST00000204549.4	programmed cell death 7	64	1	0	1	0	0	hsa-miR-514a-5p	0.0018	0.0136	0.0975	-0.12	-0.12	N/A
OLIG2	ENST00000382357.3	oligodendrocyte lineage transcription factor 2	15	1	0	0	1	0	hsa-miR-514a-5p	0.0019	0.0137	0.0939	-0.12	-0.12	N/A
ATP1B4	ENST00000218008.3	ATPase, Na+/K+ transporting, beta 4 polypeptide	5	1	0	0	1	1	hsa-miR-514a-5p	0.0037	0.0271	0.1808	-0.12	-0.12	N/A
CIAO1	ENST00000488633.1	cytosolic iron-sulfur protein assembly 1	1143	1	0	0	1	0	hsa-miR-514a-5p	0.0009	0.0065	0.0461	-0.12	-0.12	N/A
ZNF536	ENST00000355537.3	zinc finger protein 536	5	1	0	0	1	0	hsa-miR-514a-5p	0.0023	0.0167	0.1134	-0.12	-0.12	N/A
ZBTB14	ENST00000357006.4	zinc finger and BTB domain containing 14	459	1	0	0	1	1	hsa-miR-514a-5p	0.0017	0.0126	0.0872	-0.12	-0.12	N/A
TNFRSF14	ENST00000355716.4	tumor necrosis factor receptor superfamily, member 14	170	1	0	1	0	0	hsa-miR-514a-5p	0.0011	0.0082	0.0599	-0.12	-0.12	N/A
SLC5A8	ENST00000536262.2	solute carrier family 5 (sodium/monocarboxylate cotransporter), member 8	5	1	0	1	0	1	hsa-miR-514a-5p	0.0015	0.011	0.0784	-0.12	-0.12	N/A
DNAJC28	ENST00000381947.3	DnaJ (Hsp40) homolog, subfamily C, member 28	24	1	0	1	0	1	hsa-miR-514a-5p	0.0013	0.0095	0.0678	-0.12	-0.16	N/A
TSPAN5	ENST00000305798.3	tetraspanin 5	107	1	0	1	0	0	hsa-miR-514a-5p	0.0013	0.0092	0.0642	-0.12	-0.12	N/A
ZNF224	ENST00000336976.6	zinc finger protein 224	173	2	0	0	2	0	hsa-miR-514a-5p	0.002	0.0144	0.1025	-0.12	-0.14	N/A
RAB8B	ENST00000321437.4	RAB8B, member RAS oncogene family	45	1	0	1	0	1	hsa-miR-514a-5p	0.0015	0.0111	0.079	-0.12	-0.13	N/A
GOLGA6L6	ENST00000427390.2	golgin A6 family-like 6	5	1	0	0	1	0	hsa-miR-514a-5p	0.003	0.022	0.1488	-0.12	-0.12	N/A
ANKRD1	ENST00000371697.3	ankyrin repeat domain 1 (cardiac muscle)	8	1	0	0	1	0	hsa-miR-514a-5p	0.0017	0.0123	0.0851	-0.12	-0.12	N/A
PCDH12	ENST00000231484.3	protocadherin 12	5	1	0	1	0	1	hsa-miR-514a-5p	0.0027	0.0198	0.1432	-0.12	-0.12	N/A
C17orf107	ENST00000381365.3	chromosome 17 open reading frame 107	11	1	0	0	1	0	hsa-miR-514a-5p	0.0027	0.0195	0.1377	-0.12	-0.12	N/A
C7	ENST00000313164.9	complement component 7	5	1	0	1	0	3	hsa-miR-514a-5p	0.0019	0.0137	0.0984	-0.12	-0.12	N/A
FAXC	ENST00000389677.5	failed axon connections homolog (Drosophila)	95	2	0	1	1	4	hsa-miR-514a-5p	0.0043	0.0311	0.2156	-0.12	-0.19	N/A
GANAB	ENST00000346178.4	glucosidase, alpha; neutral AB	539	1	0	1	0	0	hsa-miR-514a-5p	0.001	0.0074	0.0536	-0.12	-0.12	N/A
INSIG2	ENST00000245787.4	insulin induced gene 2	562	1	0	0	1	0	hsa-miR-514a-5p	0.0026	0.0189	0.13	-0.12	-0.13	N/A
DDX46	ENST00000452510.2	DEAD (Asp-Glu-Ala-Asp) box polypeptide 46	472	1	0	0	1	1	hsa-miR-514a-5p	0.002	0.0149	0.1039	-0.12	-0.12	N/A
FAIM2	ENST00000320634.3	Fas apoptotic inhibitory molecule 2	5	1	0	1	0	0	hsa-miR-514a-5p	0.0024	0.0179	0.1287	-0.12	-0.12	N/A
LMX1A	ENST00000342310.3	LIM homeobox transcription factor 1, alpha	5	2	0	2	0	1	hsa-miR-514a-5p	0.0018	0.0134	0.0977	-0.12	-0.12	N/A
FBXO27	ENST00000292853.4	F-box protein 27	53	1	0	1	0	0	hsa-miR-514a-5p	0.0007	0.0049	0.0353	-0.12	-0.12	N/A
UNC5B	ENST00000335350.6	unc-5 homolog B (C. elegans)	90	2	0	2	0	1	hsa-miR-514a-5p	0.0036	0.026	0.1823	-0.12	-0.12	N/A
LZTS3	ENST00000329152.3	Homo sapiens leucine zipper, putative tumor suppressor family member 3 (LZTS3), transcript variant 2, mRNA.	78	1	0	1	0	1	hsa-miR-514a-5p	0.0015	0.011	0.0783	-0.12	-0.12	N/A
ZSCAN30	ENST00000333206.5	zinc finger and SCAN domain containing 30	274	2	0	2	0	1	hsa-miR-514a-5p	0.0034	0.0249	0.1793	-0.12	-0.12	N/A
FAM222A	ENST00000538780.1	family with sequence similarity 222, member A	23	1	0	1	0	1	hsa-miR-514a-5p	0.0026	0.019	0.1322	-0.12	-0.12	N/A
TIMP2	ENST00000585421.1	TIMP metallopeptidase inhibitor 2	3147	1	0	1	0	0	hsa-miR-514a-5p	0.0008	0.006	0.0426	-0.11	-0.13	N/A
ARHGAP26	ENST00000378004.3	Rho GTPase activating protein 26	131	2	1	1	0	5	hsa-miR-514a-5p	0.0093	0.0664	0.4068	-0.11	-0.21	N/A
GPX8	ENST00000296734.6	glutathione peroxidase 8 (putative)	2107	1	0	0	1	3	hsa-miR-514a-5p	0.0033	0.024	0.1697	-0.11	-0.24	N/A
STAM	ENST00000377524.3	signal transducing adaptor molecule (SH3 domain and ITAM motif) 1	723	1	0	0	1	0	hsa-miR-514a-5p	0.002	0.0146	0.1019	-0.11	-0.13	N/A
CLPX	ENST00000300107.3	caseinolytic mitochondrial matrix peptidase chaperone subunit	251	1	0	0	1	3	hsa-miR-514a-5p	0.0034	0.0252	0.1709	-0.11	-0.15	N/A
PUS7	ENST00000356362.2	pseudouridylate synthase 7 homolog (S. cerevisiae)	150	1	0	0	1	0	hsa-miR-514a-5p	0.0018	0.0129	0.0867	-0.11	-0.14	N/A
GNPNAT1	ENST00000216410.3	glucosamine-phosphate N-acetyltransferase 1	429	1	1	0	0	0	hsa-miR-514a-5p	0.0024	0.0178	0.1216	-0.11	-0.22	N/A
FSTL4	ENST00000265342.7	follistatin-like 4	60	1	1	0	0	3	hsa-miR-514a-5p	0.0079	0.0564	0.3349	-0.11	-0.17	N/A
CTCF	ENST00000264010.4	CCCTC-binding factor (zinc finger protein)	1037	1	0	1	0	0	hsa-miR-514a-5p	0.001	0.0074	0.0531	-0.11	-0.11	N/A
ABHD17A	ENST00000590661.1	abhydrolase domain containing 17A	202	1	0	0	1	0	hsa-miR-514a-5p	0.0019	0.0136	0.0952	-0.11	-0.12	N/A
NTN1	ENST00000173229.2	netrin 1	12	3	0	3	0	0	hsa-miR-514a-5p	0.0042	0.031	0.2213	-0.11	-0.11	N/A
ADAMTS3	ENST00000286657.4	ADAM metallopeptidase with thrombospondin type 1 motif, 3	5	1	0	0	1	0	hsa-miR-514a-5p	0.004	0.0288	0.1914	-0.11	-0.11	N/A
C1orf158	ENST00000288048.5	chromosome 1 open reading frame 158	5	1	0	0	1	1	hsa-miR-514a-5p	0.0028	0.0202	0.141	-0.11	-0.11	N/A
COL5A3	ENST00000264828.3	collagen, type V, alpha 3	5	1	0	1	0	0	hsa-miR-514a-5p	0.0011	0.0081	0.0575	-0.11	-0.11	N/A
GLDN	ENST00000335449.6	gliomedin	9	1	0	0	1	1	hsa-miR-514a-5p	0.0026	0.0189	0.135	-0.11	-0.11	N/A
TLN1	ENST00000314888.9	talin 1	266	1	1	0	0	1	hsa-miR-514a-5p	0.0044	0.0326	0.2274	-0.11	-0.11	N/A
KCNAB1	ENST00000302490.8	potassium voltage-gated channel, shaker-related subfamily, beta member 1	5	1	0	0	1	0	hsa-miR-514a-5p	0.0034	0.0246	0.1656	-0.11	-0.11	N/A
ABHD14B	ENST00000461108.1	abhydrolase domain containing 14B	189	1	0	1	0	0	hsa-miR-514a-5p	0.0013	0.0096	0.069	-0.11	-0.12	N/A
MIER3	ENST00000381226.3	mesoderm induction early response 1, family member 3	112	1	0	1	0	1	hsa-miR-514a-5p	0.0021	0.0158	0.1126	-0.11	-0.14	N/A
CCDC50	ENST00000392455.3	coiled-coil domain containing 50	961	2	0	1	1	2	hsa-miR-514a-5p	0.0042	0.0307	0.2091	-0.11	-0.15	N/A
FZD3	ENST00000240093.3	frizzled family receptor 3	192	1	1	0	0	1	hsa-miR-514a-5p	0.0088	0.0613	0.3292	-0.11	-0.12	N/A
DBNL	ENST00000494774.1	drebrin-like	1802	2	0	2	0	4	hsa-miR-514a-5p	0.0024	0.0178	0.1265	-0.11	-0.43	N/A
PSME4	ENST00000404125.1	proteasome (prosome, macropain) activator subunit 4	146	1	0	1	0	0	hsa-miR-514a-5p	0.002	0.0145	0.1018	-0.11	-0.11	N/A
CACNG4	ENST00000262138.3	calcium channel, voltage-dependent, gamma subunit 4	5	1	0	0	1	1	hsa-miR-514a-5p	0.0033	0.0246	0.1778	-0.11	-0.11	N/A
TSPYL6	ENST00000317802.7	TSPY-like 6	5	1	0	1	0	1	hsa-miR-514a-5p	0.002	0.0147	0.1064	-0.11	-0.11	N/A
SERPINF2	ENST00000382061.4	serpin peptidase inhibitor, clade F (alpha-2 antiplasmin, pigment epithelium derived factor), member 2	2334	1	0	1	0	0	hsa-miR-514a-5p	0.0014	0.0102	0.0738	-0.11	-0.11	N/A
SLCO3A1	ENST00000318445.6	solute carrier organic anion transporter family, member 3A1	133	1	0	1	0	2	hsa-miR-514a-5p	0.0018	0.0129	0.0927	-0.11	-0.11	N/A
FAM49A	ENST00000381323.3	family with sequence similarity 49, member A	38	1	0	0	1	2	hsa-miR-514a-5p	0.003	0.0219	0.1552	-0.11	-0.15	N/A
UBR2	ENST00000372883.3	ubiquitin protein ligase E3 component n-recognin 2	728	2	0	1	1	0	hsa-miR-514a-5p	0.0033	0.0241	0.173	-0.11	-0.12	N/A
LRRD1	ENST00000343318.5	leucine-rich repeats and death domain containing 1	9	1	1	0	0	2	hsa-miR-514a-5p	0.0033	0.0239	0.1633	-0.11	-0.28	N/A
STK40	ENST00000359297.2	serine/threonine kinase 40	214	1	0	1	0	1	hsa-miR-514a-5p	0.0026	0.0188	0.136	-0.11	-0.12	N/A
HIST1H3H	ENST00000369163.2	histone cluster 1, H3h	256	1	0	1	0	0	hsa-miR-514a-5p	0.0012	0.0088	0.059	-0.11	-0.33	N/A
USP8	ENST00000396444.3	ubiquitin specific peptidase 8	109	1	0	1	0	1	hsa-miR-514a-5p	0.0018	0.0132	0.0935	-0.11	-0.13	N/A
RPH3AL	ENST00000331302.7	rabphilin 3A-like (without C2 domains)	60	2	0	0	2	1	hsa-miR-514a-5p	0.0028	0.0208	0.1454	-0.11	-0.2	N/A
SEMA5A	ENST00000382496.5	sema domain, seven thrombospondin repeats (type 1 and type 1-like), transmembrane domain (TM) and short cytoplasmic domain, (semaphorin) 5A	98	3	0	3	0	2	hsa-miR-514a-5p	0.0042	0.0311	0.2213	-0.11	-0.11	N/A
SGCD	ENST00000435422.3	sarcoglycan, delta (35kDa dystrophin-associated glycoprotein)	39	2	0	1	1	0	hsa-miR-514a-5p	0.0047	0.0348	0.243	-0.11	-0.14	N/A
NT5C3B	ENST00000269534.8	5'-nucleotidase, cytosolic IIIB	425	1	0	1	0	0	hsa-miR-514a-5p	0.0011	0.0081	0.0581	-0.11	-0.11	N/A
KCNJ15	ENST00000328656.4	potassium inwardly-rectifying channel, subfamily J, member 15	5	1	0	1	0	1	hsa-miR-514a-5p	0.0042	0.0306	0.2149	-0.11	-0.11	N/A
LPIN3	ENST00000373257.3	lipin 3	108	1	0	1	0	0	hsa-miR-514a-5p	0.0032	0.0234	0.1651	-0.11	-0.11	N/A
VPS39	ENST00000318006.5	vacuolar protein sorting 39 homolog (S. cerevisiae)	165	1	0	1	0	0	hsa-miR-514a-5p	0.0036	0.0263	0.1805	-0.11	-0.12	N/A
LRRC32	ENST00000260061.5	leucine rich repeat containing 32	10	1	0	1	0	0	hsa-miR-514a-5p	0.002	0.0149	0.1052	-0.11	-0.11	N/A
SDAD1	ENST00000356260.5	SDA1 domain containing 1	91	2	0	2	0	1	hsa-miR-514a-5p	0.0031	0.0226	0.1555	-0.11	-0.3	N/A
SERPINA4	ENST00000555095.1	serpin peptidase inhibitor, clade A (alpha-1 antiproteinase, antitrypsin), member 4	203	1	0	1	0	2	hsa-miR-514a-5p	0.0017	0.0124	0.0891	-0.11	-0.16	N/A
SPATA5	ENST00000274008.4	spermatogenesis associated 5	168	2	0	1	1	4	hsa-miR-514a-5p	0.0042	0.0307	0.2207	-0.11	-0.14	N/A
GCLM	ENST00000370238.3	glutamate-cysteine ligase, modifier subunit	809	1	0	0	1	0	hsa-miR-514a-5p	0.0016	0.0118	0.0805	-0.11	-0.12	N/A
DDX11	ENST00000251758.5	DEAD/H (Asp-Glu-Ala-Asp/His) box helicase 11	175	1	0	1	0	1	hsa-miR-514a-5p	0.0026	0.019	0.1361	-0.11	-0.11	N/A
BNIP2	ENST00000267859.3	BCL2/adenovirus E1B 19kDa interacting protein 2	1255	1	0	1	0	1	hsa-miR-514a-5p	0.0028	0.0204	0.1364	-0.11	-0.23	N/A
CYP27C1	ENST00000335247.7	cytochrome P450, family 27, subfamily C, polypeptide 1	5	1	0	0	1	1	hsa-miR-514a-5p	0.003	0.0217	0.1481	-0.11	-0.11	N/A
PIK3C3	ENST00000262039.4	phosphatidylinositol 3-kinase, catalytic subunit type 3	286	1	0	0	1	4	hsa-miR-514a-5p	0.0023	0.017	0.1217	-0.11	-0.11	N/A
CCDC152	ENST00000361970.5	coiled-coil domain containing 152	5	1	0	0	1	1	hsa-miR-514a-5p	0.0024	0.0178	0.1247	-0.11	-0.11	N/A
KCNE3	ENST00000310128.4	potassium voltage-gated channel, Isk-related family, member 3	16	1	0	0	1	0	hsa-miR-514a-5p	0.0027	0.0196	0.1284	-0.11	-0.11	N/A
DTX4	ENST00000227451.3	deltex homolog 4 (Drosophila)	5	1	0	1	0	1	hsa-miR-514a-5p	0.0031	0.0229	0.1643	-0.11	-0.11	N/A
LRIT2	ENST00000372113.4	leucine-rich repeat, immunoglobulin-like and transmembrane domains 2	5	1	0	1	0	1	hsa-miR-514a-5p	0.0026	0.0194	0.1385	-0.11	-0.11	N/A
ASB4	ENST00000325885.5	ankyrin repeat and SOCS box containing 4	5	1	0	1	0	0	hsa-miR-514a-5p	0.0019	0.014	0.1003	-0.11	-0.11	N/A
POU6F2	ENST00000518318.2	POU class 6 homeobox 2	5	1	0	1	0	0	hsa-miR-514a-5p	0.0024	0.0177	0.1234	-0.11	-0.11	N/A
SH2D3A	ENST00000437152.3	SH2 domain containing 3A	5	1	0	1	0	0	hsa-miR-514a-5p	0.0006	0.0042	0.0309	-0.11	-0.11	N/A
RAD52	ENST00000358495.3	RAD52 homolog (S. cerevisiae)	86	1	0	1	0	1	hsa-miR-514a-5p	0.0013	0.0095	0.0677	-0.11	-0.18	N/A
PAPOLG	ENST00000238714.3	poly(A) polymerase gamma	49	1	0	0	1	1	hsa-miR-514a-5p	0.0026	0.0194	0.1359	-0.11	-0.12	N/A
ZNF148	ENST00000360647.4	zinc finger protein 148	230	1	0	1	0	3	hsa-miR-514a-5p	0.0036	0.0267	0.1867	-0.11	-0.16	N/A
FAM169A	ENST00000380515.3	family with sequence similarity 169, member A	90	1	0	0	1	1	hsa-miR-514a-5p	0.0033	0.0243	0.1694	-0.11	-0.13	N/A
CNTD2	ENST00000430325.2	cyclin N-terminal domain containing 2	5	1	0	1	0	0	hsa-miR-514a-5p	0.0007	0.0055	0.0394	-0.11	-0.11	N/A
VENTX	ENST00000325980.9	VENT homeobox	5	1	0	1	0	1	hsa-miR-514a-5p	0.0018	0.013	0.0926	-0.11	-0.11	N/A
PLCL1	ENST00000428675.1	phospholipase C-like 1	31	2	0	0	2	0	hsa-miR-514a-5p	0.0042	0.0302	0.1983	-0.11	-0.12	N/A
SVOP	ENST00000299134.5	SV2 related protein homolog (rat)	8	1	0	1	0	0	hsa-miR-514a-5p	0.0023	0.017	0.121	-0.11	-0.11	N/A
NBEA	ENST00000379939.2	neurobeachin	5	1	0	1	0	0	hsa-miR-514a-5p	0.0046	0.0338	0.2412	-0.11	-0.11	N/A
S1PR2	ENST00000590320.1	sphingosine-1-phosphate receptor 2	10	1	0	0	1	0	hsa-miR-514a-5p	0.0015	0.0109	0.0773	-0.11	-0.11	N/A
OTOP3	ENST00000328801.4	otopetrin 3	5	1	0	1	0	0	hsa-miR-514a-5p	0.001	0.0071	0.0517	-0.11	-0.11	N/A
ASTN2	ENST00000341734.4	astrotactin 2	39	3	1	1	1	1	hsa-miR-514a-5p	0.0009	0.0068	0.0465	-0.11	-0.31	N/A
USP47	ENST00000339865.5	ubiquitin specific peptidase 47	665	1	0	0	1	1	hsa-miR-514a-5p	0.0021	0.0157	0.112	-0.11	-0.14	N/A
CD80	ENST00000264246.3	CD80 molecule	5	1	0	0	1	0	hsa-miR-514a-5p	0.0011	0.0083	0.0583	-0.11	-0.11	N/A
NT5E	ENST00000369651.3	5'-nucleotidase, ecto (CD73)	285	1	0	1	0	0	hsa-miR-514a-5p	0.0017	0.0127	0.089	-0.11	-0.17	N/A
CEP104	ENST00000378230.3	centrosomal protein 104kDa	73	2	1	0	1	0	hsa-miR-514a-5p	0.0031	0.0225	0.1485	-0.11	-0.39	N/A
C9orf170	ENST00000375941.2	chromosome 9 open reading frame 170	5	1	0	0	1	1	hsa-miR-514a-5p	0.0038	0.0278	0.1907	-0.11	-0.11	N/A
L3MBTL2	ENST00000216237.5	l(3)mbt-like 2 (Drosophila)	1085	1	0	1	0	0	hsa-miR-514a-5p	0.0009	0.0069	0.05	-0.11	-0.11	N/A
PTDSS1	ENST00000517309.1	phosphatidylserine synthase 1	91	1	0	1	0	1	hsa-miR-514a-5p	0.0009	0.0066	0.0478	-0.11	-0.11	N/A
SLC7A8	ENST00000469263.1	solute carrier family 7 (amino acid transporter light chain, L system), member 8	15	1	0	0	1	0	hsa-miR-514a-5p	0.002	0.0145	0.1027	-0.11	-0.11	N/A
SERPINA5	ENST00000329597.7	serpin peptidase inhibitor, clade A (alpha-1 antiproteinase, antitrypsin), member 5	7834	1	0	1	0	0	hsa-miR-514a-5p	0.0026	0.0188	0.1344	-0.11	-0.11	N/A
GCNT4	ENST00000322348.4	glucosaminyl (N-acetyl) transferase 4, core 2	19	1	0	0	1	1	hsa-miR-514a-5p	0.0026	0.0194	0.134	-0.11	-0.11	N/A
FAM57A	ENST00000308278.8	family with sequence similarity 57, member A	978	2	0	1	1	1	hsa-miR-514a-5p	0.0015	0.011	0.0792	-0.11	-0.41	N/A
TTYH2	ENST00000269346.4	tweety family member 2	16	2	0	2	0	1	hsa-miR-514a-5p	0.0034	0.0248	0.1754	-0.11	-0.13	N/A
HPS4	ENST00000398145.2	Hermansky-Pudlak syndrome 4	719	2	1	1	0	0	hsa-miR-514a-5p	0.0014	0.01	0.0728	-0.11	-0.17	N/A
AGO4	ENST00000373210.3	argonaute RISC catalytic component 4	96	1	0	1	0	2	hsa-miR-514a-5p	0.0022	0.0163	0.1167	-0.11	-0.12	N/A
GOLGA3	ENST00000204726.3	golgin A3	944	1	0	1	0	2	hsa-miR-514a-5p	0.0026	0.0187	0.1316	-0.11	-0.12	N/A
DPP10	ENST00000410059.1	dipeptidyl-peptidase 10 (non-functional)	5	1	0	0	1	0	hsa-miR-514a-5p	0.003	0.0218	0.1523	-0.11	-0.11	N/A
TENC1	ENST00000314250.6	tensin like C1 domain containing phosphatase (tensin 2)	240	1	0	0	1	0	hsa-miR-514a-5p	0.0025	0.0182	0.1293	-0.11	-0.11	N/A
HDC	ENST00000267845.3	histidine decarboxylase	5	1	0	1	0	0	hsa-miR-514a-5p	0.001	0.0075	0.0536	-0.11	-0.11	N/A
KIAA0556	ENST00000261588.4	KIAA0556	169	1	0	1	0	0	hsa-miR-514a-5p	0.0024	0.0177	0.1263	-0.11	-0.11	N/A
PSD4	ENST00000441564.3	pleckstrin and Sec7 domain containing 4	72	1	0	1	0	2	hsa-miR-514a-5p	0.0025	0.0184	0.1312	-0.11	-0.11	N/A
EBF1	ENST00000313708.6	early B-cell factor 1	42	1	0	1	0	0	hsa-miR-514a-5p	0.0013	0.0094	0.0673	-0.11	-0.11	N/A
CYTH4	ENST00000248901.6	cytohesin 4	5	1	0	0	1	1	hsa-miR-514a-5p	0.0037	0.0269	0.1797	-0.11	-0.11	N/A
ARPP19	ENST00000566423.1	cAMP-regulated phosphoprotein, 19kDa	1316	1	1	0	0	0	hsa-miR-514a-5p	0.0017	0.012	0.0802	-0.11	-0.37	N/A
TAP2	ENST00000374897.2	transporter 2, ATP-binding cassette, sub-family B (MDR/TAP)	466	1	0	1	0	0	hsa-miR-514a-5p	0.0035	0.0256	0.181	-0.11	-0.12	N/A
SCRN1	ENST00000242059.5	secernin 1	29	1	0	0	1	1	hsa-miR-514a-5p	0.0051	0.0374	0.2513	-0.11	-0.12	N/A
ASB7	ENST00000332783.7	ankyrin repeat and SOCS box containing 7	95	1	0	0	1	0	hsa-miR-514a-5p	0.0028	0.0202	0.1425	-0.11	-0.13	N/A
FAM219B	ENST00000357635.5	family with sequence similarity 219, member B	270	1	0	1	0	1	hsa-miR-514a-5p	0.0031	0.0225	0.1589	-0.11	-0.2	N/A
TMEM55A	ENST00000285419.3	transmembrane protein 55A	151	1	0	1	0	0	hsa-miR-514a-5p	0.0018	0.0131	0.0849	-0.11	-0.35	N/A
EXOSC2	ENST00000372358.5	exosome component 2	852	2	0	2	0	3	hsa-miR-514a-5p	0.0015	0.0107	0.0766	-0.11	-0.26	N/A
ZNF460	ENST00000360338.3	zinc finger protein 460	164	2	0	2	0	4	hsa-miR-514a-5p	0.0078	0.0572	0.4043	-0.11	-0.12	N/A
METTL20	ENST00000357721.3	methyltransferase like 20	47	2	2	0	0	4	hsa-miR-514a-5p	0.0032	0.0233	0.1576	-0.11	-0.43	N/A
EPHB4	ENST00000360620.3	EPH receptor B4	350	1	0	1	0	1	hsa-miR-514a-5p	0.0026	0.0192	0.1339	-0.11	-0.11	N/A
KCNK17	ENST00000453413.2	potassium channel, subfamily K, member 17	5	1	0	1	0	0	hsa-miR-514a-5p	0.0009	0.007	0.0507	-0.11	-0.11	N/A
PMEPA1	ENST00000341744.3	prostate transmembrane protein, androgen induced 1	736	1	0	1	0	2	hsa-miR-514a-5p	0.0035	0.0254	0.1784	-0.11	-0.17	N/A
CASP2	ENST00000310447.5	caspase 2, apoptosis-related cysteine peptidase	274	1	0	0	1	1	hsa-miR-514a-5p	0.004	0.0292	0.1848	-0.11	-0.11	N/A
RP11-10A14.4	ENST00000518496.1	Uncharacterized protein	9	2	0	0	2	0	hsa-miR-514a-5p	0.0018	0.0134	0.0903	-0.11	-0.26	N/A
EIF1AX	ENST00000379607.5	eukaryotic translation initiation factor 1A, X-linked	277	1	0	0	1	0	hsa-miR-514a-5p	0.0012	0.0088	0.0635	-0.11	-0.11	N/A
EFEMP1	ENST00000394555.2	EGF containing fibulin-like extracellular matrix protein 1	992	1	0	1	0	0	hsa-miR-514a-5p	0.0007	0.005	0.0356	-0.11	-0.16	N/A
SEPT6	ENST00000394610.1	septin 6	1854	1	0	0	1	0	hsa-miR-514a-5p	0.0023	0.0166	0.1192	-0.11	-0.11	N/A
CSPG4	ENST00000308508.5	chondroitin sulfate proteoglycan 4	817	1	0	1	0	1	hsa-miR-514a-5p	0.0023	0.0173	0.1251	-0.11	-0.11	N/A
HLTF	ENST00000465259.1	helicase-like transcription factor	127	1	0	0	1	1	hsa-miR-514a-5p	0.0035	0.0258	0.1793	-0.11	-0.11	N/A
TANGO6	ENST00000261778.1	transport and golgi organization 6 homolog (Drosophila)	143	1	0	0	1	0	hsa-miR-514a-5p	0.0033	0.024	0.171	-0.11	-0.11	N/A
IFI44L	ENST00000370751.5	interferon-induced protein 44-like	11	1	0	1	0	1	hsa-miR-514a-5p	0.0046	0.0332	0.2161	-0.11	-0.11	N/A
SLC6A1	ENST00000287766.4	solute carrier family 6 (neurotransmitter transporter), member 1	5	1	0	0	1	0	hsa-miR-514a-5p	0.0035	0.0257	0.1715	-0.11	-0.11	N/A
CXCL5	ENST00000296027.4	chemokine (C-X-C motif) ligand 5	5	1	0	0	1	0	hsa-miR-514a-5p	0.0026	0.0189	0.1285	-0.11	-0.11	N/A
CHSY1	ENST00000254190.3	chondroitin sulfate synthase 1	200	1	0	1	0	0	hsa-miR-514a-5p	0.0012	0.0086	0.0611	-0.11	-0.12	N/A
GABRA2	ENST00000507460.1	gamma-aminobutyric acid (GABA) A receptor, alpha 2	10	1	0	1	0	2	hsa-miR-514a-5p	0.0021	0.0158	0.1118	-0.11	-0.21	N/A
C20orf194	ENST00000453730.2	chromosome 20 open reading frame 194	1083	1	0	1	0	0	hsa-miR-514a-5p	0.0027	0.0199	0.1418	-0.11	-0.11	N/A
PIK3R3	ENST00000262741.5	phosphoinositide-3-kinase, regulatory subunit 3 (gamma)	335	1	1	0	0	1	hsa-miR-514a-5p	0.0038	0.0274	0.1758	-0.11	-0.14	N/A
BCL9	ENST00000234739.3	B-cell CLL/lymphoma 9	70	1	0	0	1	0	hsa-miR-514a-5p	0.004	0.0295	0.2015	-0.11	-0.12	N/A
RP11-210M15.2	ENST00000559008.1	Uncharacterized protein	5	1	0	1	0	1	hsa-miR-514a-5p	0.0006	0.0047	0.0338	-0.11	-0.28	N/A
FOXM1	ENST00000342628.2	forkhead box M1	1476	1	0	1	0	1	hsa-miR-514a-5p	0.0025	0.0186	0.1341	-0.11	-0.11	N/A
ADAM17	ENST00000310823.3	ADAM metallopeptidase domain 17	96	1	0	1	0	1	hsa-miR-514a-5p	0.0012	0.0086	0.0623	-0.11	-0.16	N/A
ATP11B	ENST00000323116.5	ATPase, class VI, type 11B	459	1	0	0	1	1	hsa-miR-514a-5p	0.0034	0.0248	0.1744	-0.11	-0.11	N/A
CEP76	ENST00000262127.2	centrosomal protein 76kDa	313	1	1	0	0	1	hsa-miR-514a-5p	0.0024	0.0173	0.1091	-0.11	-0.27	N/A
RALGPS1	ENST00000259351.5	Ral GEF with PH domain and SH3 binding motif 1	34	1	0	1	0	1	hsa-miR-514a-5p	0.0037	0.0274	0.1946	-0.1	-0.12	N/A
SFRP4	ENST00000436072.2	secreted frizzled-related protein 4	5	1	0	0	1	0	hsa-miR-514a-5p	0.0014	0.0101	0.0713	-0.1	-0.1	N/A
CCDC85A	ENST00000407595.2	coiled-coil domain containing 85A	46	1	0	0	1	0	hsa-miR-514a-5p	0.003	0.0217	0.1493	-0.1	-0.1	N/A
SLC39A6	ENST00000269187.5	solute carrier family 39 (zinc transporter), member 6	208	1	0	0	1	0	hsa-miR-514a-5p	0.0033	0.0241	0.1655	-0.1	-0.1	N/A
AL049840.1	ENST00000429169.1	Uncharacterized protein; cDNA FLJ53535	5	1	0	1	0	0	hsa-miR-514a-5p	0.0005	0.0035	0.0251	-0.1	-0.1	N/A
QKI	ENST00000392127.2	QKI, KH domain containing, RNA binding	323	4	0	1	3	2	hsa-miR-514a-5p	0.0065	0.0473	0.3296	-0.1	-0.17	N/A
C1orf95	ENST00000366788.3	chromosome 1 open reading frame 95	28	3	0	3	0	5	hsa-miR-514a-5p	0.0029	0.0215	0.1541	-0.1	-0.47	N/A
UBIAD1	ENST00000376810.5	UbiA prenyltransferase domain containing 1	303	1	0	1	0	3	hsa-miR-514a-5p	0.0021	0.0157	0.1121	-0.1	-0.15	N/A
PPP1R3G	ENST00000405617.2	protein phosphatase 1, regulatory subunit 3G	29	1	1	0	0	1	hsa-miR-514a-5p	0.0039	0.0282	0.1775	-0.1	-0.15	N/A
ZC3H8	ENST00000409573.2	zinc finger CCCH-type containing 8	216	1	0	0	1	2	hsa-miR-514a-5p	0.003	0.0223	0.1592	-0.1	-0.13	N/A
NEK7	ENST00000367385.4	NIMA-related kinase 7	12	1	0	0	1	0	hsa-miR-514a-5p	0.0032	0.023	0.1554	-0.1	-0.1	N/A
ARID2	ENST00000457135.1	AT rich interactive domain 2 (ARID, RFX-like)	891	1	0	0	1	0	hsa-miR-514a-5p	0.001	0.0076	0.0546	-0.1	-0.1	N/A
TRPM3	ENST00000377110.3	transient receptor potential cation channel, subfamily M, member 3	11	1	0	1	0	2	hsa-miR-514a-5p	0.0053	0.0385	0.2568	-0.1	-0.1	N/A
KIRREL	ENST00000368172.1	kin of IRRE like (Drosophila)	493	1	0	0	1	1	hsa-miR-514a-5p	0.0028	0.0208	0.1454	-0.1	-0.1	N/A
FLOT2	ENST00000394906.2	flotillin 2	37	1	0	1	0	0	hsa-miR-514a-5p	0.0015	0.011	0.0798	-0.1	-0.1	N/A
PARK2	ENST00000366898.1	parkin RBR E3 ubiquitin protein ligase	55	1	0	0	1	1	hsa-miR-514a-5p	0.003	0.022	0.1539	-0.1	-0.1	N/A
RAB39A	ENST00000320578.2	RAB39A, member RAS oncogene family	15	1	0	0	1	0	hsa-miR-514a-5p	0.0016	0.0117	0.0837	-0.1	-0.1	N/A
NUDT5	ENST00000491614.1	nudix (nucleoside diphosphate linked moiety X)-type motif 5	808	1	0	0	1	1	hsa-miR-514a-5p	0.0045	0.0324	0.2135	-0.1	-0.11	N/A
E2F7	ENST00000416496.2	E2F transcription factor 7	308	1	0	0	1	0	hsa-miR-514a-5p	0.0023	0.0167	0.1192	-0.1	-0.11	N/A
BPHL	ENST00000380368.2	biphenyl hydrolase-like (serine hydrolase)	618	1	0	0	1	0	hsa-miR-514a-5p	0.001	0.0077	0.054	-0.1	-0.11	N/A
FBXO38	ENST00000340253.5	F-box protein 38	673	2	1	1	0	0	hsa-miR-514a-5p	0.0012	0.0085	0.0605	-0.1	-0.51	N/A
RAB27A	ENST00000396307.2	RAB27A, member RAS oncogene family	181	1	0	1	0	0	hsa-miR-514a-5p	0.0013	0.0093	0.0671	-0.1	-0.1	N/A
VAV3	ENST00000370056.4	vav 3 guanine nucleotide exchange factor	1128	2	0	2	0	1	hsa-miR-514a-5p	0.0025	0.0183	0.1299	-0.1	-0.14	N/A
FSBP	ENST00000481490.2	fibrinogen silencer binding protein	36	2	0	0	2	1	hsa-miR-514a-5p	0.0052	0.0381	0.2578	-0.1	-0.13	N/A
AJUBA	ENST00000262713.2	ajuba LIM protein	871	1	0	1	0	0	hsa-miR-514a-5p	0.0014	0.0104	0.0743	-0.1	-0.1	N/A
WDR52	ENST00000393845.2	WD repeat domain 52	5	1	0	0	1	2	hsa-miR-514a-5p	0.0044	0.0323	0.2276	-0.1	-0.1	N/A
SMPD3	ENST00000219334.5	sphingomyelin phosphodiesterase 3, neutral membrane (neutral sphingomyelinase II)	9	2	1	1	0	1	hsa-miR-514a-5p	0.0049	0.0356	0.2421	-0.1	-0.1	N/A
RAP2C	ENST00000342983.2	RAP2C, member of RAS oncogene family	604	1	0	0	1	0	hsa-miR-514a-5p	0.0013	0.0092	0.0653	-0.1	-0.11	N/A
KLHDC8A	ENST00000367155.3	kelch domain containing 8A	8	1	0	1	0	0	hsa-miR-514a-5p	0.0008	0.0061	0.0442	-0.1	-0.1	N/A
GP5	ENST00000401815.1	glycoprotein V (platelet)	5	1	0	0	1	0	hsa-miR-514a-5p	0.0016	0.0117	0.0826	-0.1	-0.1	N/A
DCP1A	ENST00000607628.1	decapping mRNA 1A	87	2	0	0	2	1	hsa-miR-514a-5p	0.004	0.0292	0.2033	-0.1	-0.1	N/A
INPP4A	ENST00000409016.4	inositol polyphosphate-4-phosphatase, type I, 107kDa	387	1	0	0	1	2	hsa-miR-514a-5p	0.0027	0.02	0.1421	-0.1	-0.11	N/A
FGF2	ENST00000264498.3	fibroblast growth factor 2 (basic)	123	1	1	0	0	2	hsa-miR-514a-5p	0.0053	0.0376	0.2295	-0.1	-0.19	N/A
PHF21A	ENST00000257821.4	PHD finger protein 21A	301	2	0	2	0	1	hsa-miR-514a-5p	0.0024	0.0175	0.1259	-0.1	-0.12	N/A
CLEC5A	ENST00000546910.1	C-type lectin domain family 5, member A	5	1	0	0	1	0	hsa-miR-514a-5p	0.0022	0.0161	0.1122	-0.1	-0.1	N/A
KLHL40	ENST00000287777.4	kelch-like family member 40	5	1	0	1	0	0	hsa-miR-514a-5p	0.0007	0.0054	0.0389	-0.1	-0.1	N/A
SP4	ENST00000222584.3	Sp4 transcription factor	131	2	0	1	1	2	hsa-miR-514a-5p	0.0037	0.0273	0.1922	-0.1	-0.1	N/A
TMEM229B	ENST00000557006.1	transmembrane protein 229B	5	1	0	1	0	0	hsa-miR-514a-5p	0.0023	0.0166	0.1189	-0.1	-0.1	N/A
MAGEB18	ENST00000325250.1	melanoma antigen family B, 18	5	1	0	1	0	0	hsa-miR-514a-5p	0.0013	0.0097	0.0702	-0.1	-0.1	N/A
CTBP1	ENST00000382952.3	C-terminal binding protein 1	573	1	0	1	0	0	hsa-miR-514a-5p	0.001	0.0073	0.0521	-0.1	-0.1	N/A
DDHD2	ENST00000397166.2	DDHD domain containing 2	961	1	0	1	0	0	hsa-miR-514a-5p	0.0014	0.0102	0.0727	-0.1	-0.12	N/A
NID1	ENST00000366595.3	nidogen 1	303	1	0	1	0	0	hsa-miR-514a-5p	0.0016	0.012	0.0862	-0.1	-0.11	N/A
USP46	ENST00000441222.3	ubiquitin specific peptidase 46	180	2	0	2	0	0	hsa-miR-514a-5p	0.0014	0.01	0.0712	-0.1	-0.16	N/A
PIGK	ENST00000370812.3	phosphatidylinositol glycan anchor biosynthesis, class K	1203	1	0	1	0	0	hsa-miR-514a-5p	0.0011	0.0079	0.0529	-0.1	-0.21	N/A
CECR6	ENST00000399875.1	cat eye syndrome chromosome region, candidate 6	5	1	0	1	0	1	hsa-miR-514a-5p	0.0026	0.0189	0.132	-0.1	-0.1	N/A
SLC46A1	ENST00000440501.1	solute carrier family 46 (folate transporter), member 1	580	1	0	1	0	1	hsa-miR-514a-5p	0.0031	0.0232	0.1669	-0.1	-0.11	N/A
RASL12	ENST00000220062.4	RAS-like, family 12	39	1	0	1	0	0	hsa-miR-514a-5p	0.0012	0.0088	0.0641	-0.1	-0.1	N/A
ERCC4	ENST00000311895.7	excision repair cross-complementing rodent repair deficiency, complementation group 4	261	1	0	0	1	5	hsa-miR-514a-5p	0.0052	0.0379	0.265	-0.1	-0.11	N/A
P2RY8	ENST00000381297.4	purinergic receptor P2Y, G-protein coupled, 8	5	1	0	0	1	1	hsa-miR-514a-5p	0.0027	0.02	0.1405	-0.1	-0.1	N/A
CENPB	ENST00000379751.4	centromere protein B, 80kDa	4684	2	0	2	0	0	hsa-miR-514a-5p	0.0008	0.0057	0.0413	-0.1	-0.1	N/A
THOC1	ENST00000261600.6	THO complex 1	384	1	0	1	0	0	hsa-miR-514a-5p	0.0011	0.0082	0.0565	-0.1	-0.24	N/A
DSC3	ENST00000434452.1	desmocollin 3	390	1	0	0	1	1	hsa-miR-514a-5p	0.0037	0.0269	0.19	-0.1	-0.13	N/A
SH3RF2	ENST00000511217.1	SH3 domain containing ring finger 2	53	2	0	1	1	3	hsa-miR-514a-5p	0.0038	0.0283	0.2026	-0.1	-0.1	N/A
GNG2	ENST00000556752.1	guanine nucleotide binding protein (G protein), gamma 2	199	2*	0	0	1	0	hsa-miR-514a-5p	0.0035	0.0256	0.1739	-0.1	-0.15	N/A
GPR173	ENST00000332582.4	G protein-coupled receptor 173	99	2	1	1	0	1	hsa-miR-514a-5p	0.0037	0.0274	0.1958	-0.1	-0.1	N/A
FGF7	ENST00000267843.4	fibroblast growth factor 7	5	1	0	0	1	1	hsa-miR-514a-5p	0.0029	0.0215	0.1518	-0.1	-0.1	N/A
ZNF451	ENST00000370708.4	zinc finger protein 451	190	1	0	0	1	0	hsa-miR-514a-5p	0.0033	0.0244	0.1657	-0.1	-0.1	N/A
RAB11FIP4	ENST00000325874.8	RAB11 family interacting protein 4 (class II)	169	3	0	3	0	2	hsa-miR-514a-5p	0.0031	0.0231	0.1642	-0.1	-0.26	N/A
TCAIM	ENST00000342649.4	T cell activation inhibitor, mitochondrial	844	1	0	0	1	1	hsa-miR-514a-5p	0.0024	0.018	0.1271	-0.1	-0.1	N/A
RAB36	ENST00000263116.2	RAB36, member RAS oncogene family	7	1	0	1	0	0	hsa-miR-514a-5p	0.0011	0.0081	0.0571	-0.1	-0.1	N/A
KLF7	ENST00000423015.1	Kruppel-like factor 7 (ubiquitous)	737	1	0	1	0	1	hsa-miR-514a-5p	0.0024	0.0175	0.1251	-0.1	-0.1	N/A
LAMC1	ENST00000258341.4	laminin, gamma 1 (formerly LAMB2)	1082	1	0	1	0	2	hsa-miR-514a-5p	0.004	0.0292	0.2063	-0.1	-0.18	N/A
PCNX	ENST00000304743.2	pecanex homolog (Drosophila)	458	2	0	1	1	0	hsa-miR-514a-5p	0.0055	0.0401	0.2673	-0.1	-0.2	N/A
ZNF79	ENST00000342483.5	zinc finger protein 79	42	1	0	0	1	0	hsa-miR-514a-5p	0.0023	0.0169	0.1226	-0.1	-0.19	N/A
ZNF805	ENST00000535550.1	zinc finger protein 805	58	2	0	1	1	3	hsa-miR-514a-5p	0.003	0.0219	0.1516	-0.1	-0.22	N/A
TMEM104	ENST00000335464.5	transmembrane protein 104	657	2	0	2	0	1	hsa-miR-514a-5p	0.0019	0.0136	0.0978	-0.1	-0.1	N/A
SLC46A2	ENST00000374228.4	solute carrier family 46, member 2	5	1	0	1	0	0	hsa-miR-514a-5p	0.0012	0.0089	0.0621	-0.1	-0.1	N/A
USP27X	ENST00000508866.2	ubiquitin specific peptidase 27, X-linked	260	1	0	0	1	0	hsa-miR-514a-5p	0.0013	0.0096	0.0692	-0.1	-0.1	N/A
ARHGAP12	ENST00000311380.4	Rho GTPase activating protein 12	190	1	0	0	1	0	hsa-miR-514a-5p	0.0036	0.0261	0.1839	-0.1	-0.1	N/A
GTPBP2	ENST00000307126.5	GTP binding protein 2	388	1	0	1	0	0	hsa-miR-514a-5p	0.0015	0.0113	0.0816	-0.1	-0.1	N/A
ANGPTL3	ENST00000371129.3	angiopoietin-like 3	59	2	0	0	2	3	hsa-miR-514a-5p	0.002	0.0148	0.098	-0.1	-0.2	N/A
UBXN7	ENST00000296328.4	UBX domain protein 7	95	2	0	1	1	1	hsa-miR-514a-5p	0.0022	0.0161	0.1135	-0.1	-0.11	N/A
SLC7A2	ENST00000494857.1	solute carrier family 7 (cationic amino acid transporter, y+ system), member 2	1233	1	0	1	0	0	hsa-miR-514a-5p	0.0013	0.0095	0.0679	-0.1	-0.1	N/A
MLXIP	ENST00000319080.7	MLX interacting protein	69	2	1	1	0	1	hsa-miR-514a-5p	0.0038	0.0282	0.1975	-0.1	-0.12	N/A
KIAA0226	ENST00000273582.5	KIAA0226	89	1	0	1	0	2	hsa-miR-514a-5p	0.0033	0.0241	0.1666	-0.1	-0.1	N/A
FLJ14816	ENST00000593290.1		5	1	0	0	1	0	hsa-miR-514a-5p	0.0021	0.0152	0.1087	-0.1	-0.1	N/A
TRPC4AP	ENST00000451813.2	transient receptor potential cation channel, subfamily C, member 4 associated protein	242	1	0	1	0	0	hsa-miR-514a-5p	0.0027	0.0197	0.1409	-0.1	-0.1	N/A
TMEM167A	ENST00000502346.1	transmembrane protein 167A	1029	3	1	1	1	2	hsa-miR-514a-5p	0.0008	0.0058	0.0396	-0.1	-0.78	N/A
DUSP28	ENST00000405954.1	dual specificity phosphatase 28	84	1	0	0	1	1	hsa-miR-514a-5p	0.0022	0.016	0.1129	-0.1	-0.12	N/A
EP400	ENST00000333577.4	E1A binding protein p400	1798	1	0	1	0	0	hsa-miR-514a-5p	0.0025	0.0185	0.1319	-0.1	-0.1	N/A
ASH1L	ENST00000368346.3	ash1 (absent, small, or homeotic)-like (Drosophila)	56	1	0	0	1	1	hsa-miR-514a-5p	0.0044	0.0319	0.2155	-0.1	-0.1	N/A
ALPPL2	ENST00000295453.3	alkaline phosphatase, placental-like 2	5	1	0	1	0	0	hsa-miR-514a-5p	0.0008	0.0061	0.0435	-0.1	-0.1	N/A
ZNF736	ENST00000423484.2	zinc finger protein 736	36	1	0	1	0	2	hsa-miR-514a-5p	0.0049	0.0356	0.2322	-0.1	-0.1	N/A
RGPD2	ENST00000398146.3	RANBP2-like and GRIP domain containing 2	5	1	0	0	1	0	hsa-miR-514a-5p	0.0035	0.0254	0.1792	-0.1	-0.1	N/A
ULK3	ENST00000440863.2	unc-51 like kinase 3	22	1	0	1	0	0	hsa-miR-514a-5p	0.0009	0.0067	0.0479	-0.1	-0.1	N/A
CSNK2B-LY6G5B-1181	ENST00000375880.2	Uncharacterized protein	200	1	0	0	1	0	hsa-miR-514a-5p	0.0017	0.0128	0.092	-0.1	-0.1	N/A
SLC9A4	ENST00000295269.4	solute carrier family 9, subfamily A (NHE4, cation proton antiporter 4), member 4	5	1	0	1	0	1	hsa-miR-514a-5p	0.0023	0.0167	0.1177	-0.1	-0.1	N/A
ATP5J2-PTCD1	ENST00000413834.1	ATP5J2-PTCD1 readthrough	22	1	0	1	0	0	hsa-miR-514a-5p	0.0021	0.0151	0.1064	-0.1	-0.13	N/A
TSPYL4	ENST00000420283.1	TSPY-like 4	5	1	0	1	0	0	hsa-miR-514a-5p	0.0027	0.02	0.1394	-0.1	-0.1	N/A
CALCRL	ENST00000392370.3	calcitonin receptor-like	18	1	0	1	0	0	hsa-miR-514a-5p	0.0008	0.0061	0.0441	-0.1	-0.1	N/A
ENDOD1	ENST00000278505.4	endonuclease domain containing 1	100	1	1	0	0	1	hsa-miR-514a-5p	0.0041	0.0295	0.1931	-0.1	-0.14	N/A
F11R	ENST00000368026.6	F11 receptor	2844	1	0	0	1	0	hsa-miR-514a-5p	0.0027	0.0197	0.1382	-0.1	-0.15	N/A
CUL5	ENST00000393094.2	cullin 5	761	1	1	0	0	1	hsa-miR-514a-5p	0.0044	0.0316	0.2043	-0.1	-0.1	N/A
CCND2	ENST00000261254.3	cyclin D2	66	2	0	1	1	1	hsa-miR-514a-5p	0.0034	0.0252	0.1785	-0.1	-0.11	N/A
HELZ	ENST00000358691.5	helicase with zinc finger	571	3	0	1	2	2	hsa-miR-514a-5p	0.008	0.0587	0.3961	-0.1	-0.13	N/A
SEC22C	ENST00000264454.3	SEC22 vesicle trafficking protein homolog C (S. cerevisiae)	855	1	0	1	0	5	hsa-miR-514a-5p	0.0047	0.0345	0.2456	-0.1	-0.12	N/A
CADM2	ENST00000383699.3	cell adhesion molecule 2	5	2	0	0	2	1	hsa-miR-514a-5p	0.0039	0.0284	0.2032	-0.1	-0.1	N/A
TAP1	ENST00000354258.4	transporter 1, ATP-binding cassette, sub-family B (MDR/TAP)	69	1	0	0	1	0	hsa-miR-514a-5p	0.0011	0.008	0.0575	-0.1	-0.1	N/A
PHC1	ENST00000433083.2	polyhomeotic homolog 1 (Drosophila)	5	1	0	1	0	1	hsa-miR-514a-5p	0.0027	0.0196	0.1378	-0.1	-0.1	N/A
BRD1	ENST00000457780.2	bromodomain containing 1	124	1	0	0	1	0	hsa-miR-514a-5p	0.0029	0.0212	0.1496	-0.1	-0.1	N/A
DAAM1	ENST00000395125.1	dishevelled associated activator of morphogenesis 1	167	1	1	0	0	1	hsa-miR-514a-5p	0.0031	0.0224	0.1508	-0.1	-0.14	N/A
NANP	ENST00000304788.3	N-acetylneuraminic acid phosphatase	78	1	0	0	1	0	hsa-miR-514a-5p	0.0011	0.0082	0.0584	-0.1	-0.1	N/A
MMP16	ENST00000286614.6	matrix metallopeptidase 16 (membrane-inserted)	12	2	0	1	1	2	hsa-miR-514a-5p	0.0046	0.034	0.2382	-0.1	-0.12	N/A
CDK19	ENST00000368911.3	cyclin-dependent kinase 19	51	1	0	1	0	1	hsa-miR-514a-5p	0.0023	0.0167	0.1197	-0.1	-0.15	N/A
AC007375.1	ENST00000600936.1	Uncharacterized protein; cDNA FLJ43210 fis, clone FEBRA2020582	7	2	1	1	0	3	hsa-miR-514a-5p	0.0016	0.0118	0.0838	-0.1	-0.33	N/A
VRTN	ENST00000256362.4	vertebrae development associated	5	1	0	1	0	0	hsa-miR-514a-5p	0.0012	0.0091	0.0659	-0.1	-0.1	N/A
ARRDC4	ENST00000268042.6	arrestin domain containing 4	10	2	0	0	2	0	hsa-miR-514a-5p	0.0028	0.0206	0.145	-0.1	-0.1	N/A
LPHN2	ENST00000370715.1	latrophilin 2	407	1	0	0	1	1	hsa-miR-514a-5p	0.0022	0.0163	0.1118	-0.1	-0.1	N/A
RGPD1	ENST00000559485.1	RANBP2-like and GRIP domain containing 1	5	1	0	0	1	0	hsa-miR-514a-5p	0.0033	0.024	0.1704	-0.1	-0.1	N/A
CCDC125	ENST00000396496.2	coiled-coil domain containing 125	69	1	0	1	0	1	hsa-miR-514a-5p	0.0015	0.0108	0.0765	-0.1	-0.1	N/A
CAMK4	ENST00000282356.4	calcium/calmodulin-dependent protein kinase IV	73	1	0	0	1	2	hsa-miR-514a-5p	0.006	0.0437	0.309	-0.09	-0.19	N/A
SRI	ENST00000265729.2	sorcin	278	3	0	0	3	2	hsa-miR-514a-5p	0.0016	0.0118	0.0803	-0.09	-0.27	N/A
SMARCC1	ENST00000254480.5	SWI/SNF related, matrix associated, actin dependent regulator of chromatin, subfamily c, member 1	727	1	0	0	1	0	hsa-miR-514a-5p	0.0033	0.0242	0.1617	-0.09	-0.11	N/A
ACTR1A	ENST00000487599.1	ARP1 actin-related protein 1 homolog A, centractin alpha (yeast)	190	2	0	1	1	1	hsa-miR-514a-5p	0.0014	0.0101	0.0709	-0.09	-0.13	N/A
C11orf74	ENST00000534635.1	chromosome 11 open reading frame 74	57	1	0	1	0	2	hsa-miR-514a-5p	0.0022	0.0157	0.1016	-0.09	-0.37	N/A
RASAL2	ENST00000448150.3	RAS protein activator like 2	950	1	0	1	0	3	hsa-miR-514a-5p	0.005	0.0368	0.2618	-0.09	-0.1	N/A
ZMYM1	ENST00000373330.1	zinc finger, MYM-type 1	215	1	0	1	0	1	hsa-miR-514a-5p	0.0017	0.0123	0.0878	-0.09	-0.12	N/A
RNF20	ENST00000389120.3	ring finger protein 20, E3 ubiquitin protein ligase	772	1	0	0	1	0	hsa-miR-514a-5p	0.0018	0.0129	0.0914	-0.09	-0.1	N/A
ARHGEF15	ENST00000361926.3	Rho guanine nucleotide exchange factor (GEF) 15	5	1	0	0	1	0	hsa-miR-514a-5p	0.0033	0.0242	0.1692	-0.09	-0.09	N/A
CORO1C	ENST00000261401.3	coronin, actin binding protein, 1C	1970	1	0	0	1	2	hsa-miR-514a-5p	0.0029	0.0213	0.1481	-0.09	-0.12	N/A
RABGAP1L	ENST00000489615.1	RAB GTPase activating protein 1-like	364	1	0	0	1	0	hsa-miR-514a-5p	0.0026	0.0193	0.1353	-0.09	-0.09	N/A
FAM83C	ENST00000374408.3	family with sequence similarity 83, member C	5	1	0	0	1	0	hsa-miR-514a-5p	0.0028	0.0204	0.1387	-0.09	-0.09	N/A
NUDT10	ENST00000376006.3	nudix (nucleoside diphosphate linked moiety X)-type motif 10	9	1	0	0	1	0	hsa-miR-514a-5p	0.0007	0.0055	0.039	-0.09	-0.09	N/A
NGEF	ENST00000264051.3	neuronal guanine nucleotide exchange factor	13	1	0	1	0	0	hsa-miR-514a-5p	0.0012	0.0088	0.0637	-0.09	-0.09	N/A
NKAIN2	ENST00000368417.1	Na+/K+ transporting ATPase interacting 2	34	1	0	0	1	0	hsa-miR-514a-5p	0.0011	0.008	0.0563	-0.09	-0.09	N/A
FAM198B	ENST00000585682.1	family with sequence similarity 198, member B	25	1	0	0	1	0	hsa-miR-514a-5p	0.0019	0.0142	0.1007	-0.09	-0.09	N/A
ADCY5	ENST00000462833.1	adenylate cyclase 5	25	1	0	1	0	0	hsa-miR-514a-5p	0.0022	0.0165	0.1179	-0.09	-0.12	N/A
SLC22A5	ENST00000245407.3	solute carrier family 22 (organic cation/carnitine transporter), member 5	37	1	0	0	1	0	hsa-miR-514a-5p	0.0013	0.0099	0.0677	-0.09	-0.13	N/A
DUSP16	ENST00000298573.4	dual specificity phosphatase 16	444	1	0	1	0	1	hsa-miR-514a-5p	0.0023	0.0169	0.1208	-0.09	-0.19	N/A
ZNF841	ENST00000594295.1	zinc finger protein 841	21	2	0	1	1	2	hsa-miR-514a-5p	0.003	0.0221	0.1518	-0.09	-0.14	N/A
AFF1	ENST00000395146.4	AF4/FMR2 family, member 1	28	2	0	1	1	2	hsa-miR-514a-5p	0.0041	0.0301	0.2146	-0.09	-0.25	N/A
FBXO22	ENST00000308275.3	F-box protein 22	1310	1	1	0	0	0	hsa-miR-514a-5p	0.0017	0.0123	0.0841	-0.09	-0.29	N/A
PGR	ENST00000325455.5	progesterone receptor	8	1	0	1	0	1	hsa-miR-514a-5p	0.0048	0.0347	0.2343	-0.09	-0.15	N/A
HRK	ENST00000257572.5	harakiri, BCL2 interacting protein (contains only BH3 domain)	19	1	0	1	0	1	hsa-miR-514a-5p	0.0029	0.0212	0.1518	-0.09	-0.14	N/A
NDST4	ENST00000264363.2	N-deacetylase/N-sulfotransferase (heparan glucosaminyl) 4	12	1	1	0	0	0	hsa-miR-514a-5p	0.0022	0.0164	0.1104	-0.09	-0.19	N/A
DHX37	ENST00000544745.1	DEAH (Asp-Glu-Ala-His) box polypeptide 37	63	1	0	1	0	0	hsa-miR-514a-5p	0.0017	0.0128	0.091	-0.09	-0.1	N/A
ZNF799	ENST00000419318.1	zinc finger protein 799	17	1	0	0	1	0	hsa-miR-514a-5p	0.0022	0.0163	0.1127	-0.09	-0.13	N/A
ZNF804B	ENST00000333190.4	zinc finger protein 804B	0	1	0	1	0	0	hsa-miR-514a-5p	0.0023	0.017	0.1215	-0.09	-0.09	N/A
PNMA3	ENST00000447306.1	paraneoplastic Ma antigen 3	5	1	0	1	0	0	hsa-miR-514a-5p	0.0016	0.0117	0.0838	-0.09	-0.09	N/A
FBXO31	ENST00000311635.7	F-box protein 31	48	1	0	1	0	0	hsa-miR-514a-5p	0.002	0.0148	0.1051	-0.09	-0.09	N/A
PDE6A	ENST00000255266.5	phosphodiesterase 6A, cGMP-specific, rod, alpha	5	1	0	0	1	1	hsa-miR-514a-5p	0.0042	0.0307	0.2057	-0.09	-0.09	N/A
KNDC1	ENST00000304613.3	kinase non-catalytic C-lobe domain (KIND) containing 1	5	1	0	0	1	0	hsa-miR-514a-5p	0.0033	0.0239	0.1712	-0.09	-0.09	N/A
SIGLEC11	ENST00000447370.2	sialic acid binding Ig-like lectin 11	5	1	0	1	0	1	hsa-miR-514a-5p	0.0019	0.0144	0.1036	-0.09	-0.09	N/A
ZNF185	ENST00000535861.1	zinc finger protein 185 (LIM domain)	106	1	0	0	1	0	hsa-miR-514a-5p	0.004	0.029	0.1949	-0.09	-0.09	N/A
BAZ1B	ENST00000339594.4	bromodomain adjacent to zinc finger domain, 1B	40	1	0	0	1	0	hsa-miR-514a-5p	0.002	0.0147	0.1057	-0.09	-0.09	N/A
PHF12	ENST00000577226.1	PHD finger protein 12	307	1	0	1	0	4	hsa-miR-514a-5p	0.0048	0.0349	0.2458	-0.09	-0.09	N/A
ATP6V1C1	ENST00000395862.3	ATPase, H+ transporting, lysosomal 42kDa, V1 subunit C1	951	2	0	1	1	3	hsa-miR-514a-5p	0.0031	0.0226	0.1588	-0.09	-0.2	N/A
IGF2BP1	ENST00000290341.3	insulin-like growth factor 2 mRNA binding protein 1	460	1	0	1	0	0	hsa-miR-514a-5p	0.0031	0.0227	0.1609	-0.09	-0.2	N/A
ISL2	ENST00000290759.4	ISL LIM homeobox 2	381	1	0	0	1	3	hsa-miR-514a-5p	0.0017	0.0122	0.0868	-0.09	-0.17	N/A
PHF7	ENST00000327906.3	PHD finger protein 7	38	1	0	1	0	2	hsa-miR-514a-5p	0.0032	0.0232	0.1627	-0.09	-0.17	N/A
TIFA	ENST00000361717.3	TRAF-interacting protein with forkhead-associated domain	400	2	2	0	0	3	hsa-miR-514a-5p	0.0013	0.0093	0.0657	-0.09	-0.39	N/A
MOB1A	ENST00000396049.4	MOB kinase activator 1A	963	1	0	0	1	1	hsa-miR-514a-5p	0.0019	0.0136	0.0947	-0.09	-0.13	N/A
ATF3	ENST00000366983.1	activating transcription factor 3	2704	1	0	1	0	1	hsa-miR-514a-5p	0.0012	0.0085	0.0609	-0.09	-0.09	N/A
NLK	ENST00000407008.3	nemo-like kinase	61	2	0	1	1	0	hsa-miR-514a-5p	0.0012	0.0092	0.0654	-0.09	-0.34	N/A
GTF3C1	ENST00000561623.1	general transcription factor IIIC, polypeptide 1, alpha 220kDa	19	2	0	2	0	0	hsa-miR-514a-5p	0.0029	0.0216	0.1559	-0.09	-0.09	N/A
RALGDS	ENST00000372050.3	ral guanine nucleotide dissociation stimulator	143	1	0	1	0	0	hsa-miR-514a-5p	0.002	0.0145	0.1033	-0.09	-0.09	N/A
ZBTB43	ENST00000449886.1	zinc finger and BTB domain containing 43	396	1	0	1	0	0	hsa-miR-514a-5p	0.002	0.015	0.106	-0.09	-0.09	N/A
FAM171B	ENST00000304698.5	family with sequence similarity 171, member B	5	1	0	0	1	0	hsa-miR-514a-5p	0.002	0.0148	0.1021	-0.09	-0.09	N/A
CCND1	ENST00000227507.2	cyclin D1	4687	1	0	1	0	0	hsa-miR-514a-5p	0.0012	0.0092	0.0663	-0.09	-0.1	N/A
FSD1L	ENST00000374710.3	fibronectin type III and SPRY domain containing 1-like	16	1	1	0	0	2	hsa-miR-514a-5p	0.0055	0.0397	0.2596	-0.09	-0.18	N/A
ZNF621	ENST00000339296.5	zinc finger protein 621	39	1	0	0	1	2	hsa-miR-514a-5p	0.0059	0.0428	0.2938	-0.09	-0.11	N/A
TM9SF3	ENST00000371142.4	transmembrane 9 superfamily member 3	1030	1	0	0	1	1	hsa-miR-514a-5p	0.0013	0.0094	0.0648	-0.09	-0.11	N/A
CHURC1	ENST00000548752.2	churchill domain containing 1	869	2	0	1	1	0	hsa-miR-514a-5p	0.0008	0.0061	0.0441	-0.09	-0.26	N/A
SCRN3	ENST00000272732.6	secernin 3	80	1	0	0	1	1	hsa-miR-514a-5p	0.0029	0.0209	0.1374	-0.09	-0.12	N/A
CCR4	ENST00000330953.5	chemokine (C-C motif) receptor 4	5	1	0	0	1	3	hsa-miR-514a-5p	0.0011	0.008	0.0576	-0.09	-0.14	N/A
ATAD2	ENST00000287394.5	ATPase family, AAA domain containing 2	851	1	0	1	0	0	hsa-miR-514a-5p	0.001	0.0077	0.0559	-0.09	-0.1	N/A
WNT10B	ENST00000407467.1	wingless-type MMTV integration site family, member 10B	13	1	0	1	0	2	hsa-miR-514a-5p	0.0019	0.0142	0.1023	-0.09	-0.09	N/A
ZNF319	ENST00000299237.2	zinc finger protein 319	521	1	0	1	0	0	hsa-miR-514a-5p	0.001	0.0073	0.0526	-0.09	-0.09	N/A
RGS12	ENST00000538395.1	regulator of G-protein signaling 12	635	1	0	1	0	0	hsa-miR-514a-5p	0.0004	0.0033	0.0239	-0.09	-0.09	N/A
MRVI1	ENST00000421747.1	murine retrovirus integration site 1 homolog	26	1	0	0	1	1	hsa-miR-514a-5p	0.0029	0.0213	0.153	-0.09	-0.09	N/A
KMO	ENST00000366559.4	kynurenine 3-monooxygenase (kynurenine 3-hydroxylase)	5	1	0	1	0	1	hsa-miR-514a-5p	0.0031	0.0229	0.1647	-0.09	-0.09	N/A
MET	ENST00000397752.3	met proto-oncogene	1155	1	0	0	1	0	hsa-miR-514a-5p	0.0047	0.0338	0.2201	-0.09	-0.09	N/A
GPN2	ENST00000374135.4	GPN-loop GTPase 2	97	1	0	0	1	0	hsa-miR-514a-5p	0.0035	0.0251	0.1651	-0.09	-0.11	N/A
C1QTNF8	ENST00000328449.5	C1q and tumor necrosis factor related protein 8	5	1	0	1	0	0	hsa-miR-514a-5p	0.0009	0.0065	0.0465	-0.09	-0.09	N/A
ZC3H12C	ENST00000278590.3	zinc finger CCCH-type containing 12C	150	1	0	1	0	0	hsa-miR-514a-5p	0.0026	0.0191	0.1337	-0.09	-0.14	N/A
KCNJ14	ENST00000391884.1	potassium inwardly-rectifying channel, subfamily J, member 14	29	1	0	1	0	2	hsa-miR-514a-5p	0.0029	0.0211	0.1505	-0.09	-0.11	N/A
KCTD15	ENST00000284006.6	potassium channel tetramerization domain containing 15	2483	1	0	1	0	0	hsa-miR-514a-5p	0.0031	0.0228	0.1627	-0.09	-0.09	N/A
MAP3K7	ENST00000369325.3	mitogen-activated protein kinase kinase kinase 7	1172	1	0	0	1	0	hsa-miR-514a-5p	0.0022	0.0161	0.1073	-0.09	-0.16	N/A
HS6ST3	ENST00000376705.2	heparan sulfate 6-O-sulfotransferase 3	598	1	0	1	0	3	hsa-miR-514a-5p	0.0065	0.0481	0.3459	-0.09	-0.09	N/A
FAM212B	ENST00000357260.5	family with sequence similarity 212, member B	211	3	0	2	1	0	hsa-miR-514a-5p	0.0032	0.0235	0.1666	-0.09	-0.22	N/A
CA2	ENST00000285379.5	carbonic anhydrase II	181	1	0	0	1	0	hsa-miR-514a-5p	0.0011	0.0079	0.0528	-0.09	-0.21	N/A
CACNA1E	ENST00000526775.1	calcium channel, voltage-dependent, R type, alpha 1E subunit	5	4	2	1	1	3	hsa-miR-514a-5p	0.0108	0.0789	0.5454	-0.09	-0.09	N/A
LZTS1	ENST00000381569.1	leucine zipper, putative tumor suppressor 1	33	2	0	2	0	1	hsa-miR-514a-5p	0.0042	0.0307	0.2211	-0.09	-0.09	N/A
CNTN5	ENST00000524871.1	contactin 5	5	2	0	1	1	0	hsa-miR-514a-5p	0.0038	0.0281	0.1991	-0.09	-0.09	N/A
ENTPD7	ENST00000370489.4	ectonucleoside triphosphate diphosphohydrolase 7	136	1	1	0	0	1	hsa-miR-514a-5p	0.0032	0.0231	0.157	-0.09	-0.11	N/A
MR1	ENST00000367580.5	major histocompatibility complex, class I-related	107	2	0	1	1	4	hsa-miR-514a-5p	0.0044	0.0325	0.2295	-0.09	-0.21	N/A
DPPA3	ENST00000345088.2	developmental pluripotency associated 3	11	1	0	1	0	2	hsa-miR-514a-5p	0.0016	0.0115	0.0826	-0.09	-0.17	N/A
AQP7	ENST00000537089.1	aquaporin 7	10	2	0	1	1	1	hsa-miR-514a-5p	0.0016	0.012	0.0861	-0.09	-0.19	N/A
ZFAND3	ENST00000287218.4	zinc finger, AN1-type domain 3	86	2	0	2	0	0	hsa-miR-514a-5p	0.0013	0.0098	0.0686	-0.09	-0.14	N/A
ATP8B4	ENST00000284509.6	ATPase, class I, type 8B, member 4	5	1	0	1	0	1	hsa-miR-514a-5p	0.0023	0.0173	0.123	-0.09	-0.09	N/A
AJAP1	ENST00000378191.4	adherens junctions associated protein 1	5	2	0	2	0	2	hsa-miR-514a-5p	0.0052	0.038	0.2745	-0.09	-0.09	N/A
BAHD1	ENST00000416165.1	bromo adjacent homology domain containing 1	76	2	1	1	0	1	hsa-miR-514a-5p	0.0045	0.0331	0.2355	-0.09	-0.09	N/A
CEP85	ENST00000252992.4	centrosomal protein 85kDa	471	1	0	0	1	0	hsa-miR-514a-5p	0.0022	0.0164	0.1178	-0.09	-0.09	N/A
LYSMD3	ENST00000509384.1	LysM, putative peptidoglycan-binding, domain containing 3	92	1	0	0	1	0	hsa-miR-514a-5p	0.0019	0.0141	0.0968	-0.09	-0.14	N/A
P2RY1	ENST00000305097.3	purinergic receptor P2Y, G-protein coupled, 1	58	1	0	0	1	2	hsa-miR-514a-5p	0.0042	0.0311	0.2192	-0.09	-0.1	N/A
CYP2U1	ENST00000332884.6	cytochrome P450, family 2, subfamily U, polypeptide 1	202	1	0	1	0	0	hsa-miR-514a-5p	0.002	0.0145	0.1018	-0.09	-0.09	N/A
DUSP4	ENST00000240100.2	dual specificity phosphatase 4	245	1	0	0	1	1	hsa-miR-514a-5p	0.0026	0.0193	0.1357	-0.09	-0.21	N/A
SNRNP48	ENST00000342415.5	small nuclear ribonucleoprotein 48kDa (U11/U12)	423	1	0	1	0	0	hsa-miR-514a-5p	0.0011	0.0079	0.0547	-0.09	-0.22	N/A
DGCR6L	ENST00000248879.3	DiGeorge syndrome critical region gene 6-like	18	2*	0	1	0	1	hsa-miR-514a-5p	0.001	0.0077	0.0551	-0.09	-0.19	N/A
RNF217	ENST00000521654.2	ring finger protein 217	92	1	0	1	0	2	hsa-miR-514a-5p	0.0017	0.0124	0.0886	-0.09	-0.13	N/A
GPR126	ENST00000230173.6	G protein-coupled receptor 126	604	1	0	0	1	0	hsa-miR-514a-5p	0.0035	0.0252	0.1689	-0.09	-0.09	N/A
SDK2	ENST00000392650.3	sidekick cell adhesion molecule 2	8	3	0	3	0	1	hsa-miR-514a-5p	0.007	0.0514	0.3687	-0.09	-0.09	N/A
C17orf77	ENST00000392620.1	chromosome 17 open reading frame 77	5	1	0	0	1	0	hsa-miR-514a-5p	0.0015	0.0112	0.077	-0.09	-0.09	N/A
CCL28	ENST00000361115.4	chemokine (C-C motif) ligand 28	5	1	0	1	0	1	hsa-miR-514a-5p	0.0016	0.0121	0.0873	-0.09	-0.09	N/A
KBTBD3	ENST00000534815.1	kelch repeat and BTB (POZ) domain containing 3	5	1	0	0	1	0	hsa-miR-514a-5p	0.0029	0.0214	0.1513	-0.09	-0.09	N/A
FAM204A	ENST00000369183.4	family with sequence similarity 204, member A	296	3	0	1	2	3	hsa-miR-514a-5p	0.0018	0.0135	0.097	-0.09	-0.16	N/A
TNKS2	ENST00000371627.4	tankyrase, TRF1-interacting ankyrin-related ADP-ribose polymerase 2	205	1	0	0	1	1	hsa-miR-514a-5p	0.0038	0.0276	0.194	-0.09	-0.11	N/A
C4orf46	ENST00000508457.1	chromosome 4 open reading frame 46	128	2	0	2	0	0	hsa-miR-514a-5p	0.0012	0.0085	0.055	-0.09	-0.41	N/A
LUZP1	ENST00000418342.1	leucine zipper protein 1	434	1	0	1	0	0	hsa-miR-514a-5p	0.0031	0.0228	0.1647	-0.09	-0.1	N/A
ACLY	ENST00000352035.2	ATP citrate lyase	5900	1	0	1	0	0	hsa-miR-514a-5p	0.0012	0.0091	0.0635	-0.09	-0.09	N/A
MTF1	ENST00000373036.4	metal-regulatory transcription factor 1	98	1	0	1	0	2	hsa-miR-514a-5p	0.0039	0.029	0.2089	-0.09	-0.09	N/A
LRTOMT	ENST00000324866.7	leucine rich transmembrane and O-methyltransferase domain containing	313	1	0	0	1	0	hsa-miR-514a-5p	0.0012	0.0089	0.061	-0.09	-0.12	N/A
ZNF597	ENST00000301744.4	zinc finger protein 597	159	1	0	0	1	2	hsa-miR-514a-5p	0.0016	0.012	0.0859	-0.09	-0.1	N/A
HCAR1	ENST00000432564.1	hydroxycarboxylic acid receptor 1	38	1	1	0	0	1	hsa-miR-514a-5p	0.0022	0.0164	0.1134	-0.09	-0.09	N/A
SLC26A2	ENST00000286298.4	solute carrier family 26 (anion exchanger), member 2	748	3	0	2	1	1	hsa-miR-514a-5p	0.0036	0.0261	0.1867	-0.09	-0.09	N/A
NEO1	ENST00000261908.6	neogenin 1	261	1	0	0	1	0	hsa-miR-514a-5p	0.0035	0.0258	0.1795	-0.09	-0.09	N/A
SCOC	ENST00000608372.1	short coiled-coil protein	922	1	0	0	1	0	hsa-miR-514a-5p	0.0017	0.0128	0.0913	-0.09	-0.09	N/A
OPHN1	ENST00000355520.5	oligophrenin 1	54	2	0	1	1	0	hsa-miR-514a-5p	0.0039	0.0286	0.1871	-0.09	-0.09	N/A
SYT4	ENST00000255224.3	synaptotagmin IV	11	1	0	1	0	0	hsa-miR-514a-5p	0.0031	0.0227	0.1582	-0.09	-0.09	N/A
NPAS3	ENST00000346562.2	neuronal PAS domain protein 3	9	1	0	1	0	0	hsa-miR-514a-5p	0.001	0.0074	0.0522	-0.09	-0.09	N/A
SYT14	ENST00000399639.2	synaptotagmin XIV	16	1	0	0	1	0	hsa-miR-514a-5p	0.0028	0.0202	0.1372	-0.09	-0.09	N/A
APOC4	ENST00000419266.2	apolipoprotein C-IV	2245	1	0	1	0	1	hsa-miR-514a-5p	0.0019	0.0141	0.1014	-0.09	-0.09	N/A
ANKS3	ENST00000304283.4	ankyrin repeat and sterile alpha motif domain containing 3	6	1	0	1	0	0	hsa-miR-514a-5p	0.0007	0.005	0.0366	-0.09	-0.09	N/A
ARL8B	ENST00000419534.2	ADP-ribosylation factor-like 8B	664	2	1	1	0	3	hsa-miR-514a-5p	0.0009	0.0069	0.0498	-0.09	-0.45	N/A
TCF4	ENST00000354452.3	transcription factor 4	394	1	0	0	1	0	hsa-miR-514a-5p	0.003	0.0222	0.1533	-0.09	-0.11	N/A
FRAS1	ENST00000264895.6	Fraser syndrome 1	709	5	1	2	2	0	hsa-miR-514a-5p	0.0101	0.0737	0.5144	-0.09	-0.13	N/A
SP110	ENST00000258381.6	SP110 nuclear body protein	19	2	0	1	1	1	hsa-miR-514a-5p	0.0024	0.0177	0.1252	-0.09	-0.12	N/A
PPM1H	ENST00000228705.6	protein phosphatase, Mg2+/Mn2+ dependent, 1H	45	1	1	0	0	4	hsa-miR-514a-5p	0.0039	0.0286	0.1958	-0.09	-0.22	N/A
SYNPO2L	ENST00000372873.4	synaptopodin 2-like	5	1	0	1	0	0	hsa-miR-514a-5p	0.0028	0.0202	0.1452	-0.09	-0.09	N/A
AAK1	ENST00000409085.4	AP2 associated kinase 1	27	5	1	3	1	5	hsa-miR-514a-5p	0.0082	0.0601	0.4232	-0.09	-0.16	N/A
SNX29	ENST00000566228.1	sorting nexin 29	266	2	0	1	1	1	hsa-miR-514a-5p	0.0056	0.0412	0.2971	-0.09	-0.09	N/A
TMPRSS4	ENST00000534111.1	transmembrane protease, serine 4	5	1	0	0	1	1	hsa-miR-514a-5p	0.0021	0.0154	0.1094	-0.09	-0.09	N/A
ITGA10	ENST00000369304.3	integrin, alpha 10	62	1	0	1	0	0	hsa-miR-514a-5p	0.002	0.015	0.1069	-0.09	-0.09	N/A
ZNF829	ENST00000520965.1	zinc finger protein 829	103	1	0	0	1	2	hsa-miR-514a-5p	0.0022	0.0159	0.1102	-0.09	-0.09	N/A
GPRIN2	ENST00000374314.4	G protein regulated inducer of neurite outgrowth 2	5	2	0	1	1	0	hsa-miR-514a-5p	0.0039	0.0284	0.2034	-0.09	-0.09	N/A
SOCS4	ENST00000395472.2	suppressor of cytokine signaling 4	336	1	0	1	0	1	hsa-miR-514a-5p	0.0024	0.0174	0.1207	-0.09	-0.17	N/A
AADACL3	ENST00000332530.3	arylacetamide deacetylase-like 3	5	1	0	0	1	1	hsa-miR-514a-5p	0.003	0.0219	0.152	-0.09	-0.09	N/A
SAMD4B	ENST00000314471.6	sterile alpha motif domain containing 4B	46	1	0	1	0	0	hsa-miR-514a-5p	0.0021	0.0153	0.1107	-0.09	-0.13	N/A
MAGI1	ENST00000330909.8	membrane associated guanylate kinase, WW and PDZ domain containing 1	258	1	0	1	0	0	hsa-miR-514a-5p	0.0027	0.0195	0.1352	-0.09	-0.2	N/A
AC026703.1	ENST00000326958.1		182	1	0	0	1	0	hsa-miR-514a-5p	0.0027	0.0194	0.1342	-0.09	-0.19	N/A
COLGALT2	ENST00000367521.1	collagen beta(1-O)galactosyltransferase 2	70	1	0	1	0	5	hsa-miR-514a-5p	0.0019	0.0136	0.0974	-0.09	-0.29	N/A
ETV5	ENST00000306376.5	ets variant 5	1085	1	0	1	0	0	hsa-miR-514a-5p	0.0008	0.0057	0.0417	-0.09	-0.09	N/A
LIN7A	ENST00000552864.1	lin-7 homolog A (C. elegans)	86	1	0	0	1	3	hsa-miR-514a-5p	0.0023	0.0171	0.1188	-0.09	-0.19	N/A
PHACTR2	ENST00000427704.2	phosphatase and actin regulator 2	274	2	0	0	2	2	hsa-miR-514a-5p	0.0061	0.0445	0.3099	-0.09	-0.1	N/A
KIAA0319L	ENST00000325722.3	KIAA0319-like	2090	1	0	1	0	0	hsa-miR-514a-5p	0.0029	0.0213	0.153	-0.09	-0.09	N/A
SGSM1	ENST00000400358.4	small G protein signaling modulator 1	25	2	0	0	2	2	hsa-miR-514a-5p	0.0057	0.0419	0.2849	-0.09	-0.1	N/A
PIP5K1C	ENST00000335312.3	phosphatidylinositol-4-phosphate 5-kinase, type I, gamma	13	1	0	1	0	1	hsa-miR-514a-5p	0.0033	0.0246	0.1761	-0.08	-0.13	N/A
KAZALD1	ENST00000370200.5	Kazal-type serine peptidase inhibitor domain 1	186	2	0	2	0	1	hsa-miR-514a-5p	0.002	0.0144	0.1034	-0.08	-0.14	N/A
FYCO1	ENST00000296137.2	FYVE and coiled-coil domain containing 1	91	1	0	0	1	1	hsa-miR-514a-5p	0.0042	0.0304	0.2118	-0.08	-0.09	N/A
UHRF1BP1L	ENST00000279907.7	UHRF1 binding protein 1-like	369	3	0	1	2	0	hsa-miR-514a-5p	0.006	0.0433	0.2874	-0.08	-0.15	N/A
C1orf198	ENST00000366663.5	chromosome 1 open reading frame 198	1484	1	0	0	1	0	hsa-miR-514a-5p	0.0019	0.0142	0.0989	-0.08	-0.1	N/A
S100Z	ENST00000317593.4	S100 calcium binding protein Z	20	1	0	1	0	0	hsa-miR-514a-5p	0.0003	0.002	0.014	-0.08	-0.37	N/A
CARD8	ENST00000520753.1	caspase recruitment domain family, member 8	159	1	1	0	0	1	hsa-miR-514a-5p	0.0031	0.0226	0.1521	-0.08	-0.11	N/A
GBA	ENST00000368373.3	glucosidase, beta, acid	27	1	0	0	1	1	hsa-miR-514a-5p	0.0033	0.024	0.1706	-0.08	-0.1	N/A
KDM2A	ENST00000398645.2	lysine (K)-specific demethylase 2A	729	1	0	1	0	2	hsa-miR-514a-5p	0.0021	0.0151	0.1088	-0.08	-0.09	N/A
ZNF585A	ENST00000356958.4	zinc finger protein 585A	77	2	0	0	2	0	hsa-miR-514a-5p	0.0085	0.0615	0.3955	-0.08	-0.08	N/A
SEL1L	ENST00000336735.4	sel-1 suppressor of lin-12-like (C. elegans)	1271	1	0	0	1	0	hsa-miR-514a-5p	0.0033	0.0246	0.174	-0.08	-0.08	N/A
SCRT2	ENST00000246104.6	scratch homolog 2, zinc finger protein (Drosophila)	5	1	0	1	0	0	hsa-miR-514a-5p	0.0017	0.0128	0.0919	-0.08	-0.08	N/A
KRTAP4-9	ENST00000391415.1	keratin associated protein 4-9	10	1	0	1	0	1	hsa-miR-514a-5p	0.0008	0.006	0.043	-0.08	-0.17	N/A
DMXL1	ENST00000311085.8	Dmx-like 1	136	1	0	1	0	0	hsa-miR-514a-5p	0.0026	0.0189	0.1333	-0.08	-0.23	N/A
CCDC142	ENST00000393965.3	coiled-coil domain containing 142	8	1	1	0	0	0	hsa-miR-514a-5p	0.0012	0.0084	0.0557	-0.08	-0.23	N/A
PRRC1	ENST00000296666.8	proline-rich coiled-coil 1	2351	1	0	1	0	0	hsa-miR-514a-5p	0.001	0.0071	0.0509	-0.08	-0.12	N/A
CD84	ENST00000534968.1	CD84 molecule	5	2	0	1	1	8	hsa-miR-514a-5p	0.0059	0.0433	0.3032	-0.08	-0.19	N/A
FCRL3	ENST00000368184.3	Fc receptor-like 3	5	1	0	0	1	0	hsa-miR-514a-5p	0.0034	0.0243	0.1583	-0.08	-0.08	N/A
ZNF525	ENST00000467003.1	zinc finger protein 525	30	1	0	1	0	0	hsa-miR-514a-5p	0.0011	0.0078	0.0552	-0.08	-0.08	N/A
SEMA6C	ENST00000341697.3	sema domain, transmembrane domain (TM), and cytoplasmic domain, (semaphorin) 6C	44	1	0	1	0	1	hsa-miR-514a-5p	0.002	0.0147	0.1044	-0.08	-0.08	N/A
MTMR3	ENST00000333027.3	myotubularin related protein 3	123	1	0	1	0	1	hsa-miR-514a-5p	0.0024	0.018	0.1302	-0.08	-0.17	N/A
NSG2	ENST00000303177.3	Neuron-specific protein family member 2	5	1	0	0	1	0	hsa-miR-514a-5p	0.0019	0.0139	0.0951	-0.08	-0.08	N/A
NCOA7	ENST00000392477.2	nuclear receptor coactivator 7	2967	1	0	1	0	1	hsa-miR-514a-5p	0.0012	0.0092	0.0659	-0.08	-0.24	N/A
CAMK2D	ENST00000296402.5	calcium/calmodulin-dependent protein kinase II delta	938	1	0	0	1	1	hsa-miR-514a-5p	0.0027	0.0193	0.1287	-0.08	-0.08	N/A
C20orf112	ENST00000359676.5	chromosome 20 open reading frame 112	148	1	0	1	0	0	hsa-miR-514a-5p	0.0019	0.0139	0.1	-0.08	-0.13	N/A
TNFAIP8L2	ENST00000368910.3	tumor necrosis factor, alpha-induced protein 8-like 2	5	1	0	1	0	0	hsa-miR-514a-5p	0.0009	0.0064	0.0469	-0.08	-0.08	N/A
NLGN1	ENST00000457714.1	neuroligin 1	36	1	0	1	0	1	hsa-miR-514a-5p	0.004	0.0291	0.2072	-0.08	-0.1	N/A
FRYL	ENST00000503238.1	FRY-like	276	1	0	1	0	0	hsa-miR-514a-5p	0.0019	0.0139	0.0998	-0.08	-0.15	N/A
PBX3	ENST00000342287.5	pre-B-cell leukemia homeobox 3	1142	1	0	1	0	0	hsa-miR-514a-5p	0.0019	0.0143	0.1025	-0.08	-0.09	N/A
PDK3	ENST00000441463.2	pyruvate dehydrogenase kinase, isozyme 3	659	2	0	2	0	3	hsa-miR-514a-5p	0.0061	0.0449	0.311	-0.08	-0.15	N/A
TMEM237	ENST00000409444.2	transmembrane protein 237	2209	1	0	1	0	1	hsa-miR-514a-5p	0.003	0.0222	0.1548	-0.08	-0.11	N/A
ANKRD22	ENST00000371930.4	ankyrin repeat domain 22	5	1	0	0	1	1	hsa-miR-514a-5p	0.0014	0.0105	0.0726	-0.08	-0.17	N/A
PLD6	ENST00000321560.3	phospholipase D family, member 6	280	1	0	0	1	0	hsa-miR-514a-5p	0.0017	0.0123	0.088	-0.08	-0.08	N/A
POLE3	ENST00000374169.3	polymerase (DNA directed), epsilon 3, accessory subunit	243	1	0	0	1	0	hsa-miR-514a-5p	0.001	0.0071	0.0504	-0.08	-0.08	N/A
ADCY6	ENST00000357869.3	adenylate cyclase 6	6	1	0	1	0	1	hsa-miR-514a-5p	0.0028	0.0207	0.1447	-0.08	-0.08	N/A
TP53INP1	ENST00000448464.2	tumor protein p53 inducible nuclear protein 1	39	1	0	1	0	2	hsa-miR-514a-5p	0.0029	0.0208	0.1344	-0.08	-0.23	N/A
PELI3	ENST00000320740.7	pellino E3 ubiquitin protein ligase family member 3	257	2*	0	0	1	1	hsa-miR-514a-5p	0.0022	0.0163	0.1155	-0.08	-0.08	N/A
SP8	ENST00000418710.2	Sp8 transcription factor	95	2	0	2	0	0	hsa-miR-514a-5p	0.0013	0.0094	0.0673	-0.08	-0.15	N/A
WIPF1	ENST00000392547.2	WAS/WASL interacting protein family, member 1	304	1	0	1	0	0	hsa-miR-514a-5p	0.0007	0.005	0.0359	-0.08	-0.17	N/A
ARFGEF2	ENST00000371917.4	ADP-ribosylation factor guanine nucleotide-exchange factor 2 (brefeldin A-inhibited)	111	1	0	1	0	1	hsa-miR-514a-5p	0.0021	0.0153	0.1069	-0.08	-0.17	N/A
ARIH1	ENST00000379887.4	ariadne RBR E3 ubiquitin protein ligase 1	671	1	0	1	0	2	hsa-miR-514a-5p	0.0016	0.0114	0.0824	-0.08	-0.13	N/A
TRMT61A	ENST00000389749.4	tRNA methyltransferase 61 homolog A (S. cerevisiae)	296	1	0	1	0	2	hsa-miR-514a-5p	0.0017	0.0128	0.0924	-0.08	-0.13	N/A
TRIM14	ENST00000341469.2	tripartite motif containing 14	44	2	0	2	0	1	hsa-miR-514a-5p	0.0023	0.0172	0.1244	-0.08	-0.09	N/A
AGPAT4	ENST00000366911.5	1-acylglycerol-3-phosphate O-acyltransferase 4	142	1	0	1	0	0	hsa-miR-514a-5p	0.0015	0.0108	0.0777	-0.08	-0.15	N/A
PSKH1	ENST00000291041.5	protein serine kinase H1	699	1	0	0	1	0	hsa-miR-514a-5p	0.0017	0.0127	0.0895	-0.08	-0.08	N/A
C17orf80	ENST00000359042.2	chromosome 17 open reading frame 80	740	1	0	0	1	0	hsa-miR-514a-5p	0.0014	0.0105	0.0737	-0.08	-0.08	N/A
XKR9	ENST00000408926.3	XK, Kell blood group complex subunit-related family, member 9	5	1	0	1	0	0	hsa-miR-514a-5p	0.0007	0.0052	0.0375	-0.08	-0.08	N/A
MSI1	ENST00000257552.2	musashi RNA-binding protein 1	287	1	0	1	0	0	hsa-miR-514a-5p	0.0008	0.0058	0.0414	-0.08	-0.08	N/A
IRF5	ENST00000402030.2	interferon regulatory factor 5	7	1	0	1	0	0	hsa-miR-514a-5p	0.0009	0.0068	0.0491	-0.08	-0.08	N/A
BCOR	ENST00000397354.3	BCL6 corepressor	355	1	0	0	1	0	hsa-miR-514a-5p	0.0019	0.0136	0.0981	-0.08	-0.08	N/A
UPF1	ENST00000262803.5	UPF1 regulator of nonsense transcripts homolog (yeast)	513	1	0	0	1	0	hsa-miR-514a-5p	0.0018	0.0129	0.0892	-0.08	-0.08	N/A
PURG	ENST00000475541.1	purine-rich element binding protein G	29	1	0	1	0	0	hsa-miR-514a-5p	0.0015	0.0113	0.0788	-0.08	-0.22	N/A
ICOSLG	ENST00000407780.3	inducible T-cell co-stimulator ligand	47	2	1	1	0	1	hsa-miR-514a-5p	0.0018	0.0134	0.0948	-0.08	-0.26	N/A
RAB3B	ENST00000371655.3	RAB3B, member RAS oncogene family	611	1	0	0	1	2	hsa-miR-514a-5p	0.0011	0.008	0.0579	-0.08	-0.12	N/A
DLG3	ENST00000194900.4	discs, large homolog 3 (Drosophila)	185	2	0	2	0	0	hsa-miR-514a-5p	0.0018	0.0134	0.0961	-0.08	-0.1	N/A
SEPT3	ENST00000396425.3	septin 3	241	1	0	1	0	0	hsa-miR-514a-5p	0.0032	0.0234	0.1683	-0.08	-0.08	N/A
SH3KBP1	ENST00000397821.3	SH3-domain kinase binding protein 1	109	1	0	0	1	0	hsa-miR-514a-5p	0.0025	0.0184	0.1202	-0.08	-0.13	N/A
FOXP2	ENST00000408937.3	forkhead box P2	169	1	0	0	1	0	hsa-miR-514a-5p	0.003	0.0219	0.1424	-0.08	-0.08	N/A
GBGT1	ENST00000372043.3	globoside alpha-1,3-N-acetylgalactosaminyltransferase 1	41	1	0	1	0	1	hsa-miR-514a-5p	0.0008	0.0061	0.0448	-0.08	-0.08	N/A
RNF220	ENST00000372247.2	ring finger protein 220	474	1	1	0	0	0	hsa-miR-514a-5p	0.001	0.0077	0.0553	-0.08	-0.08	N/A
POLDIP2	ENST00000540200.1	polymerase (DNA-directed), delta interacting protein 2	4344	1	0	1	0	0	hsa-miR-514a-5p	0.0009	0.0067	0.048	-0.08	-0.11	N/A
RAD51L3-RFFL	ENST00000593039.1	Uncharacterized protein	670	1	1	0	0	3	hsa-miR-514a-5p	0.0019	0.0139	0.0964	-0.08	-0.1	N/A
PLEKHM3	ENST00000427836.2	pleckstrin homology domain containing, family M, member 3	11	2	1	0	1	1	hsa-miR-514a-5p	0.005	0.0366	0.2533	-0.08	-0.15	N/A
MED13L	ENST00000281928.3	mediator complex subunit 13-like	73	1	0	1	0	1	hsa-miR-514a-5p	0.0021	0.0154	0.11	-0.08	-0.1	N/A
FAF2	ENST00000261942.6	Fas associated factor family member 2	1700	1	0	0	1	0	hsa-miR-514a-5p	0.0016	0.0117	0.0838	-0.08	-0.1	N/A
GLIPR1	ENST00000266659.3	GLI pathogenesis-related 1	623	2	1	0	1	2	hsa-miR-514a-5p	0.0018	0.0128	0.0886	-0.08	-0.27	N/A
NDUFA7	ENST00000301457.2	NADH dehydrogenase (ubiquinone) 1 alpha subcomplex, 7, 14.5kDa	550	2	0	2	0	3	hsa-miR-514a-5p	0.0015	0.0108	0.0766	-0.08	-0.25	N/A
COL9A3	ENST00000343916.3	collagen, type IX, alpha 3	37	1	0	0	1	1	hsa-miR-514a-5p	0.0006	0.0046	0.0321	-0.08	-0.22	N/A
SON	ENST00000290239.6	SON DNA binding protein	161	1	0	0	1	0	hsa-miR-514a-5p	0.0046	0.0333	0.2323	-0.08	-0.08	N/A
RP11-382J12.1	ENST00000499227.2	Uncharacterized protein	5	1	0	0	1	0	hsa-miR-514a-5p	0.0011	0.008	0.0567	-0.08	-0.08	N/A
ESRP2	ENST00000565858.1	epithelial splicing regulatory protein 2	320	1	0	0	1	0	hsa-miR-514a-5p	0.0017	0.0126	0.0869	-0.08	-0.08	N/A
PISD	ENST00000397500.1	phosphatidylserine decarboxylase	61	1	0	1	0	1	hsa-miR-514a-5p	0.0013	0.0097	0.0699	-0.08	-0.25	N/A
RALGAPA2	ENST00000202677.7	Ral GTPase activating protein, alpha subunit 2 (catalytic)	24	2	0	2	0	0	hsa-miR-514a-5p	0.0059	0.0433	0.3079	-0.08	-0.1	N/A
SPRED1	ENST00000299084.4	sprouty-related, EVH1 domain containing 1	547	1	1	0	0	1	hsa-miR-514a-5p	0.0022	0.0163	0.1112	-0.08	-0.2	N/A
CC2D1B	ENST00000371586.2	coiled-coil and C2 domain containing 1B	42	2	0	0	2	0	hsa-miR-514a-5p	0.0034	0.0252	0.1723	-0.08	-0.09	N/A
JAG1	ENST00000254958.5	jagged 1	421	1	0	0	1	0	hsa-miR-514a-5p	0.0024	0.0177	0.1218	-0.08	-0.08	N/A
GLP2R	ENST00000262441.5	glucagon-like peptide 2 receptor	247	3	0	3	0	1	hsa-miR-514a-5p	0.0022	0.0158	0.1124	-0.08	-0.1	N/A
TMEM67	ENST00000453321.3	transmembrane protein 67	219	1	0	1	0	0	hsa-miR-514a-5p	0.0012	0.0091	0.0637	-0.08	-0.23	N/A
ZSCAN20	ENST00000361328.3	zinc finger and SCAN domain containing 20	55	1	0	0	1	0	hsa-miR-514a-5p	0.004	0.0297	0.2096	-0.08	-0.09	N/A
TAB1	ENST00000216160.6	TGF-beta activated kinase 1/MAP3K7 binding protein 1	577	1	0	1	0	0	hsa-miR-514a-5p	0.0019	0.0138	0.099	-0.08	-0.08	N/A
C9orf139	ENST00000314330.2	chromosome 9 open reading frame 139	5	1	0	1	0	2	hsa-miR-514a-5p	0.0014	0.0106	0.0765	-0.08	-0.08	N/A
HAS2	ENST00000303924.4	hyaluronan synthase 2	398	1	0	0	1	2	hsa-miR-514a-5p	0.0011	0.008	0.0561	-0.08	-0.1	N/A
CTIF	ENST00000256413.3	CBP80/20-dependent translation initiation factor	154	1	0	1	0	1	hsa-miR-514a-5p	0.0025	0.0183	0.1252	-0.08	-0.15	N/A
PVRL3	ENST00000319792.3	poliovirus receptor-related 3	361	1	0	0	1	0	hsa-miR-514a-5p	0.0023	0.0169	0.1189	-0.08	-0.08	N/A
ANTXR2	ENST00000403729.2	anthrax toxin receptor 2	51	2	0	0	2	1	hsa-miR-514a-5p	0.002	0.0144	0.0999	-0.08	-0.13	N/A
LYRM2	ENST00000520318.1	LYR motif containing 2	305	1	0	1	0	1	hsa-miR-514a-5p	0.0017	0.0124	0.0898	-0.08	-0.08	N/A
GPRIN3	ENST00000609438.1	GPRIN family member 3	213	2	0	0	2	2	hsa-miR-514a-5p	0.0063	0.0459	0.3199	-0.08	-0.1	N/A
FZR1	ENST00000441788.2	fizzy/cell division cycle 20 related 1 (Drosophila)	273	1	0	1	0	1	hsa-miR-514a-5p	0.0024	0.0175	0.1202	-0.08	-0.08	N/A
NF1	ENST00000358273.4	neurofibromin 1	161	1	0	0	1	1	hsa-miR-514a-5p	0.0036	0.0266	0.1883	-0.08	-0.08	N/A
SPECC1L	ENST00000314328.9	sperm antigen with calponin homology and coiled-coil domains 1-like	3720	1	0	1	0	0	hsa-miR-514a-5p	0.0022	0.0161	0.115	-0.08	-0.08	N/A
RSPO1	ENST00000373059.1	R-spondin 1	5	1	0	1	0	0	hsa-miR-514a-5p	0.0011	0.0084	0.0611	-0.08	-0.08	N/A
MARCH1	ENST00000274056.7	membrane-associated ring finger (C3HC4) 1, E3 ubiquitin protein ligase	5	1	0	0	1	1	hsa-miR-514a-5p	0.0022	0.0161	0.1127	-0.08	-0.08	N/A
SPATA12	ENST00000334325.1	spermatogenesis associated 12	7	1	0	0	1	0	hsa-miR-514a-5p	0.0016	0.0114	0.0795	-0.08	-0.08	N/A
LPP	ENST00000312675.4	LIM domain containing preferred translocation partner in lipoma	1894	3	0	1	2	2	hsa-miR-514a-5p	0.0119	0.0876	0.6181	-0.08	-0.08	N/A
RPL37	ENST00000274242.5	ribosomal protein L37	1785	1	0	0	1	3	hsa-miR-514a-5p	0.0027	0.0198	0.141	-0.08	-0.09	N/A
PPP4R2	ENST00000356692.5	protein phosphatase 4, regulatory subunit 2	310	1	0	0	1	0	hsa-miR-514a-5p	0.0021	0.0155	0.1021	-0.08	-0.1	N/A
PDE5A	ENST00000354960.3	phosphodiesterase 5A, cGMP-specific	69	2	0	0	2	1	hsa-miR-514a-5p	0.0033	0.0241	0.1725	-0.08	-0.19	N/A
PPP1R9A	ENST00000289495.5	protein phosphatase 1, regulatory subunit 9A	46	1	1	0	0	0	hsa-miR-514a-5p	0.0045	0.0326	0.2184	-0.08	-0.09	N/A
HNRNPDL	ENST00000602300.1	heterogeneous nuclear ribonucleoprotein D-like	217	1	0	0	1	0	hsa-miR-514a-5p	0.0025	0.0179	0.1223	-0.08	-0.1	N/A
DRAM1	ENST00000258534.8	DNA-damage regulated autophagy modulator 1	4884	1	0	0	1	2	hsa-miR-514a-5p	0.002	0.0144	0.1041	-0.08	-0.09	N/A
SH3BGRL2	ENST00000369838.4	SH3 domain binding glutamic acid-rich protein like 2	32	3	1	0	2	3	hsa-miR-514a-5p	0.0013	0.0098	0.0689	-0.08	-0.58	N/A
FPGT	ENST00000370894.5	fucose-1-phosphate guanylyltransferase	108	1	0	0	1	0	hsa-miR-514a-5p	0.0016	0.0119	0.0786	-0.08	-0.15	N/A
TRAF6	ENST00000526995.1	TNF receptor-associated factor 6, E3 ubiquitin protein ligase	91	1	0	1	0	4	hsa-miR-514a-5p	0.0025	0.0185	0.1325	-0.08	-0.18	N/A
PAQR7	ENST00000374296.3	progestin and adipoQ receptor family member VII	106	1	0	1	0	0	hsa-miR-514a-5p	0.0006	0.0046	0.0329	-0.08	-0.08	N/A
SIGLEC1	ENST00000344754.4	sialic acid binding Ig-like lectin 1, sialoadhesin	5	1	0	0	1	0	hsa-miR-514a-5p	0.0025	0.0184	0.1269	-0.08	-0.08	N/A
SNPH	ENST00000381873.3	syntaphilin	13	1	0	1	0	1	hsa-miR-514a-5p	0.0021	0.0157	0.1128	-0.08	-0.08	N/A
KIFC2	ENST00000301331.5	kinesin family member C2	101	1	0	1	0	0	hsa-miR-514a-5p	0.0011	0.0078	0.0562	-0.08	-0.08	N/A
MFF	ENST00000304593.9	mitochondrial fission factor	129	3	1	2	0	1	hsa-miR-514a-5p	0.0015	0.0112	0.0764	-0.08	-0.37	N/A
AP1S3	ENST00000396654.2	adaptor-related protein complex 1, sigma 3 subunit	130	1	0	1	0	3	hsa-miR-514a-5p	0.0015	0.011	0.0792	-0.08	-0.11	N/A
C22orf29	ENST00000407472.1	chromosome 22 open reading frame 29	351	3	0	3	0	3	hsa-miR-514a-5p	0.0024	0.0173	0.1224	-0.08	-0.29	N/A
TMEM164	ENST00000372073.1	transmembrane protein 164	711	1	0	1	0	0	hsa-miR-514a-5p	0.002	0.015	0.1087	-0.08	-0.08	N/A
SPRED3	ENST00000587013.1	sprouty-related, EVH1 domain containing 3	42	1	0	1	0	2	hsa-miR-514a-5p	0.0048	0.0351	0.2473	-0.08	-0.09	N/A
RBM33	ENST00000341148.3	RNA binding motif protein 33	444	1	0	1	0	1	hsa-miR-514a-5p	0.0023	0.0169	0.1223	-0.08	-0.08	N/A
ACVR1C	ENST00000243349.8	activin A receptor, type IC	27	2	0	0	2	1	hsa-miR-514a-5p	0.005	0.0367	0.2567	-0.08	-0.09	N/A
RC3H1	ENST00000367696.2	ring finger and CCCH-type domains 1	165	1	0	1	0	2	hsa-miR-514a-5p	0.0051	0.0378	0.2705	-0.08	-0.09	N/A
ERN1	ENST00000433197.3	endoplasmic reticulum to nucleus signaling 1	182	1	1	0	0	3	hsa-miR-514a-5p	0.0053	0.0389	0.2695	-0.07	-0.07	N/A
SCN1A	ENST00000423058.2	sodium channel, voltage-gated, type I, alpha subunit	21	2	0	1	1	0	hsa-miR-514a-5p	0.0045	0.0328	0.2182	-0.07	-0.1	N/A
TP53	ENST00000420246.2	tumor protein p53	836	1	0	1	0	1	hsa-miR-514a-5p	0.001	0.0076	0.055	-0.07	-0.08	N/A
GSG1L	ENST00000380898.2	GSG1-like	5	1	0	1	0	1	hsa-miR-514a-5p	0.0048	0.0352	0.2424	-0.07	-0.07	N/A
NBPF6	ENST00000294652.8	neuroblastoma breakpoint family, member 6	5	1	0	0	1	0	hsa-miR-514a-5p	0.0014	0.0102	0.0741	-0.07	-0.07	N/A
C17orf51	ENST00000391411.5	chromosome 17 open reading frame 51	464	1	0	1	0	0	hsa-miR-514a-5p	0.0029	0.0215	0.1524	-0.07	-0.07	N/A
HOMER1	ENST00000508576.1	homer homolog 1 (Drosophila)	394	1	0	0	1	0	hsa-miR-514a-5p	0.0025	0.0182	0.1264	-0.07	-0.08	N/A
C15orf62	ENST00000344320.6	chromosome 15 open reading frame 62	8	1	0	1	0	0	hsa-miR-514a-5p	0.0024	0.0178	0.1294	-0.07	-0.07	N/A
ZBTB21	ENST00000398505.3	zinc finger and BTB domain containing 21	802	2	0	0	2	0	hsa-miR-514a-5p	0.0035	0.026	0.1808	-0.07	-0.09	N/A
TRMT10B	ENST00000297994.3	tRNA methyltransferase 10 homolog B (S. cerevisiae)	19	1	0	0	1	1	hsa-miR-514a-5p	0.0013	0.0097	0.0675	-0.07	-0.1	N/A
TRUB2	ENST00000372890.4	TruB pseudouridine (psi) synthase family member 2	91	1	0	1	0	2	hsa-miR-514a-5p	0.0022	0.0161	0.1136	-0.07	-0.1	N/A
FLNC	ENST00000346177.6	filamin C, gamma	12414	1	0	1	0	0	hsa-miR-514a-5p	0.0008	0.0058	0.0417	-0.07	-0.07	N/A
KCNV1	ENST00000524391.1	potassium channel, subfamily V, member 1	5	1	0	0	1	0	hsa-miR-514a-5p	0.0018	0.0134	0.0957	-0.07	-0.07	N/A
NCDN	ENST00000356090.4	neurochondrin	654	1	0	1	0	1	hsa-miR-514a-5p	0.0014	0.0103	0.0735	-0.07	-0.07	N/A
C7orf31	ENST00000409280.1	chromosome 7 open reading frame 31	40	1	0	0	1	0	hsa-miR-514a-5p	0.0025	0.0184	0.1228	-0.07	-0.12	N/A
ZNF772	ENST00000425074.3	zinc finger protein 772	22	1	0	0	1	0	hsa-miR-514a-5p	0.0032	0.0235	0.1684	-0.07	-0.16	N/A
ALDH1A1	ENST00000297785.3	aldehyde dehydrogenase 1 family, member A1	825	1	0	0	1	0	hsa-miR-514a-5p	0.0005	0.0038	0.0278	-0.07	-0.07	N/A
SMYD4	ENST00000305513.7	SET and MYND domain containing 4	53	1	0	0	1	1	hsa-miR-514a-5p	0.0028	0.0207	0.1484	-0.07	-0.08	N/A
HSPA4	ENST00000304858.2	heat shock 70kDa protein 4	1869	1	0	1	0	1	hsa-miR-514a-5p	0.0022	0.0158	0.1115	-0.07	-0.09	N/A
C2orf49	ENST00000258457.2	chromosome 2 open reading frame 49	161	2	0	0	2	2	hsa-miR-514a-5p	0.0029	0.021	0.1478	-0.07	-0.13	N/A
BCAT1	ENST00000261192.7	branched chain amino-acid transaminase 1, cytosolic	1346	1	0	0	1	2	hsa-miR-514a-5p	0.0032	0.023	0.1567	-0.07	-0.08	N/A
ACO1	ENST00000309951.6	aconitase 1, soluble	738	1	0	1	0	3	hsa-miR-514a-5p	0.002	0.0145	0.1036	-0.07	-0.21	N/A
PTK6	ENST00000217185.2	protein tyrosine kinase 6	27	1	0	0	1	0	hsa-miR-514a-5p	0.0007	0.0049	0.0341	-0.07	-0.18	N/A
MRTO4	ENST00000330263.4	mRNA turnover 4 homolog (S. cerevisiae)	2127	2	0	0	2	1	hsa-miR-514a-5p	0.0018	0.0134	0.0956	-0.07	-0.16	N/A
SGPL1	ENST00000373202.3	sphingosine-1-phosphate lyase 1	105	2	0	1	1	0	hsa-miR-514a-5p	0.0041	0.0303	0.209	-0.07	-0.18	N/A
BCAP29	ENST00000005259.4	B-cell receptor-associated protein 29	326	1	0	1	0	3	hsa-miR-514a-5p	0.003	0.0221	0.1579	-0.07	-0.07	N/A
ABCA1	ENST00000374736.3	ATP-binding cassette, sub-family A (ABC1), member 1	184	1	0	1	0	2	hsa-miR-514a-5p	0.0036	0.0266	0.1882	-0.07	-0.07	N/A
G6PC	ENST00000253801.2	glucose-6-phosphatase, catalytic subunit	5	1	0	0	1	6	hsa-miR-514a-5p	0.0018	0.013	0.0921	-0.07	-0.09	N/A
FANCE	ENST00000229769.2	Fanconi anemia, complementation group E	1562	1	0	1	0	0	hsa-miR-514a-5p	0.0014	0.0103	0.0743	-0.07	-0.07	N/A
KCND2	ENST00000331113.4	potassium voltage-gated channel, Shal-related subfamily, member 2	5	1	0	0	1	0	hsa-miR-514a-5p	0.0014	0.0101	0.0715	-0.07	-0.07	N/A
TCTE1	ENST00000371505.4	t-complex-associated-testis-expressed 1	34	1	0	0	1	0	hsa-miR-514a-5p	0.0018	0.0129	0.0921	-0.07	-0.07	N/A
SLC13A5	ENST00000433363.2	solute carrier family 13 (sodium-dependent citrate transporter), member 5	4848	1	0	1	0	2	hsa-miR-514a-5p	0.0022	0.0163	0.1173	-0.07	-0.07	N/A
NOM1	ENST00000275820.3	nucleolar protein with MIF4G domain 1	842	2	0	2	0	2	hsa-miR-514a-5p	0.0037	0.0269	0.191	-0.07	-0.08	N/A
ARHGAP32	ENST00000524655.1	Rho GTPase activating protein 32	13	1	0	1	0	1	hsa-miR-514a-5p	0.0041	0.0302	0.2177	-0.07	-0.09	N/A
RNF14	ENST00000394520.2	ring finger protein 14	20	1	0	1	0	1	hsa-miR-514a-5p	0.0018	0.0134	0.0956	-0.07	-0.12	N/A
USP13	ENST00000263966.3	ubiquitin specific peptidase 13 (isopeptidase T-3)	379	2	0	1	1	1	hsa-miR-514a-5p	0.0022	0.0158	0.1115	-0.07	-0.08	N/A
APTX	ENST00000436040.2	aprataxin	310	1	0	0	1	3	hsa-miR-514a-5p	0.0021	0.0152	0.106	-0.07	-0.13	N/A
FGFR4	ENST00000292408.4	fibroblast growth factor receptor 4	1977	1	0	1	0	1	hsa-miR-514a-5p	0.0011	0.0082	0.0601	-0.07	-0.09	N/A
SPEF2	ENST00000509059.1	sperm flagellar 2	35	1	0	0	1	0	hsa-miR-514a-5p	0.003	0.0218	0.1499	-0.07	-0.07	N/A
C4orf26	ENST00000311623.4	chromosome 4 open reading frame 26	5	1	0	1	0	0	hsa-miR-514a-5p	0.0007	0.005	0.0361	-0.07	-0.07	N/A
RRP12	ENST00000370992.4	ribosomal RNA processing 12 homolog (S. cerevisiae)	177	1	0	1	0	0	hsa-miR-514a-5p	0.001	0.0071	0.0513	-0.07	-0.07	N/A
EPN3	ENST00000268933.3	epsin 3	5	1	0	1	0	0	hsa-miR-514a-5p	0.0024	0.0172	0.1148	-0.07	-0.07	N/A
PDE10A	ENST00000366882.1	phosphodiesterase 10A	371	1	0	0	1	3	hsa-miR-514a-5p	0.0025	0.0184	0.1316	-0.07	-0.14	N/A
ATP9A	ENST00000311637.5	ATPase, class II, type 9A	1511	1	1	0	0	1	hsa-miR-514a-5p	0.0034	0.0249	0.1716	-0.07	-0.08	N/A
TMEM41B	ENST00000528080.1	transmembrane protein 41B	191	1	0	0	1	0	hsa-miR-514a-5p	0.0021	0.0156	0.1107	-0.07	-0.1	N/A
TIGD6	ENST00000296736.3	tigger transposable element derived 6	155	1	0	1	0	1	hsa-miR-514a-5p	0.0012	0.0088	0.0621	-0.07	-0.16	N/A
PRDM6	ENST00000407847.4	PR domain containing 6	69	1	0	1	0	3	hsa-miR-514a-5p	0.0033	0.0244	0.1749	-0.07	-0.09	N/A
AHCY	ENST00000217426.2	adenosylhomocysteinase	27	1	0	0	1	2	hsa-miR-514a-5p	0.0009	0.0069	0.0489	-0.07	-0.08	N/A
TBRG4	ENST00000258770.3	transforming growth factor beta regulator 4	129	1	0	1	0	1	hsa-miR-514a-5p	0.0009	0.0065	0.0473	-0.07	-0.07	N/A
DGKB	ENST00000403951.2	diacylglycerol kinase, beta 90kDa	5	1	0	0	1	0	hsa-miR-514a-5p	0.0023	0.0167	0.1187	-0.07	-0.07	N/A
R3HDM2	ENST00000347140.3	R3H domain containing 2	5	1	0	1	0	1	hsa-miR-514a-5p	0.0018	0.0133	0.0957	-0.07	-0.07	N/A
FRRS1L	ENST00000561981.2	ferric-chelate reductase 1-like	11	2	0	1	1	0	hsa-miR-514a-5p	0.0019	0.0141	0.1006	-0.07	-0.07	N/A
ZMYM3	ENST00000314425.5	zinc finger, MYM-type 3	137	1	0	0	1	0	hsa-miR-514a-5p	0.0017	0.0126	0.0894	-0.07	-0.07	N/A
TIFAB	ENST00000537858.1	TRAF-interacting protein with forkhead-associated domain, family member B	5	1	0	1	0	0	hsa-miR-514a-5p	0.0035	0.0256	0.1845	-0.07	-0.07	N/A
ZNF280B	ENST00000360412.2	zinc finger protein 280B	7	1	0	0	1	0	hsa-miR-514a-5p	0.002	0.0149	0.1063	-0.07	-0.07	N/A
PCSK6	ENST00000348070.1	proprotein convertase subtilisin/kexin type 6	670	1	0	1	0	0	hsa-miR-514a-5p	0.0015	0.0108	0.0752	-0.07	-0.07	N/A
SRSF6	ENST00000244020.3	serine/arginine-rich splicing factor 6	1914	1	0	0	1	0	hsa-miR-514a-5p	0.0022	0.016	0.1065	-0.07	-0.08	N/A
NRG4	ENST00000394907.3	neuregulin 4	73	1	0	0	1	0	hsa-miR-514a-5p	0.001	0.0071	0.0498	-0.07	-0.16	N/A
SSR1	ENST00000244763.4	signal sequence receptor, alpha	12917	2	1	1	0	4	hsa-miR-514a-5p	0.002	0.015	0.1072	-0.07	-0.22	N/A
ARL8A	ENST00000272217.2	ADP-ribosylation factor-like 8A	272	1	0	1	0	1	hsa-miR-514a-5p	0.0007	0.005	0.0359	-0.07	-0.08	N/A
SRGAP1	ENST00000355086.3	SLIT-ROBO Rho GTPase activating protein 1	64	1	1	0	0	2	hsa-miR-514a-5p	0.0032	0.0232	0.1665	-0.07	-0.11	N/A
UBASH3B	ENST00000284273.5	ubiquitin associated and SH3 domain containing B	281	1	1	0	0	0	hsa-miR-514a-5p	0.0033	0.0237	0.155	-0.07	-0.08	N/A
B3GAT2	ENST00000230053.6	beta-1,3-glucuronyltransferase 2 (glucuronosyltransferase S)	39	1	0	0	1	1	hsa-miR-514a-5p	0.0024	0.0176	0.121	-0.07	-0.07	N/A
ASB16	ENST00000293414.1	ankyrin repeat and SOCS box containing 16	14	1	0	1	0	0	hsa-miR-514a-5p	0.0008	0.0058	0.0413	-0.07	-0.11	N/A
BRD3	ENST00000303407.7	bromodomain containing 3	77	2	1	1	0	3	hsa-miR-514a-5p	0.0022	0.0162	0.1037	-0.07	-0.38	N/A
[truncated: 1,853 more rows]
